# Supplementary material for: Quantifying photosynthetic restrictions
Source: Photosynth Res. 2025 Feb 18;163(2):19. doi: 10.1007/s11120-024-01129-y (PMC11835928; doi:10.1007/s11120-024-01129-y)
Supplement: Supplementary file 1 — Supplementary file1 (XLSX 2050 KB) [file 11120_2024_1129_MOESM1_ESM.xlsx]

## Sheet: DiffNondiff
N° of transitions (1, 2)		2
Ca		420	Expected Inputs are in red
State I			State II			State III															CM	A(i)	A(ii)	A(iii)		Check
																				0	1	-5.57534	-4.10434	-4.10434
Known curve (y, n)		y	Incr g (0, small, n)		n	Increment g (0, small, n)		n												1	25.95	-2.34416	-1.72568	-1.72568
known gM (Or>10)		100	known gM (Or>10)		100	known gM (Or>10)		100												2	50.9	0.702153	0.516897	0.516897
known gS		0.065	known gS		0.065	gS		0.055												3	75.85	3.53511	2.60241	2.60241
Aop		11																		4	100.8	6.12889	4.51185	4.51185
Ciop		220																		5	125.75	8.46431	6.23109	6.23109		1.00009	should be 1
Known curve			Incr Curve (0, small, n)		n	Increment g (0, small, n)		n												6	150.7	10.5324	7.75356	7.75356		0.602959	should be 1
CE Ci based		0.12	CE Ci based		0.0883392	CE Ci based		0.0883392												7	175.65	12.3365	9.08164	9.08164		0.770853	should be 1
ASAT		26	ASAT		19.1402	ASAT		19.1402												8	200.6	13.8912	10.2262	10.2262		dA/A	-0.167908	should equal
ω Ci based		0.7	ω Ci based		0.7	ω Ci based		0.7												9	225.55	15.2197	11.2042	11.2042		LD+LB	-0.278474
Γ		45	Γ		45	Γ		45												10	250.5	16.3498	12.0361	12.0361
Estimated curve			a		37916.7	a		37916.7												11	275.45	17.31	12.7429	12.7429
gSop		0.055	b		-4308.33	b		-4308.33												12	300.4	18.127	13.3444	13.3444
			c		84.7	c		84.7												13	325.35	18.8249	13.8582	13.8582
			μ		216.667	μ		216.667												14	350.3	19.424	14.2991	14.2991
CE*		0.0883392	CE*		0.0883392	CE*		0.0883392												15	375.25	19.9411	14.6798	14.6798
ASAT*		19.1402	ASAT*		19.1402	ASAT*		19.1402												16	400.2	20.3902	15.0104	15.0104
																				18	450.1	21.1277	15.5533	15.5533		State I	State II	State III
Diffusional		Stomatal		Mesophyll		Biochemical														19	475.05	21.4327	15.7779	15.7779	CM	203.554	239.898	219.935
Ξ(D)	-0.701507	Ξ(gS)	-0.701507	Ξ(gM)	0	Ξ(B)	-2.36102	Ξ(ASAT)	-0.963294	Ξ(CE)	-1.39773	Ξ(ω)	0	Ξ(Γ)	0					20	500	21.704	15.9777	15.9777	A	14.0598	11.6991	10.9975
ρ(D)	0.229081	ρ(gS)	0.229081	ρ(gM)	0	ρB	0.771005	ρAsat	0.314569	ρCE	0.456436	ρω	0	ρΓ	0
L(D)	-0.0637876	L(gS)	-0.0637876	L(gM)	0	L(B)	-0.214686	L(ASAT)	-0.0875917	L(CE)	-0.127095	L(ω)	0	L(Γ)	0
		Avg S(gS)	#DIV/0!	Avg S(gM)	#DIV/0!			Avg SAsat	0.140425	Avg SCE	44.1471	Avg Sω	#DIV/0!	Avg SΓ	#DIV/0!
		Avg η(gS)	#DIV/0!	Avg η(gM)	#DIV/0!			Avg ηAsat	0.242986	Avg ηCE	0.353906	Avg ηω	#DIV/0!	Avg ηΓ	#DIV/0!
lD	#VALUE!	lS	#VALUE!	lM	#VALUE!	lB	#VALUE!	lAsat	#VALUE!	lCE	#VALUE!	lω	#VALUE!	lΓ	#VALUE!
		k																							This part is the calculation of the contribution of ASAT							This part is the calculation of the contribution of CE						This part is the calculation of the contribution of ω						This part is the calculation of the contribution of Γ
base	2.54304		CM	gS	gM	gTot	ASAT	CE	ω	Γ		A(I,K)	A(gSI,k+1 )	ξ(gS)	S(gS)	η(gS)	η(gS)		A(gMI,k+1 )	ξ(gM)	S(gM)	η(gM)	η(gM)		A(Asat,k+1 )	ξ(Asat)	SAsat	ηAsat	ηAsat			A(CE,k+1 )	ξ(CE)	SCE	ηCE	ηCE		A(ω,k+1 )	ξ(ω)	Sω	ηω	ηω		A(Γ,k+1 )	ξ(Γ)	SΓ	ηΓ	ηΓ
State I	k=	0	203.554	0.065	100	0.0649578	26	0.12	0.7	45	1	14.0598	14.0598	0	#DIV/0!	#DIV/0!	#DIV/0!		14.0598	0	#DIV/0!	#DIV/0!	#DIV/0!		14.0591	-0.000719055	0.104821	0.19384	0.193819			14.0586	-0.00126473	39.9463	0.34094	0.34091		14.0598	0	#DIV/0!	#DIV/0!	#DIV/0!		14.0598	0	#DIV/0!	#DIV/0!	#DIV/0!
First transition		1	203.585	0.065	100	0.0649578	25.9931	0.119968	0.7	45	2	14.0578	14.0578	0	#DIV/0!	#DIV/0!	#DIV/0!		14.0578	0	#DIV/0!	#DIV/0!	#DIV/0!		14.0571	-0.000719454	0.104879	0.193923	0.193903			14.0566	-0.001265	39.9547	0.34097	0.34094		14.0578	0	#DIV/0!	#DIV/0!	#DIV/0!		14.0578	0	#DIV/0!	#DIV/0!	#DIV/0!
Rows 38-1024 are hidden		2	203.616	0.065	100	0.0649578	25.9863	0.119937	0.7	45	3	14.0559	14.0559	0	#DIV/0!	#DIV/0!	#DIV/0!		14.0559	0	#DIV/0!	#DIV/0!	#DIV/0!		14.0551	-0.000719852	0.104937	0.194007	0.193986			14.0546	-0.00126526	39.9632	0.341	0.340971		14.0559	0	#DIV/0!	#DIV/0!	#DIV/0!		14.0559	0	#DIV/0!	#DIV/0!	#DIV/0!
		3	203.646	0.065	100	0.0649578	25.9794	0.119905	0.7	45	4	14.0539	14.0539	0	#DIV/0!	#DIV/0!	#DIV/0!		14.0539	0	#DIV/0!	#DIV/0!	#DIV/0!		14.0531	-0.000720251	0.104995	0.19409	0.19407			14.0526	-0.00126553	39.9716	0.341031	0.341001		14.0539	0	#DIV/0!	#DIV/0!	#DIV/0!		14.0539	0	#DIV/0!	#DIV/0!	#DIV/0!
		4	203.677	0.065	100	0.0649578	25.9726	0.119873	0.7	45	5	14.0519	14.0519	0	#DIV/0!	#DIV/0!	#DIV/0!		14.0519	0	#DIV/0!	#DIV/0!	#DIV/0!		14.0512	-0.00072065	0.105054	0.194174	0.194154			14.0506	-0.0012658	39.9801	0.341061	0.341031		14.0519	0	#DIV/0!	#DIV/0!	#DIV/0!		14.0519	0	#DIV/0!	#DIV/0!	#DIV/0!
		5	203.707	0.065	100	0.0649578	25.9657	0.119842	0.7	45	6	14.0499	14.0499	0	#DIV/0!	#DIV/0!	#DIV/0!		14.0499	0	#DIV/0!	#DIV/0!	#DIV/0!		14.0492	-0.00072105	0.105112	0.194258	0.194237			14.0486	-0.00126607	39.9886	0.341091	0.341062		14.0499	0	#DIV/0!	#DIV/0!	#DIV/0!		14.0499	0	#DIV/0!	#DIV/0!	#DIV/0!
		6	203.738	0.065	100	0.0649578	25.9588	0.11981	0.7	45	7	14.0479	14.0479	0	#DIV/0!	#DIV/0!	#DIV/0!		14.0479	0	#DIV/0!	#DIV/0!	#DIV/0!		14.0472	-0.000721449	0.10517	0.194342	0.194321			14.0466	-0.00126634	39.997	0.341122	0.341092		14.0479	0	#DIV/0!	#DIV/0!	#DIV/0!		14.0479	0	#DIV/0!	#DIV/0!	#DIV/0!
		7	203.768	0.065	100	0.0649578	25.952	0.119778	0.7	45	8	14.0459	14.0459	0	#DIV/0!	#DIV/0!	#DIV/0!		14.0459	0	#DIV/0!	#DIV/0!	#DIV/0!		14.0452	-0.000721849	0.105228	0.194426	0.194405			14.0447	-0.0012666	40.0055	0.341152	0.341122		14.0459	0	#DIV/0!	#DIV/0!	#DIV/0!		14.0459	0	#DIV/0!	#DIV/0!	#DIV/0!
		8	203.799	0.065	100	0.0649578	25.9451	0.119747	0.7	45	9	14.0439	14.0439	0	#DIV/0!	#DIV/0!	#DIV/0!		14.0439	0	#DIV/0!	#DIV/0!	#DIV/0!		14.0432	-0.000722249	0.105287	0.194509	0.194489			14.0427	-0.00126687	40.0139	0.341182	0.341152		14.0439	0	#DIV/0!	#DIV/0!	#DIV/0!		14.0439	0	#DIV/0!	#DIV/0!	#DIV/0!
		9	203.83	0.065	100	0.0649578	25.9383	0.119715	0.7	45	10	14.0419	14.0419	0	#DIV/0!	#DIV/0!	#DIV/0!		14.0419	0	#DIV/0!	#DIV/0!	#DIV/0!		14.0412	-0.00072265	0.105345	0.194593	0.194573			14.0407	-0.00126714	40.0224	0.341212	0.341183		14.0419	0	#DIV/0!	#DIV/0!	#DIV/0!		14.0419	0	#DIV/0!	#DIV/0!	#DIV/0!
		10	203.86	0.065	100	0.0649578	25.9314	0.119683	0.7	45	11	14.04	14.04	0	#DIV/0!	#DIV/0!	#DIV/0!		14.04	0	#DIV/0!	#DIV/0!	#DIV/0!		14.0392	-0.00072305	0.105404	0.194677	0.194657			14.0387	-0.00126741	40.0309	0.341243	0.341213		14.04	0	#DIV/0!	#DIV/0!	#DIV/0!		14.04	0	#DIV/0!	#DIV/0!	#DIV/0!
		11	203.891	0.065	100	0.0649578	25.9245	0.119652	0.7	45	12	14.038	14.038	0	#DIV/0!	#DIV/0!	#DIV/0!		14.038	0	#DIV/0!	#DIV/0!	#DIV/0!		14.0372	-0.000723451	0.105462	0.194761	0.194741			14.0367	-0.00126768	40.0393	0.341273	0.341243		14.038	0	#DIV/0!	#DIV/0!	#DIV/0!		14.038	0	#DIV/0!	#DIV/0!	#DIV/0!
		12	203.922	0.065	100	0.0649578	25.9177	0.11962	0.7	45	13	14.036	14.036	0	#DIV/0!	#DIV/0!	#DIV/0!		14.036	0	#DIV/0!	#DIV/0!	#DIV/0!		14.0352	-0.000723852	0.10552	0.194845	0.194825			14.0347	-0.00126794	40.0478	0.341303	0.341273		14.036	0	#DIV/0!	#DIV/0!	#DIV/0!		14.036	0	#DIV/0!	#DIV/0!	#DIV/0!
		13	203.952	0.065	100	0.0649578	25.9108	0.119588	0.7	45	14	14.034	14.034	0	#DIV/0!	#DIV/0!	#DIV/0!		14.034	0	#DIV/0!	#DIV/0!	#DIV/0!		14.0333	-0.000724254	0.105579	0.19493	0.194909			14.0327	-0.00126821	40.0563	0.341333	0.341304		14.034	0	#DIV/0!	#DIV/0!	#DIV/0!		14.034	0	#DIV/0!	#DIV/0!	#DIV/0!
		14	203.983	0.065	100	0.0649578	25.904	0.119557	0.7	45	15	14.032	14.032	0	#DIV/0!	#DIV/0!	#DIV/0!		14.032	0	#DIV/0!	#DIV/0!	#DIV/0!		14.0313	-0.000724655	0.105637	0.195014	0.194993			14.0307	-0.00126848	40.0647	0.341364	0.341334		14.032	0	#DIV/0!	#DIV/0!	#DIV/0!		14.032	0	#DIV/0!	#DIV/0!	#DIV/0!
		15	204.014	0.065	100	0.0649578	25.8971	0.119525	0.7	45	16	14.03	14.03	0	#DIV/0!	#DIV/0!	#DIV/0!		14.03	0	#DIV/0!	#DIV/0!	#DIV/0!		14.0293	-0.000725057	0.105696	0.195098	0.195077			14.0287	-0.00126875	40.0732	0.341394	0.341364		14.03	0	#DIV/0!	#DIV/0!	#DIV/0!		14.03	0	#DIV/0!	#DIV/0!	#DIV/0!
		16	204.044	0.065	100	0.0649578	25.8902	0.119493	0.7	45	17	14.028	14.028	0	#DIV/0!	#DIV/0!	#DIV/0!		14.028	0	#DIV/0!	#DIV/0!	#DIV/0!		14.0273	-0.000725459	0.105755	0.195182	0.195161			14.0267	-0.00126902	40.0817	0.341424	0.341394		14.028	0	#DIV/0!	#DIV/0!	#DIV/0!		14.028	0	#DIV/0!	#DIV/0!	#DIV/0!
		17	204.075	0.065	100	0.0649578	25.8834	0.119462	0.7	45	18	14.026	14.026	0	#DIV/0!	#DIV/0!	#DIV/0!		14.026	0	#DIV/0!	#DIV/0!	#DIV/0!		14.0253	-0.000725861	0.105813	0.195266	0.195245			14.0247	-0.00126928	40.0901	0.341454	0.341424		14.026	0	#DIV/0!	#DIV/0!	#DIV/0!		14.026	0	#DIV/0!	#DIV/0!	#DIV/0!
		18	204.106	0.065	100	0.0649578	25.8765	0.11943	0.7	45	19	14.024	14.024	0	#DIV/0!	#DIV/0!	#DIV/0!		14.024	0	#DIV/0!	#DIV/0!	#DIV/0!		14.0233	-0.000726264	0.105872	0.195351	0.19533			14.0227	-0.00126955	40.0986	0.341484	0.341455		14.024	0	#DIV/0!	#DIV/0!	#DIV/0!		14.024	0	#DIV/0!	#DIV/0!	#DIV/0!
		19	204.136	0.065	100	0.0649578	25.8697	0.119398	0.7	45	20	14.022	14.022	0	#DIV/0!	#DIV/0!	#DIV/0!		14.022	0	#DIV/0!	#DIV/0!	#DIV/0!		14.0213	-0.000726667	0.105931	0.195435	0.195414			14.0207	-0.00126982	40.1071	0.341515	0.341485		14.022	0	#DIV/0!	#DIV/0!	#DIV/0!		14.022	0	#DIV/0!	#DIV/0!	#DIV/0!
		20	204.167	0.065	100	0.0649578	25.8628	0.119367	0.7	45	21	14.02	14.02	0	#DIV/0!	#DIV/0!	#DIV/0!		14.02	0	#DIV/0!	#DIV/0!	#DIV/0!		14.0193	-0.00072707	0.105989	0.195519	0.195498			14.0187	-0.00127009	40.1155	0.341545	0.341515		14.02	0	#DIV/0!	#DIV/0!	#DIV/0!		14.02	0	#DIV/0!	#DIV/0!	#DIV/0!
		21	204.198	0.065	100	0.0649578	25.8559	0.119335	0.7	45	22	14.018	14.018	0	#DIV/0!	#DIV/0!	#DIV/0!		14.018	0	#DIV/0!	#DIV/0!	#DIV/0!		14.0173	-0.000727473	0.106048	0.195604	0.195583			14.0168	-0.00127036	40.124	0.341575	0.341545		14.018	0	#DIV/0!	#DIV/0!	#DIV/0!		14.018	0	#DIV/0!	#DIV/0!	#DIV/0!
		22	204.229	0.065	100	0.0649578	25.8491	0.119303	0.7	45	23	14.016	14.016	0	#DIV/0!	#DIV/0!	#DIV/0!		14.016	0	#DIV/0!	#DIV/0!	#DIV/0!		14.0153	-0.000727877	0.106107	0.195688	0.195667			14.0148	-0.00127063	40.1325	0.341605	0.341575		14.016	0	#DIV/0!	#DIV/0!	#DIV/0!		14.016	0	#DIV/0!	#DIV/0!	#DIV/0!
		23	204.259	0.065	100	0.0649578	25.8422	0.119272	0.7	45	24	14.014	14.014	0	#DIV/0!	#DIV/0!	#DIV/0!		14.014	0	#DIV/0!	#DIV/0!	#DIV/0!		14.0133	-0.00072828	0.106166	0.195773	0.195752			14.0128	-0.00127089	40.141	0.341635	0.341605		14.014	0	#DIV/0!	#DIV/0!	#DIV/0!		14.014	0	#DIV/0!	#DIV/0!	#DIV/0!
		24	204.29	0.065	100	0.0649578	25.8354	0.11924	0.7	45	25	14.012	14.012	0	#DIV/0!	#DIV/0!	#DIV/0!		14.012	0	#DIV/0!	#DIV/0!	#DIV/0!		14.0113	-0.000728684	0.106225	0.195857	0.195836			14.0108	-0.00127116	40.1494	0.341665	0.341635		14.012	0	#DIV/0!	#DIV/0!	#DIV/0!		14.012	0	#DIV/0!	#DIV/0!	#DIV/0!
		25	204.321	0.065	100	0.0649578	25.8285	0.119208	0.7	45	26	14.01	14.01	0	#DIV/0!	#DIV/0!	#DIV/0!		14.01	0	#DIV/0!	#DIV/0!	#DIV/0!		14.0093	-0.000729089	0.106284	0.195942	0.195921			14.0088	-0.00127143	40.1579	0.341695	0.341666		14.01	0	#DIV/0!	#DIV/0!	#DIV/0!		14.01	0	#DIV/0!	#DIV/0!	#DIV/0!
		26	204.352	0.065	100	0.0649578	25.8216	0.119177	0.7	45	27	14.008	14.008	0	#DIV/0!	#DIV/0!	#DIV/0!		14.008	0	#DIV/0!	#DIV/0!	#DIV/0!		14.0073	-0.000729493	0.106343	0.196026	0.196006			14.0068	-0.0012717	40.1664	0.341726	0.341696		14.008	0	#DIV/0!	#DIV/0!	#DIV/0!		14.008	0	#DIV/0!	#DIV/0!	#DIV/0!
		27	204.383	0.065	100	0.0649578	25.8148	0.119145	0.7	45	28	14.006	14.006	0	#DIV/0!	#DIV/0!	#DIV/0!		14.006	0	#DIV/0!	#DIV/0!	#DIV/0!		14.0053	-0.000729898	0.106402	0.196111	0.19609			14.0048	-0.00127197	40.1748	0.341756	0.341726		14.006	0	#DIV/0!	#DIV/0!	#DIV/0!		14.006	0	#DIV/0!	#DIV/0!	#DIV/0!
		28	204.413	0.065	100	0.0649578	25.8079	0.119113	0.7	45	29	14.004	14.004	0	#DIV/0!	#DIV/0!	#DIV/0!		14.004	0	#DIV/0!	#DIV/0!	#DIV/0!		14.0033	-0.000730303	0.106461	0.196196	0.196175			14.0028	-0.00127223	40.1833	0.341786	0.341756		14.004	0	#DIV/0!	#DIV/0!	#DIV/0!		14.004	0	#DIV/0!	#DIV/0!	#DIV/0!
		29	204.444	0.065	100	0.0649578	25.8011	0.119082	0.7	45	30	14.002	14.002	0	#DIV/0!	#DIV/0!	#DIV/0!		14.002	0	#DIV/0!	#DIV/0!	#DIV/0!		14.0013	-0.000730708	0.10652	0.196281	0.19626			14.0007	-0.0012725	40.1918	0.341816	0.341786		14.002	0	#DIV/0!	#DIV/0!	#DIV/0!		14.002	0	#DIV/0!	#DIV/0!	#DIV/0!
		30	204.475	0.065	100	0.0649578	25.7942	0.11905	0.7	45	31	14	14	0	#DIV/0!	#DIV/0!	#DIV/0!		14	0	#DIV/0!	#DIV/0!	#DIV/0!		13.9993	-0.000731114	0.106579	0.196365	0.196344			13.9987	-0.00127277	40.2003	0.341846	0.341816		14	0	#DIV/0!	#DIV/0!	#DIV/0!		14	0	#DIV/0!	#DIV/0!	#DIV/0!
		31	204.506	0.065	100	0.0649578	25.7873	0.119019	0.7	45	32	13.998	13.998	0	#DIV/0!	#DIV/0!	#DIV/0!		13.998	0	#DIV/0!	#DIV/0!	#DIV/0!		13.9973	-0.000731519	0.106638	0.19645	0.196429			13.9967	-0.00127304	40.2087	0.341876	0.341846		13.998	0	#DIV/0!	#DIV/0!	#DIV/0!		13.998	0	#DIV/0!	#DIV/0!	#DIV/0!
		32	204.537	0.065	100	0.0649578	25.7805	0.118987	0.7	45	33	13.996	13.996	0	#DIV/0!	#DIV/0!	#DIV/0!		13.996	0	#DIV/0!	#DIV/0!	#DIV/0!		13.9953	-0.000731925	0.106697	0.196535	0.196514			13.9947	-0.00127331	40.2172	0.341906	0.341876		13.996	0	#DIV/0!	#DIV/0!	#DIV/0!		13.996	0	#DIV/0!	#DIV/0!	#DIV/0!
		33	204.568	0.065	100	0.0649578	25.7736	0.118955	0.7	45	34	13.994	13.994	0	#DIV/0!	#DIV/0!	#DIV/0!		13.994	0	#DIV/0!	#DIV/0!	#DIV/0!		13.9933	-0.000732332	0.106756	0.19662	0.196599			13.9927	-0.00127358	40.2257	0.341936	0.341906		13.994	0	#DIV/0!	#DIV/0!	#DIV/0!		13.994	0	#DIV/0!	#DIV/0!	#DIV/0!
		34	204.599	0.065	100	0.0649578	25.7668	0.118924	0.7	45	35	13.992	13.992	0	#DIV/0!	#DIV/0!	#DIV/0!		13.992	0	#DIV/0!	#DIV/0!	#DIV/0!		13.9913	-0.000732738	0.106816	0.196705	0.196684			13.9907	-0.00127384	40.2342	0.341966	0.341936		13.992	0	#DIV/0!	#DIV/0!	#DIV/0!		13.992	0	#DIV/0!	#DIV/0!	#DIV/0!
		35	204.629	0.065	100	0.0649578	25.7599	0.118892	0.7	45	36	13.99	13.99	0	#DIV/0!	#DIV/0!	#DIV/0!		13.99	0	#DIV/0!	#DIV/0!	#DIV/0!		13.9893	-0.000733145	0.106875	0.19679	0.196769			13.9887	-0.00127411	40.2426	0.341996	0.341966		13.99	0	#DIV/0!	#DIV/0!	#DIV/0!		13.99	0	#DIV/0!	#DIV/0!	#DIV/0!
		36	204.66	0.065	100	0.0649578	25.753	0.11886	0.7	45	37	13.988	13.988	0	#DIV/0!	#DIV/0!	#DIV/0!		13.988	0	#DIV/0!	#DIV/0!	#DIV/0!		13.9873	-0.000733552	0.106934	0.196875	0.196854			13.9867	-0.00127438	40.2511	0.342026	0.341996		13.988	0	#DIV/0!	#DIV/0!	#DIV/0!		13.988	0	#DIV/0!	#DIV/0!	#DIV/0!
		37	204.691	0.065	100	0.0649578	25.7462	0.118829	0.7	45	38	13.986	13.986	0	#DIV/0!	#DIV/0!	#DIV/0!		13.986	0	#DIV/0!	#DIV/0!	#DIV/0!		13.9852	-0.000733959	0.106994	0.19696	0.196939			13.9847	-0.00127465	40.2596	0.342056	0.342026		13.986	0	#DIV/0!	#DIV/0!	#DIV/0!		13.986	0	#DIV/0!	#DIV/0!	#DIV/0!
		38	204.722	0.065	100	0.0649578	25.7393	0.118797	0.7	45	39	13.984	13.984	0	#DIV/0!	#DIV/0!	#DIV/0!		13.984	0	#DIV/0!	#DIV/0!	#DIV/0!		13.9832	-0.000734366	0.107053	0.197045	0.197024			13.9827	-0.00127492	40.2681	0.342086	0.342056		13.984	0	#DIV/0!	#DIV/0!	#DIV/0!		13.984	0	#DIV/0!	#DIV/0!	#DIV/0!
		39	204.753	0.065	100	0.0649578	25.7325	0.118765	0.7	45	40	13.982	13.982	0	#DIV/0!	#DIV/0!	#DIV/0!		13.982	0	#DIV/0!	#DIV/0!	#DIV/0!		13.9812	-0.000734774	0.107113	0.19713	0.197109			13.9807	-0.00127519	40.2766	0.342116	0.342086		13.982	0	#DIV/0!	#DIV/0!	#DIV/0!		13.982	0	#DIV/0!	#DIV/0!	#DIV/0!
		40	204.784	0.065	100	0.0649578	25.7256	0.118734	0.7	45	41	13.98	13.98	0	#DIV/0!	#DIV/0!	#DIV/0!		13.98	0	#DIV/0!	#DIV/0!	#DIV/0!		13.9792	-0.000735182	0.107172	0.197216	0.197195			13.9787	-0.00127545	40.285	0.342146	0.342116		13.98	0	#DIV/0!	#DIV/0!	#DIV/0!		13.98	0	#DIV/0!	#DIV/0!	#DIV/0!
		41	204.815	0.065	100	0.0649578	25.7187	0.118702	0.7	45	42	13.9779	13.9779	0	#DIV/0!	#DIV/0!	#DIV/0!		13.9779	0	#DIV/0!	#DIV/0!	#DIV/0!		13.9772	-0.00073559	0.107232	0.197301	0.19728			13.9767	-0.00127572	40.2935	0.342176	0.342146		13.9779	0	#DIV/0!	#DIV/0!	#DIV/0!		13.9779	0	#DIV/0!	#DIV/0!	#DIV/0!
		42	204.846	0.065	100	0.0649578	25.7119	0.11867	0.7	45	43	13.9759	13.9759	0	#DIV/0!	#DIV/0!	#DIV/0!		13.9759	0	#DIV/0!	#DIV/0!	#DIV/0!		13.9752	-0.000735999	0.107291	0.197386	0.197365			13.9747	-0.00127599	40.302	0.342206	0.342176		13.9759	0	#DIV/0!	#DIV/0!	#DIV/0!		13.9759	0	#DIV/0!	#DIV/0!	#DIV/0!
		43	204.877	0.065	100	0.0649578	25.705	0.118639	0.7	45	44	13.9739	13.9739	0	#DIV/0!	#DIV/0!	#DIV/0!		13.9739	0	#DIV/0!	#DIV/0!	#DIV/0!		13.9732	-0.000736407	0.107351	0.197472	0.19745			13.9726	-0.00127626	40.3105	0.342236	0.342206		13.9739	0	#DIV/0!	#DIV/0!	#DIV/0!		13.9739	0	#DIV/0!	#DIV/0!	#DIV/0!
		44	204.908	0.065	100	0.0649578	25.6982	0.118607	0.7	45	45	13.9719	13.9719	0	#DIV/0!	#DIV/0!	#DIV/0!		13.9719	0	#DIV/0!	#DIV/0!	#DIV/0!		13.9712	-0.000736816	0.10741	0.197557	0.197536			13.9706	-0.00127653	40.319	0.342266	0.342236		13.9719	0	#DIV/0!	#DIV/0!	#DIV/0!		13.9719	0	#DIV/0!	#DIV/0!	#DIV/0!
		45	204.939	0.065	100	0.0649578	25.6913	0.118575	0.7	45	46	13.9699	13.9699	0	#DIV/0!	#DIV/0!	#DIV/0!		13.9699	0	#DIV/0!	#DIV/0!	#DIV/0!		13.9692	-0.000737225	0.10747	0.197642	0.197621			13.9686	-0.0012768	40.3274	0.342296	0.342266		13.9699	0	#DIV/0!	#DIV/0!	#DIV/0!		13.9699	0	#DIV/0!	#DIV/0!	#DIV/0!
		46	204.97	0.065	100	0.0649578	25.6844	0.118544	0.7	45	47	13.9679	13.9679	0	#DIV/0!	#DIV/0!	#DIV/0!		13.9679	0	#DIV/0!	#DIV/0!	#DIV/0!		13.9671	-0.000737635	0.10753	0.197728	0.197707			13.9666	-0.00127707	40.3359	0.342326	0.342296		13.9679	0	#DIV/0!	#DIV/0!	#DIV/0!		13.9679	0	#DIV/0!	#DIV/0!	#DIV/0!
		47	205.001	0.065	100	0.0649578	25.6776	0.118512	0.7	45	48	13.9659	13.9659	0	#DIV/0!	#DIV/0!	#DIV/0!		13.9659	0	#DIV/0!	#DIV/0!	#DIV/0!		13.9651	-0.000738044	0.107589	0.197813	0.197792			13.9646	-0.00127733	40.3444	0.342356	0.342326		13.9659	0	#DIV/0!	#DIV/0!	#DIV/0!		13.9659	0	#DIV/0!	#DIV/0!	#DIV/0!
		48	205.032	0.065	100	0.0649578	25.6707	0.11848	0.7	45	49	13.9638	13.9638	0	#DIV/0!	#DIV/0!	#DIV/0!		13.9638	0	#DIV/0!	#DIV/0!	#DIV/0!		13.9631	-0.000738454	0.107649	0.197899	0.197878			13.9626	-0.0012776	40.3529	0.342386	0.342356		13.9638	0	#DIV/0!	#DIV/0!	#DIV/0!		13.9638	0	#DIV/0!	#DIV/0!	#DIV/0!
		49	205.063	0.065	100	0.0649578	25.6639	0.118449	0.7	45	50	13.9618	13.9618	0	#DIV/0!	#DIV/0!	#DIV/0!		13.9618	0	#DIV/0!	#DIV/0!	#DIV/0!		13.9611	-0.000738864	0.107709	0.197984	0.197963			13.9606	-0.00127787	40.3614	0.342416	0.342385		13.9618	0	#DIV/0!	#DIV/0!	#DIV/0!		13.9618	0	#DIV/0!	#DIV/0!	#DIV/0!
		50	205.094	0.065	100	0.0649578	25.657	0.118417	0.7	45	51	13.9598	13.9598	0	#DIV/0!	#DIV/0!	#DIV/0!		13.9598	0	#DIV/0!	#DIV/0!	#DIV/0!		13.9591	-0.000739275	0.107769	0.19807	0.198049			13.9585	-0.00127814	40.3698	0.342445	0.342415		13.9598	0	#DIV/0!	#DIV/0!	#DIV/0!		13.9598	0	#DIV/0!	#DIV/0!	#DIV/0!
		51	205.125	0.065	100	0.0649578	25.6501	0.118385	0.7	45	52	13.9578	13.9578	0	#DIV/0!	#DIV/0!	#DIV/0!		13.9578	0	#DIV/0!	#DIV/0!	#DIV/0!		13.9571	-0.000739686	0.107829	0.198156	0.198134			13.9565	-0.00127841	40.3783	0.342475	0.342445		13.9578	0	#DIV/0!	#DIV/0!	#DIV/0!		13.9578	0	#DIV/0!	#DIV/0!	#DIV/0!
		52	205.156	0.065	100	0.0649578	25.6433	0.118354	0.7	45	53	13.9558	13.9558	0	#DIV/0!	#DIV/0!	#DIV/0!		13.9558	0	#DIV/0!	#DIV/0!	#DIV/0!		13.955	-0.000740096	0.107888	0.198241	0.19822			13.9545	-0.00127868	40.3868	0.342505	0.342475		13.9558	0	#DIV/0!	#DIV/0!	#DIV/0!		13.9558	0	#DIV/0!	#DIV/0!	#DIV/0!
		53	205.187	0.065	100	0.0649578	25.6364	0.118322	0.7	45	54	13.9538	13.9538	0	#DIV/0!	#DIV/0!	#DIV/0!		13.9538	0	#DIV/0!	#DIV/0!	#DIV/0!		13.953	-0.000740508	0.107948	0.198327	0.198306			13.9525	-0.00127895	40.3953	0.342535	0.342505		13.9538	0	#DIV/0!	#DIV/0!	#DIV/0!		13.9538	0	#DIV/0!	#DIV/0!	#DIV/0!
		54	205.218	0.065	100	0.0649578	25.6296	0.11829	0.7	45	55	13.9517	13.9517	0	#DIV/0!	#DIV/0!	#DIV/0!		13.9517	0	#DIV/0!	#DIV/0!	#DIV/0!		13.951	-0.000740919	0.108008	0.198413	0.198392			13.9505	-0.00127921	40.4038	0.342565	0.342535		13.9517	0	#DIV/0!	#DIV/0!	#DIV/0!		13.9517	0	#DIV/0!	#DIV/0!	#DIV/0!
		55	205.249	0.065	100	0.0649578	25.6227	0.118259	0.7	45	56	13.9497	13.9497	0	#DIV/0!	#DIV/0!	#DIV/0!		13.9497	0	#DIV/0!	#DIV/0!	#DIV/0!		13.949	-0.000741331	0.108068	0.198499	0.198478			13.9484	-0.00127948	40.4123	0.342595	0.342565		13.9497	0	#DIV/0!	#DIV/0!	#DIV/0!		13.9497	0	#DIV/0!	#DIV/0!	#DIV/0!
		56	205.28	0.065	100	0.0649578	25.6158	0.118227	0.7	45	57	13.9477	13.9477	0	#DIV/0!	#DIV/0!	#DIV/0!		13.9477	0	#DIV/0!	#DIV/0!	#DIV/0!		13.947	-0.000741742	0.108128	0.198585	0.198563			13.9464	-0.00127975	40.4208	0.342625	0.342594		13.9477	0	#DIV/0!	#DIV/0!	#DIV/0!		13.9477	0	#DIV/0!	#DIV/0!	#DIV/0!
		57	205.312	0.065	100	0.0649578	25.609	0.118195	0.7	45	58	13.9457	13.9457	0	#DIV/0!	#DIV/0!	#DIV/0!		13.9457	0	#DIV/0!	#DIV/0!	#DIV/0!		13.9449	-0.000742155	0.108188	0.198671	0.198649			13.9444	-0.00128002	40.4292	0.342654	0.342624		13.9457	0	#DIV/0!	#DIV/0!	#DIV/0!		13.9457	0	#DIV/0!	#DIV/0!	#DIV/0!
		58	205.343	0.065	100	0.0649578	25.6021	0.118164	0.7	45	59	13.9437	13.9437	0	#DIV/0!	#DIV/0!	#DIV/0!		13.9437	0	#DIV/0!	#DIV/0!	#DIV/0!		13.9429	-0.000742567	0.108249	0.198757	0.198735			13.9424	-0.00128029	40.4377	0.342684	0.342654		13.9437	0	#DIV/0!	#DIV/0!	#DIV/0!		13.9437	0	#DIV/0!	#DIV/0!	#DIV/0!
		59	205.374	0.065	100	0.0649578	25.5953	0.118132	0.7	45	60	13.9416	13.9416	0	#DIV/0!	#DIV/0!	#DIV/0!		13.9416	0	#DIV/0!	#DIV/0!	#DIV/0!		13.9409	-0.00074298	0.108309	0.198843	0.198821			13.9404	-0.00128056	40.4462	0.342714	0.342684		13.9416	0	#DIV/0!	#DIV/0!	#DIV/0!		13.9416	0	#DIV/0!	#DIV/0!	#DIV/0!
		60	205.405	0.065	100	0.0649578	25.5884	0.1181	0.7	45	61	13.9396	13.9396	0	#DIV/0!	#DIV/0!	#DIV/0!		13.9396	0	#DIV/0!	#DIV/0!	#DIV/0!		13.9389	-0.000743393	0.108369	0.198929	0.198907			13.9383	-0.00128083	40.4547	0.342744	0.342714		13.9396	0	#DIV/0!	#DIV/0!	#DIV/0!		13.9396	0	#DIV/0!	#DIV/0!	#DIV/0!
		61	205.436	0.065	100	0.0649578	25.5816	0.118069	0.7	45	62	13.9376	13.9376	0	#DIV/0!	#DIV/0!	#DIV/0!		13.9376	0	#DIV/0!	#DIV/0!	#DIV/0!		13.9368	-0.000743806	0.108429	0.199015	0.198993			13.9363	-0.0012811	40.4632	0.342773	0.342743		13.9376	0	#DIV/0!	#DIV/0!	#DIV/0!		13.9376	0	#DIV/0!	#DIV/0!	#DIV/0!
		62	205.467	0.065	100	0.0649578	25.5747	0.118037	0.7	45	63	13.9356	13.9356	0	#DIV/0!	#DIV/0!	#DIV/0!		13.9356	0	#DIV/0!	#DIV/0!	#DIV/0!		13.9348	-0.000744219	0.108489	0.199101	0.199079			13.9343	-0.00128136	40.4717	0.342803	0.342773		13.9356	0	#DIV/0!	#DIV/0!	#DIV/0!		13.9356	0	#DIV/0!	#DIV/0!	#DIV/0!
		63	205.499	0.065	100	0.0649578	25.5678	0.118005	0.7	45	64	13.9335	13.9335	0	#DIV/0!	#DIV/0!	#DIV/0!		13.9335	0	#DIV/0!	#DIV/0!	#DIV/0!		13.9328	-0.000744633	0.10855	0.199187	0.199166			13.9323	-0.00128163	40.4802	0.342833	0.342803		13.9335	0	#DIV/0!	#DIV/0!	#DIV/0!		13.9335	0	#DIV/0!	#DIV/0!	#DIV/0!
		64	205.53	0.065	100	0.0649578	25.561	0.117974	0.7	45	65	13.9315	13.9315	0	#DIV/0!	#DIV/0!	#DIV/0!		13.9315	0	#DIV/0!	#DIV/0!	#DIV/0!		13.9308	-0.000745047	0.10861	0.199273	0.199252			13.9302	-0.0012819	40.4887	0.342863	0.342833		13.9315	0	#DIV/0!	#DIV/0!	#DIV/0!		13.9315	0	#DIV/0!	#DIV/0!	#DIV/0!
		65	205.561	0.065	100	0.0649578	25.5541	0.117942	0.7	45	66	13.9295	13.9295	0	#DIV/0!	#DIV/0!	#DIV/0!		13.9295	0	#DIV/0!	#DIV/0!	#DIV/0!		13.9287	-0.000745461	0.10867	0.19936	0.199338			13.9282	-0.00128217	40.4971	0.342892	0.342862		13.9295	0	#DIV/0!	#DIV/0!	#DIV/0!		13.9295	0	#DIV/0!	#DIV/0!	#DIV/0!
		66	205.592	0.065	100	0.0649578	25.5473	0.11791	0.7	45	67	13.9275	13.9275	0	#DIV/0!	#DIV/0!	#DIV/0!		13.9275	0	#DIV/0!	#DIV/0!	#DIV/0!		13.9267	-0.000745875	0.108731	0.199446	0.199424			13.9262	-0.00128244	40.5056	0.342922	0.342892		13.9275	0	#DIV/0!	#DIV/0!	#DIV/0!		13.9275	0	#DIV/0!	#DIV/0!	#DIV/0!
		67	205.623	0.065	100	0.0649578	25.5404	0.117879	0.7	45	68	13.9254	13.9254	0	#DIV/0!	#DIV/0!	#DIV/0!		13.9254	0	#DIV/0!	#DIV/0!	#DIV/0!		13.9247	-0.00074629	0.108791	0.199532	0.199511			13.9241	-0.00128271	40.5141	0.342952	0.342922		13.9254	0	#DIV/0!	#DIV/0!	#DIV/0!		13.9254	0	#DIV/0!	#DIV/0!	#DIV/0!
		68	205.655	0.065	100	0.0649578	25.5335	0.117847	0.7	45	69	13.9234	13.9234	0	#DIV/0!	#DIV/0!	#DIV/0!		13.9234	0	#DIV/0!	#DIV/0!	#DIV/0!		13.9227	-0.000746705	0.108852	0.199619	0.199597			13.9221	-0.00128298	40.5226	0.342982	0.342951		13.9234	0	#DIV/0!	#DIV/0!	#DIV/0!		13.9234	0	#DIV/0!	#DIV/0!	#DIV/0!
		69	205.686	0.065	100	0.0649578	25.5267	0.117815	0.7	45	70	13.9214	13.9214	0	#DIV/0!	#DIV/0!	#DIV/0!		13.9214	0	#DIV/0!	#DIV/0!	#DIV/0!		13.9206	-0.00074712	0.108912	0.199705	0.199684			13.9201	-0.00128325	40.5311	0.343011	0.342981		13.9214	0	#DIV/0!	#DIV/0!	#DIV/0!		13.9214	0	#DIV/0!	#DIV/0!	#DIV/0!
		70	205.717	0.065	100	0.0649578	25.5198	0.117784	0.7	45	71	13.9193	13.9193	0	#DIV/0!	#DIV/0!	#DIV/0!		13.9193	0	#DIV/0!	#DIV/0!	#DIV/0!		13.9186	-0.000747535	0.108973	0.199791	0.19977			13.9181	-0.00128351	40.5396	0.343041	0.343011		13.9193	0	#DIV/0!	#DIV/0!	#DIV/0!		13.9193	0	#DIV/0!	#DIV/0!	#DIV/0!
		71	205.748	0.065	100	0.0649578	25.513	0.117752	0.7	45	72	13.9173	13.9173	0	#DIV/0!	#DIV/0!	#DIV/0!		13.9173	0	#DIV/0!	#DIV/0!	#DIV/0!		13.9166	-0.000747951	0.109033	0.199878	0.199856			13.916	-0.00128378	40.5481	0.343071	0.34304		13.9173	0	#DIV/0!	#DIV/0!	#DIV/0!		13.9173	0	#DIV/0!	#DIV/0!	#DIV/0!
		72	205.78	0.065	100	0.0649578	25.5061	0.11772	0.7	45	73	13.9153	13.9153	0	#DIV/0!	#DIV/0!	#DIV/0!		13.9153	0	#DIV/0!	#DIV/0!	#DIV/0!		13.9145	-0.000748367	0.109094	0.199965	0.199943			13.914	-0.00128405	40.5566	0.3431	0.34307		13.9153	0	#DIV/0!	#DIV/0!	#DIV/0!		13.9153	0	#DIV/0!	#DIV/0!	#DIV/0!
		73	205.811	0.065	100	0.0649578	25.4992	0.117689	0.7	45	74	13.9132	13.9132	0	#DIV/0!	#DIV/0!	#DIV/0!		13.9132	0	#DIV/0!	#DIV/0!	#DIV/0!		13.9125	-0.000748783	0.109155	0.200051	0.20003			13.912	-0.00128432	40.5651	0.34313	0.3431		13.9132	0	#DIV/0!	#DIV/0!	#DIV/0!		13.9132	0	#DIV/0!	#DIV/0!	#DIV/0!
		74	205.842	0.065	100	0.0649578	25.4924	0.117657	0.7	45	75	13.9112	13.9112	0	#DIV/0!	#DIV/0!	#DIV/0!		13.9112	0	#DIV/0!	#DIV/0!	#DIV/0!		13.9105	-0.000749199	0.109215	0.200138	0.200116			13.9099	-0.00128459	40.5736	0.34316	0.343129		13.9112	0	#DIV/0!	#DIV/0!	#DIV/0!		13.9112	0	#DIV/0!	#DIV/0!	#DIV/0!
		75	205.874	0.065	100	0.0649578	25.4855	0.117625	0.7	45	76	13.9092	13.9092	0	#DIV/0!	#DIV/0!	#DIV/0!		13.9092	0	#DIV/0!	#DIV/0!	#DIV/0!		13.9084	-0.000749616	0.109276	0.200224	0.200203			13.9079	-0.00128486	40.5821	0.343189	0.343159		13.9092	0	#DIV/0!	#DIV/0!	#DIV/0!		13.9092	0	#DIV/0!	#DIV/0!	#DIV/0!
		76	205.905	0.065	100	0.0649578	25.4787	0.117594	0.7	45	77	13.9071	13.9071	0	#DIV/0!	#DIV/0!	#DIV/0!		13.9071	0	#DIV/0!	#DIV/0!	#DIV/0!		13.9064	-0.000750033	0.109337	0.200311	0.20029			13.9059	-0.00128513	40.5905	0.343219	0.343189		13.9071	0	#DIV/0!	#DIV/0!	#DIV/0!		13.9071	0	#DIV/0!	#DIV/0!	#DIV/0!
		77	205.936	0.065	100	0.0649578	25.4718	0.117562	0.7	45	78	13.9051	13.9051	0	#DIV/0!	#DIV/0!	#DIV/0!		13.9051	0	#DIV/0!	#DIV/0!	#DIV/0!		13.9044	-0.00075045	0.109398	0.200398	0.200376			13.9038	-0.0012854	40.599	0.343249	0.343218		13.9051	0	#DIV/0!	#DIV/0!	#DIV/0!		13.9051	0	#DIV/0!	#DIV/0!	#DIV/0!
		78	205.968	0.065	100	0.0649578	25.4649	0.11753	0.7	45	79	13.9031	13.9031	0	#DIV/0!	#DIV/0!	#DIV/0!		13.9031	0	#DIV/0!	#DIV/0!	#DIV/0!		13.9023	-0.000750867	0.109459	0.200485	0.200463			13.9018	-0.00128567	40.6075	0.343278	0.343248		13.9031	0	#DIV/0!	#DIV/0!	#DIV/0!		13.9031	0	#DIV/0!	#DIV/0!	#DIV/0!
		79	205.999	0.065	100	0.0649578	25.4581	0.117499	0.7	45	80	13.901	13.901	0	#DIV/0!	#DIV/0!	#DIV/0!		13.901	0	#DIV/0!	#DIV/0!	#DIV/0!		13.9003	-0.000751285	0.109519	0.200572	0.20055			13.8998	-0.00128593	40.616	0.343308	0.343277		13.901	0	#DIV/0!	#DIV/0!	#DIV/0!		13.901	0	#DIV/0!	#DIV/0!	#DIV/0!
		80	206.03	0.065	100	0.0649578	25.4512	0.117467	0.7	45	81	13.899	13.899	0	#DIV/0!	#DIV/0!	#DIV/0!		13.899	0	#DIV/0!	#DIV/0!	#DIV/0!		13.8982	-0.000751703	0.10958	0.200658	0.200637			13.8977	-0.0012862	40.6245	0.343337	0.343307		13.899	0	#DIV/0!	#DIV/0!	#DIV/0!		13.899	0	#DIV/0!	#DIV/0!	#DIV/0!
		81	206.062	0.065	100	0.0649578	25.4444	0.117435	0.7	45	82	13.897	13.897	0	#DIV/0!	#DIV/0!	#DIV/0!		13.897	0	#DIV/0!	#DIV/0!	#DIV/0!		13.8962	-0.000752121	0.109641	0.200745	0.200724			13.8957	-0.00128647	40.633	0.343367	0.343337		13.897	0	#DIV/0!	#DIV/0!	#DIV/0!		13.897	0	#DIV/0!	#DIV/0!	#DIV/0!
		82	206.093	0.065	100	0.0649578	25.4375	0.117404	0.7	45	83	13.8949	13.8949	0	#DIV/0!	#DIV/0!	#DIV/0!		13.8949	0	#DIV/0!	#DIV/0!	#DIV/0!		13.8942	-0.000752539	0.109702	0.200832	0.200811			13.8936	-0.00128674	40.6415	0.343396	0.343366		13.8949	0	#DIV/0!	#DIV/0!	#DIV/0!		13.8949	0	#DIV/0!	#DIV/0!	#DIV/0!
		83	206.124	0.065	100	0.0649578	25.4306	0.117372	0.7	45	84	13.8929	13.8929	0	#DIV/0!	#DIV/0!	#DIV/0!		13.8929	0	#DIV/0!	#DIV/0!	#DIV/0!		13.8921	-0.000752958	0.109763	0.200919	0.200898			13.8916	-0.00128701	40.65	0.343426	0.343396		13.8929	0	#DIV/0!	#DIV/0!	#DIV/0!		13.8929	0	#DIV/0!	#DIV/0!	#DIV/0!
		84	206.156	0.065	100	0.0649578	25.4238	0.11734	0.7	45	85	13.8908	13.8908	0	#DIV/0!	#DIV/0!	#DIV/0!		13.8908	0	#DIV/0!	#DIV/0!	#DIV/0!		13.8901	-0.000753377	0.109824	0.201006	0.200985			13.8896	-0.00128728	40.6585	0.343456	0.343425		13.8908	0	#DIV/0!	#DIV/0!	#DIV/0!		13.8908	0	#DIV/0!	#DIV/0!	#DIV/0!
		85	206.187	0.065	100	0.0649578	25.4169	0.117309	0.7	45	86	13.8888	13.8888	0	#DIV/0!	#DIV/0!	#DIV/0!		13.8888	0	#DIV/0!	#DIV/0!	#DIV/0!		13.8881	-0.000753796	0.109885	0.201094	0.201072			13.8875	-0.00128755	40.667	0.343485	0.343455		13.8888	0	#DIV/0!	#DIV/0!	#DIV/0!		13.8888	0	#DIV/0!	#DIV/0!	#DIV/0!
		86	206.219	0.065	100	0.0649578	25.4101	0.117277	0.7	45	87	13.8868	13.8868	0	#DIV/0!	#DIV/0!	#DIV/0!		13.8868	0	#DIV/0!	#DIV/0!	#DIV/0!		13.886	-0.000754215	0.109947	0.201181	0.201159			13.8855	-0.00128782	40.6755	0.343515	0.343484		13.8868	0	#DIV/0!	#DIV/0!	#DIV/0!		13.8868	0	#DIV/0!	#DIV/0!	#DIV/0!
		87	206.25	0.065	100	0.0649578	25.4032	0.117246	0.7	45	88	13.8847	13.8847	0	#DIV/0!	#DIV/0!	#DIV/0!		13.8847	0	#DIV/0!	#DIV/0!	#DIV/0!		13.884	-0.000754635	0.110008	0.201268	0.201246			13.8834	-0.00128809	40.684	0.343544	0.343514		13.8847	0	#DIV/0!	#DIV/0!	#DIV/0!		13.8847	0	#DIV/0!	#DIV/0!	#DIV/0!
		88	206.281	0.065	100	0.0649578	25.3963	0.117214	0.7	45	89	13.8827	13.8827	0	#DIV/0!	#DIV/0!	#DIV/0!		13.8827	0	#DIV/0!	#DIV/0!	#DIV/0!		13.8819	-0.000755055	0.110069	0.201355	0.201333			13.8814	-0.00128836	40.6925	0.343574	0.343543		13.8827	0	#DIV/0!	#DIV/0!	#DIV/0!		13.8827	0	#DIV/0!	#DIV/0!	#DIV/0!
		89	206.313	0.065	100	0.0649578	25.3895	0.117182	0.7	45	90	13.8806	13.8806	0	#DIV/0!	#DIV/0!	#DIV/0!		13.8806	0	#DIV/0!	#DIV/0!	#DIV/0!		13.8799	-0.000755475	0.11013	0.201442	0.201421			13.8793	-0.00128862	40.701	0.343603	0.343573		13.8806	0	#DIV/0!	#DIV/0!	#DIV/0!		13.8806	0	#DIV/0!	#DIV/0!	#DIV/0!
		90	206.344	0.065	100	0.0649578	25.3826	0.117151	0.7	45	91	13.8786	13.8786	0	#DIV/0!	#DIV/0!	#DIV/0!		13.8786	0	#DIV/0!	#DIV/0!	#DIV/0!		13.8778	-0.000755895	0.110192	0.20153	0.201508			13.8773	-0.00128889	40.7095	0.343633	0.343602		13.8786	0	#DIV/0!	#DIV/0!	#DIV/0!		13.8786	0	#DIV/0!	#DIV/0!	#DIV/0!
		91	206.376	0.065	100	0.0649578	25.3758	0.117119	0.7	45	92	13.8765	13.8765	0	#DIV/0!	#DIV/0!	#DIV/0!		13.8765	0	#DIV/0!	#DIV/0!	#DIV/0!		13.8758	-0.000756316	0.110253	0.201617	0.201595			13.8753	-0.00128916	40.718	0.343662	0.343632		13.8765	0	#DIV/0!	#DIV/0!	#DIV/0!		13.8765	0	#DIV/0!	#DIV/0!	#DIV/0!
		92	206.407	0.065	100	0.0649578	25.3689	0.117087	0.7	45	93	13.8745	13.8745	0	#DIV/0!	#DIV/0!	#DIV/0!		13.8745	0	#DIV/0!	#DIV/0!	#DIV/0!		13.8737	-0.000756737	0.110314	0.201704	0.201683			13.8732	-0.00128943	40.7265	0.343692	0.343661		13.8745	0	#DIV/0!	#DIV/0!	#DIV/0!		13.8745	0	#DIV/0!	#DIV/0!	#DIV/0!
		93	206.439	0.065	100	0.0649578	25.362	0.117056	0.7	45	94	13.8725	13.8725	0	#DIV/0!	#DIV/0!	#DIV/0!		13.8725	0	#DIV/0!	#DIV/0!	#DIV/0!		13.8717	-0.000757158	0.110376	0.201792	0.20177			13.8712	-0.0012897	40.735	0.343721	0.343691		13.8725	0	#DIV/0!	#DIV/0!	#DIV/0!		13.8725	0	#DIV/0!	#DIV/0!	#DIV/0!
		94	206.47	0.065	100	0.0649578	25.3552	0.117024	0.7	45	95	13.8704	13.8704	0	#DIV/0!	#DIV/0!	#DIV/0!		13.8704	0	#DIV/0!	#DIV/0!	#DIV/0!		13.8697	-0.000757579	0.110437	0.201879	0.201858			13.8691	-0.00128997	40.7435	0.34375	0.34372		13.8704	0	#DIV/0!	#DIV/0!	#DIV/0!		13.8704	0	#DIV/0!	#DIV/0!	#DIV/0!
		95	206.502	0.065	100	0.0649578	25.3483	0.116992	0.7	45	96	13.8684	13.8684	0	#DIV/0!	#DIV/0!	#DIV/0!		13.8684	0	#DIV/0!	#DIV/0!	#DIV/0!		13.8676	-0.000758001	0.110498	0.201967	0.201945			13.8671	-0.00129024	40.752	0.34378	0.343749		13.8684	0	#DIV/0!	#DIV/0!	#DIV/0!		13.8684	0	#DIV/0!	#DIV/0!	#DIV/0!
		96	206.533	0.065	100	0.0649578	25.3415	0.116961	0.7	45	97	13.8663	13.8663	0	#DIV/0!	#DIV/0!	#DIV/0!		13.8663	0	#DIV/0!	#DIV/0!	#DIV/0!		13.8656	-0.000758423	0.11056	0.202054	0.202033			13.865	-0.00129051	40.7605	0.343809	0.343779		13.8663	0	#DIV/0!	#DIV/0!	#DIV/0!		13.8663	0	#DIV/0!	#DIV/0!	#DIV/0!
		97	206.565	0.065	100	0.0649578	25.3346	0.116929	0.7	45	98	13.8643	13.8643	0	#DIV/0!	#DIV/0!	#DIV/0!		13.8643	0	#DIV/0!	#DIV/0!	#DIV/0!		13.8635	-0.000758845	0.110622	0.202142	0.20212			13.863	-0.00129078	40.769	0.343839	0.343808		13.8643	0	#DIV/0!	#DIV/0!	#DIV/0!		13.8643	0	#DIV/0!	#DIV/0!	#DIV/0!
		98	206.597	0.065	100	0.0649578	25.3277	0.116897	0.7	45	99	13.8622	13.8622	0	#DIV/0!	#DIV/0!	#DIV/0!		13.8622	0	#DIV/0!	#DIV/0!	#DIV/0!		13.8615	-0.000759267	0.110683	0.20223	0.202208			13.8609	-0.00129105	40.7775	0.343868	0.343838		13.8622	0	#DIV/0!	#DIV/0!	#DIV/0!		13.8622	0	#DIV/0!	#DIV/0!	#DIV/0!
		99	206.628	0.065	100	0.0649578	25.3209	0.116866	0.7	45	100	13.8602	13.8602	0	#DIV/0!	#DIV/0!	#DIV/0!		13.8602	0	#DIV/0!	#DIV/0!	#DIV/0!		13.8594	-0.00075969	0.110745	0.202317	0.202296			13.8589	-0.00129132	40.786	0.343898	0.343867		13.8602	0	#DIV/0!	#DIV/0!	#DIV/0!		13.8602	0	#DIV/0!	#DIV/0!	#DIV/0!
		100	206.66	0.065	100	0.0649578	25.314	0.116834	0.7	45	101	13.8581	13.8581	0	#DIV/0!	#DIV/0!	#DIV/0!		13.8581	0	#DIV/0!	#DIV/0!	#DIV/0!		13.8574	-0.000760113	0.110806	0.202405	0.202383			13.8568	-0.00129158	40.7945	0.343927	0.343896		13.8581	0	#DIV/0!	#DIV/0!	#DIV/0!		13.8581	0	#DIV/0!	#DIV/0!	#DIV/0!
		101	206.691	0.065	100	0.0649578	25.3072	0.116802	0.7	45	102	13.8561	13.8561	0	#DIV/0!	#DIV/0!	#DIV/0!		13.8561	0	#DIV/0!	#DIV/0!	#DIV/0!		13.8553	-0.000760536	0.110868	0.202493	0.202471			13.8548	-0.00129185	40.803	0.343956	0.343926		13.8561	0	#DIV/0!	#DIV/0!	#DIV/0!		13.8561	0	#DIV/0!	#DIV/0!	#DIV/0!
		102	206.723	0.065	100	0.0649578	25.3003	0.116771	0.7	45	103	13.854	13.854	0	#DIV/0!	#DIV/0!	#DIV/0!		13.854	0	#DIV/0!	#DIV/0!	#DIV/0!		13.8533	-0.00076096	0.11093	0.202581	0.202559			13.8527	-0.00129212	40.8115	0.343986	0.343955		13.854	0	#DIV/0!	#DIV/0!	#DIV/0!		13.854	0	#DIV/0!	#DIV/0!	#DIV/0!
		103	206.754	0.065	100	0.0649578	25.2934	0.116739	0.7	45	104	13.852	13.852	0	#DIV/0!	#DIV/0!	#DIV/0!		13.852	0	#DIV/0!	#DIV/0!	#DIV/0!		13.8512	-0.000761383	0.110992	0.202669	0.202647			13.8507	-0.00129239	40.82	0.344015	0.343984		13.852	0	#DIV/0!	#DIV/0!	#DIV/0!		13.852	0	#DIV/0!	#DIV/0!	#DIV/0!
		104	206.786	0.065	100	0.0649578	25.2866	0.116707	0.7	45	105	13.8499	13.8499	0	#DIV/0!	#DIV/0!	#DIV/0!		13.8499	0	#DIV/0!	#DIV/0!	#DIV/0!		13.8491	-0.000761807	0.111053	0.202757	0.202735			13.8486	-0.00129266	40.8285	0.344044	0.344014		13.8499	0	#DIV/0!	#DIV/0!	#DIV/0!		13.8499	0	#DIV/0!	#DIV/0!	#DIV/0!
		105	206.818	0.065	100	0.0649578	25.2797	0.116676	0.7	45	106	13.8479	13.8479	0	#DIV/0!	#DIV/0!	#DIV/0!		13.8479	0	#DIV/0!	#DIV/0!	#DIV/0!		13.8471	-0.000762231	0.111115	0.202845	0.202823			13.8466	-0.00129293	40.837	0.344074	0.344043		13.8479	0	#DIV/0!	#DIV/0!	#DIV/0!		13.8479	0	#DIV/0!	#DIV/0!	#DIV/0!
		106	206.849	0.065	100	0.0649578	25.2729	0.116644	0.7	45	107	13.8458	13.8458	0	#DIV/0!	#DIV/0!	#DIV/0!		13.8458	0	#DIV/0!	#DIV/0!	#DIV/0!		13.845	-0.000762656	0.111177	0.202933	0.202911			13.8445	-0.0012932	40.8455	0.344103	0.344072		13.8458	0	#DIV/0!	#DIV/0!	#DIV/0!		13.8458	0	#DIV/0!	#DIV/0!	#DIV/0!
		107	206.881	0.065	100	0.0649578	25.266	0.116612	0.7	45	108	13.8437	13.8437	0	#DIV/0!	#DIV/0!	#DIV/0!		13.8437	0	#DIV/0!	#DIV/0!	#DIV/0!		13.843	-0.000763081	0.111239	0.203021	0.202999			13.8424	-0.00129347	40.854	0.344132	0.344102		13.8437	0	#DIV/0!	#DIV/0!	#DIV/0!		13.8437	0	#DIV/0!	#DIV/0!	#DIV/0!
		108	206.913	0.065	100	0.0649578	25.2591	0.116581	0.7	45	109	13.8417	13.8417	0	#DIV/0!	#DIV/0!	#DIV/0!		13.8417	0	#DIV/0!	#DIV/0!	#DIV/0!		13.8409	-0.000763506	0.111301	0.203109	0.203087			13.8404	-0.00129374	40.8625	0.344162	0.344131		13.8417	0	#DIV/0!	#DIV/0!	#DIV/0!		13.8417	0	#DIV/0!	#DIV/0!	#DIV/0!
		109	206.944	0.065	100	0.0649578	25.2523	0.116549	0.7	45	110	13.8396	13.8396	0	#DIV/0!	#DIV/0!	#DIV/0!		13.8396	0	#DIV/0!	#DIV/0!	#DIV/0!		13.8389	-0.000763931	0.111363	0.203197	0.203175			13.8383	-0.00129401	40.871	0.344191	0.34416		13.8396	0	#DIV/0!	#DIV/0!	#DIV/0!		13.8396	0	#DIV/0!	#DIV/0!	#DIV/0!
		110	206.976	0.065	100	0.0649578	25.2454	0.116517	0.7	45	111	13.8376	13.8376	0	#DIV/0!	#DIV/0!	#DIV/0!		13.8376	0	#DIV/0!	#DIV/0!	#DIV/0!		13.8368	-0.000764356	0.111425	0.203285	0.203263			13.8363	-0.00129428	40.8795	0.34422	0.344189		13.8376	0	#DIV/0!	#DIV/0!	#DIV/0!		13.8376	0	#DIV/0!	#DIV/0!	#DIV/0!
		111	207.008	0.065	100	0.0649578	25.2386	0.116486	0.7	45	112	13.8355	13.8355	0	#DIV/0!	#DIV/0!	#DIV/0!		13.8355	0	#DIV/0!	#DIV/0!	#DIV/0!		13.8347	-0.000764782	0.111487	0.203373	0.203351			13.8342	-0.00129455	40.888	0.344249	0.344219		13.8355	0	#DIV/0!	#DIV/0!	#DIV/0!		13.8355	0	#DIV/0!	#DIV/0!	#DIV/0!
		112	207.039	0.065	100	0.0649578	25.2317	0.116454	0.7	45	113	13.8335	13.8335	0	#DIV/0!	#DIV/0!	#DIV/0!		13.8335	0	#DIV/0!	#DIV/0!	#DIV/0!		13.8327	-0.000765208	0.111549	0.203461	0.203439			13.8322	-0.00129481	40.8965	0.344279	0.344248		13.8335	0	#DIV/0!	#DIV/0!	#DIV/0!		13.8335	0	#DIV/0!	#DIV/0!	#DIV/0!
		113	207.071	0.065	100	0.0649578	25.2248	0.116422	0.7	45	114	13.8314	13.8314	0	#DIV/0!	#DIV/0!	#DIV/0!		13.8314	0	#DIV/0!	#DIV/0!	#DIV/0!		13.8306	-0.000765634	0.111611	0.20355	0.203528			13.8301	-0.00129508	40.905	0.344308	0.344277		13.8314	0	#DIV/0!	#DIV/0!	#DIV/0!		13.8314	0	#DIV/0!	#DIV/0!	#DIV/0!
		114	207.103	0.065	100	0.0649578	25.218	0.116391	0.7	45	115	13.8293	13.8293	0	#DIV/0!	#DIV/0!	#DIV/0!		13.8293	0	#DIV/0!	#DIV/0!	#DIV/0!		13.8286	-0.000766061	0.111673	0.203638	0.203616			13.828	-0.00129535	40.9135	0.344337	0.344306		13.8293	0	#DIV/0!	#DIV/0!	#DIV/0!		13.8293	0	#DIV/0!	#DIV/0!	#DIV/0!
		115	207.135	0.065	100	0.0649578	25.2111	0.116359	0.7	45	116	13.8273	13.8273	0	#DIV/0!	#DIV/0!	#DIV/0!		13.8273	0	#DIV/0!	#DIV/0!	#DIV/0!		13.8265	-0.000766487	0.111736	0.203726	0.203704			13.826	-0.00129562	40.922	0.344366	0.344336		13.8273	0	#DIV/0!	#DIV/0!	#DIV/0!		13.8273	0	#DIV/0!	#DIV/0!	#DIV/0!
		116	207.166	0.065	100	0.0649578	25.2043	0.116327	0.7	45	117	13.8252	13.8252	0	#DIV/0!	#DIV/0!	#DIV/0!		13.8252	0	#DIV/0!	#DIV/0!	#DIV/0!		13.8244	-0.000766914	0.111798	0.203815	0.203793			13.8239	-0.00129589	40.9305	0.344396	0.344365		13.8252	0	#DIV/0!	#DIV/0!	#DIV/0!		13.8252	0	#DIV/0!	#DIV/0!	#DIV/0!
		117	207.198	0.065	100	0.0649578	25.1974	0.116296	0.7	45	118	13.8231	13.8231	0	#DIV/0!	#DIV/0!	#DIV/0!		13.8231	0	#DIV/0!	#DIV/0!	#DIV/0!		13.8224	-0.000767342	0.11186	0.203903	0.203881			13.8218	-0.00129616	40.939	0.344425	0.344394		13.8231	0	#DIV/0!	#DIV/0!	#DIV/0!		13.8231	0	#DIV/0!	#DIV/0!	#DIV/0!
		118	207.23	0.065	100	0.0649578	25.1905	0.116264	0.7	45	119	13.8211	13.8211	0	#DIV/0!	#DIV/0!	#DIV/0!		13.8211	0	#DIV/0!	#DIV/0!	#DIV/0!		13.8203	-0.000767769	0.111922	0.203992	0.20397			13.8198	-0.00129643	40.9475	0.344454	0.344423		13.8211	0	#DIV/0!	#DIV/0!	#DIV/0!		13.8211	0	#DIV/0!	#DIV/0!	#DIV/0!
		119	207.262	0.065	100	0.0649578	25.1837	0.116232	0.7	45	120	13.819	13.819	0	#DIV/0!	#DIV/0!	#DIV/0!		13.819	0	#DIV/0!	#DIV/0!	#DIV/0!		13.8182	-0.000768197	0.111985	0.20408	0.204058			13.8177	-0.0012967	40.956	0.344483	0.344452		13.819	0	#DIV/0!	#DIV/0!	#DIV/0!		13.819	0	#DIV/0!	#DIV/0!	#DIV/0!
		120	207.293	0.065	100	0.0649578	25.1768	0.116201	0.7	45	121	13.817	13.817	0	#DIV/0!	#DIV/0!	#DIV/0!		13.817	0	#DIV/0!	#DIV/0!	#DIV/0!		13.8162	-0.000768625	0.112047	0.204169	0.204147			13.8157	-0.00129697	40.9646	0.344512	0.344482		13.817	0	#DIV/0!	#DIV/0!	#DIV/0!		13.817	0	#DIV/0!	#DIV/0!	#DIV/0!
		121	207.325	0.065	100	0.0649578	25.17	0.116169	0.7	45	122	13.8149	13.8149	0	#DIV/0!	#DIV/0!	#DIV/0!		13.8149	0	#DIV/0!	#DIV/0!	#DIV/0!		13.8141	-0.000769053	0.11211	0.204258	0.204235			13.8136	-0.00129724	40.9731	0.344541	0.344511		13.8149	0	#DIV/0!	#DIV/0!	#DIV/0!		13.8149	0	#DIV/0!	#DIV/0!	#DIV/0!
		122	207.357	0.065	100	0.0649578	25.1631	0.116137	0.7	45	123	13.8128	13.8128	0	#DIV/0!	#DIV/0!	#DIV/0!		13.8128	0	#DIV/0!	#DIV/0!	#DIV/0!		13.8121	-0.000769482	0.112172	0.204346	0.204324			13.8115	-0.00129751	40.9816	0.344571	0.34454		13.8128	0	#DIV/0!	#DIV/0!	#DIV/0!		13.8128	0	#DIV/0!	#DIV/0!	#DIV/0!
		123	207.389	0.065	100	0.0649578	25.1562	0.116106	0.7	45	124	13.8108	13.8108	0	#DIV/0!	#DIV/0!	#DIV/0!		13.8108	0	#DIV/0!	#DIV/0!	#DIV/0!		13.81	-0.000769911	0.112235	0.204435	0.204413			13.8095	-0.00129778	40.9901	0.3446	0.344569		13.8108	0	#DIV/0!	#DIV/0!	#DIV/0!		13.8108	0	#DIV/0!	#DIV/0!	#DIV/0!
		124	207.421	0.065	100	0.0649578	25.1494	0.116074	0.7	45	125	13.8087	13.8087	0	#DIV/0!	#DIV/0!	#DIV/0!		13.8087	0	#DIV/0!	#DIV/0!	#DIV/0!		13.8079	-0.00077034	0.112297	0.204524	0.204502			13.8074	-0.00129805	40.9986	0.344629	0.344598		13.8087	0	#DIV/0!	#DIV/0!	#DIV/0!		13.8087	0	#DIV/0!	#DIV/0!	#DIV/0!
		125	207.452	0.065	100	0.0649578	25.1425	0.116042	0.7	45	126	13.8066	13.8066	0	#DIV/0!	#DIV/0!	#DIV/0!		13.8066	0	#DIV/0!	#DIV/0!	#DIV/0!		13.8058	-0.000770769	0.11236	0.204613	0.20459			13.8053	-0.00129832	41.0071	0.344658	0.344627		13.8066	0	#DIV/0!	#DIV/0!	#DIV/0!		13.8066	0	#DIV/0!	#DIV/0!	#DIV/0!
		126	207.484	0.065	100	0.0649578	25.1357	0.116011	0.7	45	127	13.8045	13.8045	0	#DIV/0!	#DIV/0!	#DIV/0!		13.8045	0	#DIV/0!	#DIV/0!	#DIV/0!		13.8038	-0.000771199	0.112422	0.204701	0.204679			13.8033	-0.00129859	41.0156	0.344687	0.344656		13.8045	0	#DIV/0!	#DIV/0!	#DIV/0!		13.8045	0	#DIV/0!	#DIV/0!	#DIV/0!
		127	207.516	0.065	100	0.0649578	25.1288	0.115979	0.7	45	128	13.8025	13.8025	0	#DIV/0!	#DIV/0!	#DIV/0!		13.8025	0	#DIV/0!	#DIV/0!	#DIV/0!		13.8017	-0.000771628	0.112485	0.20479	0.204768			13.8012	-0.00129885	41.0241	0.344716	0.344685		13.8025	0	#DIV/0!	#DIV/0!	#DIV/0!		13.8025	0	#DIV/0!	#DIV/0!	#DIV/0!
		128	207.548	0.065	100	0.0649578	25.1219	0.115947	0.7	45	129	13.8004	13.8004	0	#DIV/0!	#DIV/0!	#DIV/0!		13.8004	0	#DIV/0!	#DIV/0!	#DIV/0!		13.7996	-0.000772058	0.112548	0.204879	0.204857			13.7991	-0.00129912	41.0326	0.344745	0.344714		13.8004	0	#DIV/0!	#DIV/0!	#DIV/0!		13.8004	0	#DIV/0!	#DIV/0!	#DIV/0!
		129	207.58	0.065	100	0.0649578	25.1151	0.115916	0.7	45	130	13.7983	13.7983	0	#DIV/0!	#DIV/0!	#DIV/0!		13.7983	0	#DIV/0!	#DIV/0!	#DIV/0!		13.7976	-0.000772489	0.11261	0.204968	0.204946			13.797	-0.00129939	41.0411	0.344774	0.344744		13.7983	0	#DIV/0!	#DIV/0!	#DIV/0!		13.7983	0	#DIV/0!	#DIV/0!	#DIV/0!
		130	207.612	0.065	100	0.0649578	25.1082	0.115884	0.7	45	131	13.7963	13.7963	0	#DIV/0!	#DIV/0!	#DIV/0!		13.7963	0	#DIV/0!	#DIV/0!	#DIV/0!		13.7955	-0.000772919	0.112673	0.205057	0.205035			13.795	-0.00129966	41.0496	0.344803	0.344773		13.7963	0	#DIV/0!	#DIV/0!	#DIV/0!		13.7963	0	#DIV/0!	#DIV/0!	#DIV/0!
		131	207.644	0.065	100	0.0649578	25.1014	0.115852	0.7	45	132	13.7942	13.7942	0	#DIV/0!	#DIV/0!	#DIV/0!		13.7942	0	#DIV/0!	#DIV/0!	#DIV/0!		13.7934	-0.00077335	0.112736	0.205146	0.205124			13.7929	-0.00129993	41.0581	0.344832	0.344802		13.7942	0	#DIV/0!	#DIV/0!	#DIV/0!		13.7942	0	#DIV/0!	#DIV/0!	#DIV/0!
		132	207.676	0.065	100	0.0649578	25.0945	0.115821	0.7	45	133	13.7921	13.7921	0	#DIV/0!	#DIV/0!	#DIV/0!		13.7921	0	#DIV/0!	#DIV/0!	#DIV/0!		13.7913	-0.000773781	0.112799	0.205235	0.205213			13.7908	-0.0013002	41.0667	0.344862	0.344831		13.7921	0	#DIV/0!	#DIV/0!	#DIV/0!		13.7921	0	#DIV/0!	#DIV/0!	#DIV/0!
		133	207.708	0.065	100	0.0649578	25.0876	0.115789	0.7	45	134	13.79	13.79	0	#DIV/0!	#DIV/0!	#DIV/0!		13.79	0	#DIV/0!	#DIV/0!	#DIV/0!		13.7893	-0.000774213	0.112862	0.205325	0.205302			13.7887	-0.00130047	41.0752	0.344891	0.34486		13.79	0	#DIV/0!	#DIV/0!	#DIV/0!		13.79	0	#DIV/0!	#DIV/0!	#DIV/0!
		134	207.739	0.065	100	0.0649578	25.0808	0.115757	0.7	45	135	13.788	13.788	0	#DIV/0!	#DIV/0!	#DIV/0!		13.788	0	#DIV/0!	#DIV/0!	#DIV/0!		13.7872	-0.000774644	0.112925	0.205414	0.205391			13.7867	-0.00130074	41.0837	0.34492	0.344889		13.788	0	#DIV/0!	#DIV/0!	#DIV/0!		13.788	0	#DIV/0!	#DIV/0!	#DIV/0!
		135	207.771	0.065	100	0.0649578	25.0739	0.115726	0.7	45	136	13.7859	13.7859	0	#DIV/0!	#DIV/0!	#DIV/0!		13.7859	0	#DIV/0!	#DIV/0!	#DIV/0!		13.7851	-0.000775076	0.112988	0.205503	0.205481			13.7846	-0.00130101	41.0922	0.344949	0.344918		13.7859	0	#DIV/0!	#DIV/0!	#DIV/0!		13.7859	0	#DIV/0!	#DIV/0!	#DIV/0!
		136	207.803	0.065	100	0.0649578	25.0671	0.115694	0.7	45	137	13.7838	13.7838	0	#DIV/0!	#DIV/0!	#DIV/0!		13.7838	0	#DIV/0!	#DIV/0!	#DIV/0!		13.783	-0.000775508	0.113051	0.205592	0.20557			13.7825	-0.00130128	41.1007	0.344978	0.344947		13.7838	0	#DIV/0!	#DIV/0!	#DIV/0!		13.7838	0	#DIV/0!	#DIV/0!	#DIV/0!
		137	207.835	0.065	100	0.0649578	25.0602	0.115662	0.7	45	138	13.7817	13.7817	0	#DIV/0!	#DIV/0!	#DIV/0!		13.7817	0	#DIV/0!	#DIV/0!	#DIV/0!		13.781	-0.000775941	0.113114	0.205682	0.205659			13.7804	-0.00130155	41.1092	0.345007	0.344976		13.7817	0	#DIV/0!	#DIV/0!	#DIV/0!		13.7817	0	#DIV/0!	#DIV/0!	#DIV/0!
		138	207.867	0.065	100	0.0649578	25.0533	0.115631	0.7	45	139	13.7797	13.7797	0	#DIV/0!	#DIV/0!	#DIV/0!		13.7797	0	#DIV/0!	#DIV/0!	#DIV/0!		13.7789	-0.000776373	0.113177	0.205771	0.205749			13.7784	-0.00130182	41.1177	0.345036	0.345005		13.7797	0	#DIV/0!	#DIV/0!	#DIV/0!		13.7797	0	#DIV/0!	#DIV/0!	#DIV/0!
		139	207.899	0.065	100	0.0649578	25.0465	0.115599	0.7	45	140	13.7776	13.7776	0	#DIV/0!	#DIV/0!	#DIV/0!		13.7776	0	#DIV/0!	#DIV/0!	#DIV/0!		13.7768	-0.000776806	0.11324	0.20586	0.205838			13.7763	-0.00130209	41.1262	0.345064	0.345034		13.7776	0	#DIV/0!	#DIV/0!	#DIV/0!		13.7776	0	#DIV/0!	#DIV/0!	#DIV/0!
		140	207.931	0.065	100	0.0649578	25.0396	0.115567	0.7	45	141	13.7755	13.7755	0	#DIV/0!	#DIV/0!	#DIV/0!		13.7755	0	#DIV/0!	#DIV/0!	#DIV/0!		13.7747	-0.00077724	0.113303	0.20595	0.205927			13.7742	-0.00130236	41.1347	0.345093	0.345062		13.7755	0	#DIV/0!	#DIV/0!	#DIV/0!		13.7755	0	#DIV/0!	#DIV/0!	#DIV/0!
		141	207.963	0.065	100	0.0649578	25.0328	0.115536	0.7	45	142	13.7734	13.7734	0	#DIV/0!	#DIV/0!	#DIV/0!		13.7734	0	#DIV/0!	#DIV/0!	#DIV/0!		13.7727	-0.000777673	0.113366	0.206039	0.206017			13.7721	-0.00130263	41.1432	0.345122	0.345091		13.7734	0	#DIV/0!	#DIV/0!	#DIV/0!		13.7734	0	#DIV/0!	#DIV/0!	#DIV/0!
		142	207.995	0.065	100	0.0649578	25.0259	0.115504	0.7	45	143	13.7714	13.7714	0	#DIV/0!	#DIV/0!	#DIV/0!		13.7714	0	#DIV/0!	#DIV/0!	#DIV/0!		13.7706	-0.000778107	0.113429	0.206129	0.206106			13.77	-0.0013029	41.1518	0.345151	0.34512		13.7714	0	#DIV/0!	#DIV/0!	#DIV/0!		13.7714	0	#DIV/0!	#DIV/0!	#DIV/0!
		143	208.027	0.065	100	0.0649578	25.019	0.115473	0.7	45	144	13.7693	13.7693	0	#DIV/0!	#DIV/0!	#DIV/0!		13.7693	0	#DIV/0!	#DIV/0!	#DIV/0!		13.7685	-0.000778541	0.113493	0.206219	0.206196			13.768	-0.00130317	41.1603	0.34518	0.345149		13.7693	0	#DIV/0!	#DIV/0!	#DIV/0!		13.7693	0	#DIV/0!	#DIV/0!	#DIV/0!
		144	208.059	0.065	100	0.0649578	25.0122	0.115441	0.7	45	145	13.7672	13.7672	0	#DIV/0!	#DIV/0!	#DIV/0!		13.7672	0	#DIV/0!	#DIV/0!	#DIV/0!		13.7664	-0.000778975	0.113556	0.206308	0.206286			13.7659	-0.00130343	41.1688	0.345209	0.345178		13.7672	0	#DIV/0!	#DIV/0!	#DIV/0!		13.7672	0	#DIV/0!	#DIV/0!	#DIV/0!
		145	208.091	0.065	100	0.0649578	25.0053	0.115409	0.7	45	146	13.7651	13.7651	0	#DIV/0!	#DIV/0!	#DIV/0!		13.7651	0	#DIV/0!	#DIV/0!	#DIV/0!		13.7643	-0.000779409	0.113619	0.206398	0.206375			13.7638	-0.0013037	41.1773	0.345238	0.345207		13.7651	0	#DIV/0!	#DIV/0!	#DIV/0!		13.7651	0	#DIV/0!	#DIV/0!	#DIV/0!
		146	208.124	0.065	100	0.0649578	24.9985	0.115378	0.7	45	147	13.763	13.763	0	#DIV/0!	#DIV/0!	#DIV/0!		13.763	0	#DIV/0!	#DIV/0!	#DIV/0!		13.7622	-0.000779844	0.113683	0.206488	0.206465			13.7617	-0.00130397	41.1858	0.345267	0.345236		13.763	0	#DIV/0!	#DIV/0!	#DIV/0!		13.763	0	#DIV/0!	#DIV/0!	#DIV/0!
		147	208.156	0.065	100	0.0649578	24.9916	0.115346	0.7	45	148	13.7609	13.7609	0	#DIV/0!	#DIV/0!	#DIV/0!		13.7609	0	#DIV/0!	#DIV/0!	#DIV/0!		13.7602	-0.000780279	0.113746	0.206577	0.206555			13.7596	-0.00130424	41.1943	0.345296	0.345265		13.7609	0	#DIV/0!	#DIV/0!	#DIV/0!		13.7609	0	#DIV/0!	#DIV/0!	#DIV/0!
		148	208.188	0.065	100	0.0649578	24.9847	0.115314	0.7	45	149	13.7589	13.7589	0	#DIV/0!	#DIV/0!	#DIV/0!		13.7589	0	#DIV/0!	#DIV/0!	#DIV/0!		13.7581	-0.000780714	0.11381	0.206667	0.206645			13.7576	-0.00130451	41.2028	0.345325	0.345294		13.7589	0	#DIV/0!	#DIV/0!	#DIV/0!		13.7589	0	#DIV/0!	#DIV/0!	#DIV/0!
		149	208.22	0.065	100	0.0649578	24.9779	0.115283	0.7	45	150	13.7568	13.7568	0	#DIV/0!	#DIV/0!	#DIV/0!		13.7568	0	#DIV/0!	#DIV/0!	#DIV/0!		13.756	-0.00078115	0.113873	0.206757	0.206734			13.7555	-0.00130478	41.2113	0.345353	0.345322		13.7568	0	#DIV/0!	#DIV/0!	#DIV/0!		13.7568	0	#DIV/0!	#DIV/0!	#DIV/0!
		150	208.252	0.065	100	0.0649578	24.971	0.115251	0.7	45	151	13.7547	13.7547	0	#DIV/0!	#DIV/0!	#DIV/0!		13.7547	0	#DIV/0!	#DIV/0!	#DIV/0!		13.7539	-0.000781586	0.113937	0.206847	0.206824			13.7534	-0.00130505	41.2199	0.345382	0.345351		13.7547	0	#DIV/0!	#DIV/0!	#DIV/0!		13.7547	0	#DIV/0!	#DIV/0!	#DIV/0!
		151	208.284	0.065	100	0.0649578	24.9642	0.115219	0.7	45	152	13.7526	13.7526	0	#DIV/0!	#DIV/0!	#DIV/0!		13.7526	0	#DIV/0!	#DIV/0!	#DIV/0!		13.7518	-0.000782022	0.114	0.206937	0.206914			13.7513	-0.00130532	41.2284	0.345411	0.34538		13.7526	0	#DIV/0!	#DIV/0!	#DIV/0!		13.7526	0	#DIV/0!	#DIV/0!	#DIV/0!
		152	208.316	0.065	100	0.0649578	24.9573	0.115188	0.7	45	153	13.7505	13.7505	0	#DIV/0!	#DIV/0!	#DIV/0!		13.7505	0	#DIV/0!	#DIV/0!	#DIV/0!		13.7497	-0.000782458	0.114064	0.207027	0.207004			13.7492	-0.00130559	41.2369	0.34544	0.345409		13.7505	0	#DIV/0!	#DIV/0!	#DIV/0!		13.7505	0	#DIV/0!	#DIV/0!	#DIV/0!
		153	208.348	0.065	100	0.0649578	24.9504	0.115156	0.7	45	154	13.7484	13.7484	0	#DIV/0!	#DIV/0!	#DIV/0!		13.7484	0	#DIV/0!	#DIV/0!	#DIV/0!		13.7476	-0.000782894	0.114127	0.207117	0.207094			13.7471	-0.00130586	41.2454	0.345469	0.345438		13.7484	0	#DIV/0!	#DIV/0!	#DIV/0!		13.7484	0	#DIV/0!	#DIV/0!	#DIV/0!
		154	208.38	0.065	100	0.0649578	24.9436	0.115124	0.7	45	155	13.7463	13.7463	0	#DIV/0!	#DIV/0!	#DIV/0!		13.7463	0	#DIV/0!	#DIV/0!	#DIV/0!		13.7456	-0.000783331	0.114191	0.207207	0.207184			13.745	-0.00130613	41.2539	0.345498	0.345466		13.7463	0	#DIV/0!	#DIV/0!	#DIV/0!		13.7463	0	#DIV/0!	#DIV/0!	#DIV/0!
		155	208.413	0.065	100	0.0649578	24.9367	0.115093	0.7	45	156	13.7442	13.7442	0	#DIV/0!	#DIV/0!	#DIV/0!		13.7442	0	#DIV/0!	#DIV/0!	#DIV/0!		13.7435	-0.000783768	0.114255	0.207297	0.207274			13.7429	-0.0013064	41.2624	0.345526	0.345495		13.7442	0	#DIV/0!	#DIV/0!	#DIV/0!		13.7442	0	#DIV/0!	#DIV/0!	#DIV/0!
		156	208.445	0.065	100	0.0649578	24.9299	0.115061	0.7	45	157	13.7422	13.7422	0	#DIV/0!	#DIV/0!	#DIV/0!		13.7422	0	#DIV/0!	#DIV/0!	#DIV/0!		13.7414	-0.000784206	0.114319	0.207387	0.207364			13.7408	-0.00130667	41.2709	0.345555	0.345524		13.7422	0	#DIV/0!	#DIV/0!	#DIV/0!		13.7422	0	#DIV/0!	#DIV/0!	#DIV/0!
		157	208.477	0.065	100	0.0649578	24.923	0.115029	0.7	45	158	13.7401	13.7401	0	#DIV/0!	#DIV/0!	#DIV/0!		13.7401	0	#DIV/0!	#DIV/0!	#DIV/0!		13.7393	-0.000784643	0.114382	0.207477	0.207455			13.7388	-0.00130694	41.2794	0.345584	0.345553		13.7401	0	#DIV/0!	#DIV/0!	#DIV/0!		13.7401	0	#DIV/0!	#DIV/0!	#DIV/0!
		158	208.509	0.065	100	0.0649578	24.9161	0.114998	0.7	45	159	13.738	13.738	0	#DIV/0!	#DIV/0!	#DIV/0!		13.738	0	#DIV/0!	#DIV/0!	#DIV/0!		13.7372	-0.000785081	0.114446	0.207567	0.207545			13.7367	-0.00130721	41.288	0.345613	0.345581		13.738	0	#DIV/0!	#DIV/0!	#DIV/0!		13.738	0	#DIV/0!	#DIV/0!	#DIV/0!
		159	208.541	0.065	100	0.0649578	24.9093	0.114966	0.7	45	160	13.7359	13.7359	0	#DIV/0!	#DIV/0!	#DIV/0!		13.7359	0	#DIV/0!	#DIV/0!	#DIV/0!		13.7351	-0.000785519	0.11451	0.207658	0.207635			13.7346	-0.00130748	41.2965	0.345641	0.34561		13.7359	0	#DIV/0!	#DIV/0!	#DIV/0!		13.7359	0	#DIV/0!	#DIV/0!	#DIV/0!
		160	208.574	0.065	100	0.0649578	24.9024	0.114934	0.7	45	161	13.7338	13.7338	0	#DIV/0!	#DIV/0!	#DIV/0!		13.7338	0	#DIV/0!	#DIV/0!	#DIV/0!		13.733	-0.000785958	0.114574	0.207748	0.207725			13.7325	-0.00130775	41.305	0.34567	0.345639		13.7338	0	#DIV/0!	#DIV/0!	#DIV/0!		13.7338	0	#DIV/0!	#DIV/0!	#DIV/0!
		161	208.606	0.065	100	0.0649578	24.8956	0.114903	0.7	45	162	13.7317	13.7317	0	#DIV/0!	#DIV/0!	#DIV/0!		13.7317	0	#DIV/0!	#DIV/0!	#DIV/0!		13.7309	-0.000786396	0.114638	0.207838	0.207816			13.7304	-0.00130802	41.3135	0.345699	0.345668		13.7317	0	#DIV/0!	#DIV/0!	#DIV/0!		13.7317	0	#DIV/0!	#DIV/0!	#DIV/0!
		162	208.638	0.065	100	0.0649578	24.8887	0.114871	0.7	45	163	13.7296	13.7296	0	#DIV/0!	#DIV/0!	#DIV/0!		13.7296	0	#DIV/0!	#DIV/0!	#DIV/0!		13.7288	-0.000786835	0.114702	0.207929	0.207906			13.7283	-0.00130829	41.322	0.345727	0.345696		13.7296	0	#DIV/0!	#DIV/0!	#DIV/0!		13.7296	0	#DIV/0!	#DIV/0!	#DIV/0!
		163	208.67	0.065	100	0.0649578	24.8818	0.114839	0.7	45	164	13.7275	13.7275	0	#DIV/0!	#DIV/0!	#DIV/0!		13.7275	0	#DIV/0!	#DIV/0!	#DIV/0!		13.7267	-0.000787274	0.114766	0.208019	0.207997			13.7262	-0.00130856	41.3305	0.345756	0.345725		13.7275	0	#DIV/0!	#DIV/0!	#DIV/0!		13.7275	0	#DIV/0!	#DIV/0!	#DIV/0!
		164	208.703	0.065	100	0.0649578	24.875	0.114808	0.7	45	165	13.7254	13.7254	0	#DIV/0!	#DIV/0!	#DIV/0!		13.7254	0	#DIV/0!	#DIV/0!	#DIV/0!		13.7246	-0.000787714	0.11483	0.20811	0.208087			13.7241	-0.00130883	41.3391	0.345785	0.345754		13.7254	0	#DIV/0!	#DIV/0!	#DIV/0!		13.7254	0	#DIV/0!	#DIV/0!	#DIV/0!
		165	208.735	0.065	100	0.0649578	24.8681	0.114776	0.7	45	166	13.7233	13.7233	0	#DIV/0!	#DIV/0!	#DIV/0!		13.7233	0	#DIV/0!	#DIV/0!	#DIV/0!		13.7225	-0.000788153	0.114894	0.2082	0.208178			13.722	-0.0013091	41.3476	0.345814	0.345782		13.7233	0	#DIV/0!	#DIV/0!	#DIV/0!		13.7233	0	#DIV/0!	#DIV/0!	#DIV/0!
		166	208.767	0.065	100	0.0649578	24.8613	0.114744	0.7	45	167	13.7212	13.7212	0	#DIV/0!	#DIV/0!	#DIV/0!		13.7212	0	#DIV/0!	#DIV/0!	#DIV/0!		13.7204	-0.000788593	0.114958	0.208291	0.208268			13.7199	-0.00130937	41.3561	0.345842	0.345811		13.7212	0	#DIV/0!	#DIV/0!	#DIV/0!		13.7212	0	#DIV/0!	#DIV/0!	#DIV/0!
		167	208.799	0.065	100	0.0649578	24.8544	0.114713	0.7	45	168	13.7191	13.7191	0	#DIV/0!	#DIV/0!	#DIV/0!		13.7191	0	#DIV/0!	#DIV/0!	#DIV/0!		13.7183	-0.000789034	0.115022	0.208382	0.208359			13.7178	-0.00130963	41.3646	0.345871	0.34584		13.7191	0	#DIV/0!	#DIV/0!	#DIV/0!		13.7191	0	#DIV/0!	#DIV/0!	#DIV/0!
		168	208.832	0.065	100	0.0649578	24.8475	0.114681	0.7	45	169	13.717	13.717	0	#DIV/0!	#DIV/0!	#DIV/0!		13.717	0	#DIV/0!	#DIV/0!	#DIV/0!		13.7162	-0.000789474	0.115087	0.208472	0.208449			13.7157	-0.0013099	41.3731	0.345899	0.345868		13.717	0	#DIV/0!	#DIV/0!	#DIV/0!		13.717	0	#DIV/0!	#DIV/0!	#DIV/0!
		169	208.864	0.065	100	0.0649578	24.8407	0.114649	0.7	45	170	13.7149	13.7149	0	#DIV/0!	#DIV/0!	#DIV/0!		13.7149	0	#DIV/0!	#DIV/0!	#DIV/0!		13.7141	-0.000789915	0.115151	0.208563	0.20854			13.7136	-0.00131017	41.3816	0.345928	0.345897		13.7149	0	#DIV/0!	#DIV/0!	#DIV/0!		13.7149	0	#DIV/0!	#DIV/0!	#DIV/0!
		170	208.896	0.065	100	0.0649578	24.8338	0.114618	0.7	45	171	13.7128	13.7128	0	#DIV/0!	#DIV/0!	#DIV/0!		13.7128	0	#DIV/0!	#DIV/0!	#DIV/0!		13.712	-0.000790356	0.115215	0.208654	0.208631			13.7115	-0.00131044	41.3901	0.345957	0.345925		13.7128	0	#DIV/0!	#DIV/0!	#DIV/0!		13.7128	0	#DIV/0!	#DIV/0!	#DIV/0!
		171	208.929	0.065	100	0.0649578	24.827	0.114586	0.7	45	172	13.7107	13.7107	0	#DIV/0!	#DIV/0!	#DIV/0!		13.7107	0	#DIV/0!	#DIV/0!	#DIV/0!		13.7099	-0.000790797	0.115279	0.208744	0.208722			13.7094	-0.00131071	41.3987	0.345985	0.345954		13.7107	0	#DIV/0!	#DIV/0!	#DIV/0!		13.7107	0	#DIV/0!	#DIV/0!	#DIV/0!
		172	208.961	0.065	100	0.0649578	24.8201	0.114554	0.7	45	173	13.7086	13.7086	0	#DIV/0!	#DIV/0!	#DIV/0!		13.7086	0	#DIV/0!	#DIV/0!	#DIV/0!		13.7078	-0.000791239	0.115344	0.208835	0.208813			13.7073	-0.00131098	41.4072	0.346014	0.345983		13.7086	0	#DIV/0!	#DIV/0!	#DIV/0!		13.7086	0	#DIV/0!	#DIV/0!	#DIV/0!
		173	208.993	0.065	100	0.0649578	24.8132	0.114523	0.7	45	174	13.7065	13.7065	0	#DIV/0!	#DIV/0!	#DIV/0!		13.7065	0	#DIV/0!	#DIV/0!	#DIV/0!		13.7057	-0.00079168	0.115408	0.208926	0.208903			13.7052	-0.00131125	41.4157	0.346042	0.346011		13.7065	0	#DIV/0!	#DIV/0!	#DIV/0!		13.7065	0	#DIV/0!	#DIV/0!	#DIV/0!
		174	209.026	0.065	100	0.0649578	24.8064	0.114491	0.7	45	175	13.7044	13.7044	0	#DIV/0!	#DIV/0!	#DIV/0!		13.7044	0	#DIV/0!	#DIV/0!	#DIV/0!		13.7036	-0.000792122	0.115473	0.209017	0.208994			13.7031	-0.00131152	41.4242	0.346071	0.34604		13.7044	0	#DIV/0!	#DIV/0!	#DIV/0!		13.7044	0	#DIV/0!	#DIV/0!	#DIV/0!
		175	209.058	0.065	100	0.0649578	24.7995	0.114459	0.7	45	176	13.7023	13.7023	0	#DIV/0!	#DIV/0!	#DIV/0!		13.7023	0	#DIV/0!	#DIV/0!	#DIV/0!		13.7015	-0.000792565	0.115537	0.209108	0.209085			13.701	-0.00131179	41.4327	0.3461	0.346068		13.7023	0	#DIV/0!	#DIV/0!	#DIV/0!		13.7023	0	#DIV/0!	#DIV/0!	#DIV/0!
		176	209.091	0.065	100	0.0649578	24.7927	0.114428	0.7	45	177	13.7002	13.7002	0	#DIV/0!	#DIV/0!	#DIV/0!		13.7002	0	#DIV/0!	#DIV/0!	#DIV/0!		13.6994	-0.000793007	0.115602	0.209199	0.209176			13.6989	-0.00131206	41.4412	0.346128	0.346097		13.7002	0	#DIV/0!	#DIV/0!	#DIV/0!		13.7002	0	#DIV/0!	#DIV/0!	#DIV/0!
		177	209.123	0.065	100	0.0649578	24.7858	0.114396	0.7	45	178	13.6981	13.6981	0	#DIV/0!	#DIV/0!	#DIV/0!		13.6981	0	#DIV/0!	#DIV/0!	#DIV/0!		13.6973	-0.00079345	0.115666	0.20929	0.209267			13.6968	-0.00131233	41.4498	0.346157	0.346125		13.6981	0	#DIV/0!	#DIV/0!	#DIV/0!		13.6981	0	#DIV/0!	#DIV/0!	#DIV/0!
		178	209.155	0.065	100	0.0649578	24.779	0.114364	0.7	45	179	13.696	13.696	0	#DIV/0!	#DIV/0!	#DIV/0!		13.696	0	#DIV/0!	#DIV/0!	#DIV/0!		13.6952	-0.000793893	0.115731	0.209381	0.209358			13.6947	-0.0013126	41.4583	0.346185	0.346154		13.696	0	#DIV/0!	#DIV/0!	#DIV/0!		13.696	0	#DIV/0!	#DIV/0!	#DIV/0!
		179	209.188	0.065	100	0.0649578	24.7721	0.114333	0.7	45	180	13.6939	13.6939	0	#DIV/0!	#DIV/0!	#DIV/0!		13.6939	0	#DIV/0!	#DIV/0!	#DIV/0!		13.6931	-0.000794337	0.115795	0.209472	0.20945			13.6926	-0.00131287	41.4668	0.346214	0.346182		13.6939	0	#DIV/0!	#DIV/0!	#DIV/0!		13.6939	0	#DIV/0!	#DIV/0!	#DIV/0!
		180	209.22	0.065	100	0.0649578	24.7652	0.114301	0.7	45	181	13.6918	13.6918	0	#DIV/0!	#DIV/0!	#DIV/0!		13.6918	0	#DIV/0!	#DIV/0!	#DIV/0!		13.691	-0.00079478	0.11586	0.209564	0.209541			13.6905	-0.00131314	41.4753	0.346242	0.346211		13.6918	0	#DIV/0!	#DIV/0!	#DIV/0!		13.6918	0	#DIV/0!	#DIV/0!	#DIV/0!
		181	209.253	0.065	100	0.0649578	24.7584	0.114269	0.7	45	182	13.6897	13.6897	0	#DIV/0!	#DIV/0!	#DIV/0!		13.6897	0	#DIV/0!	#DIV/0!	#DIV/0!		13.6889	-0.000795224	0.115925	0.209655	0.209632			13.6884	-0.00131341	41.4838	0.346271	0.346239		13.6897	0	#DIV/0!	#DIV/0!	#DIV/0!		13.6897	0	#DIV/0!	#DIV/0!	#DIV/0!
		182	209.285	0.065	100	0.0649578	24.7515	0.114238	0.7	45	183	13.6876	13.6876	0	#DIV/0!	#DIV/0!	#DIV/0!		13.6876	0	#DIV/0!	#DIV/0!	#DIV/0!		13.6868	-0.000795668	0.115989	0.209746	0.209723			13.6863	-0.00131368	41.4923	0.346299	0.346268		13.6876	0	#DIV/0!	#DIV/0!	#DIV/0!		13.6876	0	#DIV/0!	#DIV/0!	#DIV/0!
		183	209.318	0.065	100	0.0649578	24.7447	0.114206	0.7	45	184	13.6855	13.6855	0	#DIV/0!	#DIV/0!	#DIV/0!		13.6855	0	#DIV/0!	#DIV/0!	#DIV/0!		13.6847	-0.000796113	0.116054	0.209838	0.209815			13.6841	-0.00131395	41.5009	0.346328	0.346296		13.6855	0	#DIV/0!	#DIV/0!	#DIV/0!		13.6855	0	#DIV/0!	#DIV/0!	#DIV/0!
		184	209.35	0.065	100	0.0649578	24.7378	0.114174	0.7	45	185	13.6833	13.6833	0	#DIV/0!	#DIV/0!	#DIV/0!		13.6833	0	#DIV/0!	#DIV/0!	#DIV/0!		13.6826	-0.000796557	0.116119	0.209929	0.209906			13.682	-0.00131422	41.5094	0.346356	0.346325		13.6833	0	#DIV/0!	#DIV/0!	#DIV/0!		13.6833	0	#DIV/0!	#DIV/0!	#DIV/0!
		185	209.383	0.065	100	0.0649578	24.7309	0.114143	0.7	45	186	13.6812	13.6812	0	#DIV/0!	#DIV/0!	#DIV/0!		13.6812	0	#DIV/0!	#DIV/0!	#DIV/0!		13.6804	-0.000797002	0.116184	0.21002	0.209997			13.6799	-0.00131449	41.5179	0.346384	0.346353		13.6812	0	#DIV/0!	#DIV/0!	#DIV/0!		13.6812	0	#DIV/0!	#DIV/0!	#DIV/0!
		186	209.415	0.065	100	0.0649578	24.7241	0.114111	0.7	45	187	13.6791	13.6791	0	#DIV/0!	#DIV/0!	#DIV/0!		13.6791	0	#DIV/0!	#DIV/0!	#DIV/0!		13.6783	-0.000797448	0.116249	0.210112	0.210089			13.6778	-0.00131476	41.5264	0.346413	0.346381		13.6791	0	#DIV/0!	#DIV/0!	#DIV/0!		13.6791	0	#DIV/0!	#DIV/0!	#DIV/0!
		187	209.448	0.065	100	0.0649578	24.7172	0.114079	0.7	45	188	13.677	13.677	0	#DIV/0!	#DIV/0!	#DIV/0!		13.677	0	#DIV/0!	#DIV/0!	#DIV/0!		13.6762	-0.000797893	0.116314	0.210203	0.21018			13.6757	-0.00131503	41.5349	0.346441	0.34641		13.677	0	#DIV/0!	#DIV/0!	#DIV/0!		13.677	0	#DIV/0!	#DIV/0!	#DIV/0!
		188	209.48	0.065	100	0.0649578	24.7104	0.114048	0.7	45	189	13.6749	13.6749	0	#DIV/0!	#DIV/0!	#DIV/0!		13.6749	0	#DIV/0!	#DIV/0!	#DIV/0!		13.6741	-0.000798339	0.116379	0.210295	0.210272			13.6736	-0.0013153	41.5435	0.34647	0.346438		13.6749	0	#DIV/0!	#DIV/0!	#DIV/0!		13.6749	0	#DIV/0!	#DIV/0!	#DIV/0!
		189	209.513	0.065	100	0.0649578	24.7035	0.114016	0.7	45	190	13.6728	13.6728	0	#DIV/0!	#DIV/0!	#DIV/0!		13.6728	0	#DIV/0!	#DIV/0!	#DIV/0!		13.672	-0.000798785	0.116444	0.210386	0.210363			13.6715	-0.00131557	41.552	0.346498	0.346467		13.6728	0	#DIV/0!	#DIV/0!	#DIV/0!		13.6728	0	#DIV/0!	#DIV/0!	#DIV/0!
		190	209.545	0.065	100	0.0649578	24.6966	0.113984	0.7	45	191	13.6707	13.6707	0	#DIV/0!	#DIV/0!	#DIV/0!		13.6707	0	#DIV/0!	#DIV/0!	#DIV/0!		13.6699	-0.000799231	0.116509	0.210478	0.210455			13.6694	-0.00131584	41.5605	0.346526	0.346495		13.6707	0	#DIV/0!	#DIV/0!	#DIV/0!		13.6707	0	#DIV/0!	#DIV/0!	#DIV/0!
		191	209.578	0.065	100	0.0649578	24.6898	0.113953	0.7	45	192	13.6686	13.6686	0	#DIV/0!	#DIV/0!	#DIV/0!		13.6686	0	#DIV/0!	#DIV/0!	#DIV/0!		13.6678	-0.000799678	0.116574	0.21057	0.210547			13.6672	-0.00131611	41.569	0.346555	0.346523		13.6686	0	#DIV/0!	#DIV/0!	#DIV/0!		13.6686	0	#DIV/0!	#DIV/0!	#DIV/0!
		192	209.61	0.065	100	0.0649578	24.6829	0.113921	0.7	45	193	13.6664	13.6664	0	#DIV/0!	#DIV/0!	#DIV/0!		13.6664	0	#DIV/0!	#DIV/0!	#DIV/0!		13.6656	-0.000800124	0.116639	0.210661	0.210638			13.6651	-0.00131638	41.5775	0.346583	0.346552		13.6664	0	#DIV/0!	#DIV/0!	#DIV/0!		13.6664	0	#DIV/0!	#DIV/0!	#DIV/0!
		193	209.643	0.065	100	0.0649578	24.6761	0.113889	0.7	45	194	13.6643	13.6643	0	#DIV/0!	#DIV/0!	#DIV/0!		13.6643	0	#DIV/0!	#DIV/0!	#DIV/0!		13.6635	-0.000800572	0.116704	0.210753	0.21073			13.663	-0.00131665	41.586	0.346611	0.34658		13.6643	0	#DIV/0!	#DIV/0!	#DIV/0!		13.6643	0	#DIV/0!	#DIV/0!	#DIV/0!
		194	209.676	0.065	100	0.0649578	24.6692	0.113858	0.7	45	195	13.6622	13.6622	0	#DIV/0!	#DIV/0!	#DIV/0!		13.6622	0	#DIV/0!	#DIV/0!	#DIV/0!		13.6614	-0.000801019	0.116769	0.210845	0.210822			13.6609	-0.00131692	41.5946	0.34664	0.346608		13.6622	0	#DIV/0!	#DIV/0!	#DIV/0!		13.6622	0	#DIV/0!	#DIV/0!	#DIV/0!
		195	209.708	0.065	100	0.0649578	24.6623	0.113826	0.7	45	196	13.6601	13.6601	0	#DIV/0!	#DIV/0!	#DIV/0!		13.6601	0	#DIV/0!	#DIV/0!	#DIV/0!		13.6593	-0.000801466	0.116835	0.210937	0.210914			13.6588	-0.00131719	41.6031	0.346668	0.346637		13.6601	0	#DIV/0!	#DIV/0!	#DIV/0!		13.6601	0	#DIV/0!	#DIV/0!	#DIV/0!
		196	209.741	0.065	100	0.0649578	24.6555	0.113794	0.7	45	197	13.658	13.658	0	#DIV/0!	#DIV/0!	#DIV/0!		13.658	0	#DIV/0!	#DIV/0!	#DIV/0!		13.6572	-0.000801914	0.1169	0.211029	0.211006			13.6567	-0.00131745	41.6116	0.346696	0.346665		13.658	0	#DIV/0!	#DIV/0!	#DIV/0!		13.658	0	#DIV/0!	#DIV/0!	#DIV/0!
		197	209.773	0.065	100	0.0649578	24.6486	0.113763	0.7	45	198	13.6559	13.6559	0	#DIV/0!	#DIV/0!	#DIV/0!		13.6559	0	#DIV/0!	#DIV/0!	#DIV/0!		13.6551	-0.000802362	0.116965	0.211121	0.211098			13.6545	-0.00131772	41.6201	0.346725	0.346693		13.6559	0	#DIV/0!	#DIV/0!	#DIV/0!		13.6559	0	#DIV/0!	#DIV/0!	#DIV/0!
		198	209.806	0.065	100	0.0649578	24.6418	0.113731	0.7	45	199	13.6537	13.6537	0	#DIV/0!	#DIV/0!	#DIV/0!		13.6537	0	#DIV/0!	#DIV/0!	#DIV/0!		13.6529	-0.000802811	0.117031	0.211213	0.211189			13.6524	-0.00131799	41.6286	0.346753	0.346721		13.6537	0	#DIV/0!	#DIV/0!	#DIV/0!		13.6537	0	#DIV/0!	#DIV/0!	#DIV/0!
		199	209.839	0.065	100	0.0649578	24.6349	0.1137	0.7	45	200	13.6516	13.6516	0	#DIV/0!	#DIV/0!	#DIV/0!		13.6516	0	#DIV/0!	#DIV/0!	#DIV/0!		13.6508	-0.00080326	0.117096	0.211305	0.211282			13.6503	-0.00131826	41.6372	0.346781	0.34675		13.6516	0	#DIV/0!	#DIV/0!	#DIV/0!		13.6516	0	#DIV/0!	#DIV/0!	#DIV/0!
		200	209.871	0.065	100	0.0649578	24.628	0.113668	0.7	45	201	13.6495	13.6495	0	#DIV/0!	#DIV/0!	#DIV/0!		13.6495	0	#DIV/0!	#DIV/0!	#DIV/0!		13.6487	-0.000803708	0.117162	0.211397	0.211374			13.6482	-0.00131853	41.6457	0.34681	0.346778		13.6495	0	#DIV/0!	#DIV/0!	#DIV/0!		13.6495	0	#DIV/0!	#DIV/0!	#DIV/0!
		201	209.904	0.065	100	0.0649578	24.6212	0.113636	0.7	45	202	13.6474	13.6474	0	#DIV/0!	#DIV/0!	#DIV/0!		13.6474	0	#DIV/0!	#DIV/0!	#DIV/0!		13.6466	-0.000804158	0.117227	0.211489	0.211466			13.6461	-0.0013188	41.6542	0.346838	0.346806		13.6474	0	#DIV/0!	#DIV/0!	#DIV/0!		13.6474	0	#DIV/0!	#DIV/0!	#DIV/0!
		202	209.937	0.065	100	0.0649578	24.6143	0.113605	0.7	45	203	13.6452	13.6452	0	#DIV/0!	#DIV/0!	#DIV/0!		13.6452	0	#DIV/0!	#DIV/0!	#DIV/0!		13.6444	-0.000804607	0.117293	0.211581	0.211558			13.6439	-0.00131907	41.6627	0.346866	0.346834		13.6452	0	#DIV/0!	#DIV/0!	#DIV/0!		13.6452	0	#DIV/0!	#DIV/0!	#DIV/0!
		203	209.969	0.065	100	0.0649578	24.6075	0.113573	0.7	45	204	13.6431	13.6431	0	#DIV/0!	#DIV/0!	#DIV/0!		13.6431	0	#DIV/0!	#DIV/0!	#DIV/0!		13.6423	-0.000805057	0.117358	0.211673	0.21165			13.6418	-0.00131934	41.6712	0.346894	0.346863		13.6431	0	#DIV/0!	#DIV/0!	#DIV/0!		13.6431	0	#DIV/0!	#DIV/0!	#DIV/0!
		204	210.002	0.065	100	0.0649578	24.6006	0.113541	0.7	45	205	13.641	13.641	0	#DIV/0!	#DIV/0!	#DIV/0!		13.641	0	#DIV/0!	#DIV/0!	#DIV/0!		13.6402	-0.000805507	0.117424	0.211766	0.211742			13.6397	-0.00131961	41.6797	0.346922	0.346891		13.641	0	#DIV/0!	#DIV/0!	#DIV/0!		13.641	0	#DIV/0!	#DIV/0!	#DIV/0!
		205	210.035	0.065	100	0.0649578	24.5937	0.11351	0.7	45	206	13.6389	13.6389	0	#DIV/0!	#DIV/0!	#DIV/0!		13.6389	0	#DIV/0!	#DIV/0!	#DIV/0!		13.6381	-0.000805957	0.117489	0.211858	0.211835			13.6376	-0.00131988	41.6883	0.346951	0.346919		13.6389	0	#DIV/0!	#DIV/0!	#DIV/0!		13.6389	0	#DIV/0!	#DIV/0!	#DIV/0!
		206	210.067	0.065	100	0.0649578	24.5869	0.113478	0.7	45	207	13.6367	13.6367	0	#DIV/0!	#DIV/0!	#DIV/0!		13.6367	0	#DIV/0!	#DIV/0!	#DIV/0!		13.6359	-0.000806408	0.117555	0.21195	0.211927			13.6354	-0.00132015	41.6968	0.346979	0.346947		13.6367	0	#DIV/0!	#DIV/0!	#DIV/0!		13.6367	0	#DIV/0!	#DIV/0!	#DIV/0!
		207	210.1	0.065	100	0.0649578	24.58	0.113446	0.7	45	208	13.6346	13.6346	0	#DIV/0!	#DIV/0!	#DIV/0!		13.6346	0	#DIV/0!	#DIV/0!	#DIV/0!		13.6338	-0.000806859	0.117621	0.212043	0.212019			13.6333	-0.00132042	41.7053	0.347007	0.346975		13.6346	0	#DIV/0!	#DIV/0!	#DIV/0!		13.6346	0	#DIV/0!	#DIV/0!	#DIV/0!
		208	210.133	0.065	100	0.0649578	24.5732	0.113415	0.7	45	209	13.6325	13.6325	0	#DIV/0!	#DIV/0!	#DIV/0!		13.6325	0	#DIV/0!	#DIV/0!	#DIV/0!		13.6317	-0.00080731	0.117687	0.212135	0.212112			13.6312	-0.00132069	41.7138	0.347035	0.347003		13.6325	0	#DIV/0!	#DIV/0!	#DIV/0!		13.6325	0	#DIV/0!	#DIV/0!	#DIV/0!
		209	210.166	0.065	100	0.0649578	24.5663	0.113383	0.7	45	210	13.6304	13.6304	0	#DIV/0!	#DIV/0!	#DIV/0!		13.6304	0	#DIV/0!	#DIV/0!	#DIV/0!		13.6296	-0.000807761	0.117752	0.212227	0.212204			13.629	-0.00132096	41.7223	0.347063	0.347032		13.6304	0	#DIV/0!	#DIV/0!	#DIV/0!		13.6304	0	#DIV/0!	#DIV/0!	#DIV/0!
		210	210.199	0.065	100	0.0649578	24.5594	0.113351	0.7	45	211	13.6282	13.6282	0	#DIV/0!	#DIV/0!	#DIV/0!		13.6282	0	#DIV/0!	#DIV/0!	#DIV/0!		13.6274	-0.000808213	0.117818	0.21232	0.212297			13.6269	-0.00132123	41.7309	0.347091	0.34706		13.6282	0	#DIV/0!	#DIV/0!	#DIV/0!		13.6282	0	#DIV/0!	#DIV/0!	#DIV/0!
		211	210.231	0.065	100	0.0649578	24.5526	0.11332	0.7	45	212	13.6261	13.6261	0	#DIV/0!	#DIV/0!	#DIV/0!		13.6261	0	#DIV/0!	#DIV/0!	#DIV/0!		13.6253	-0.000808664	0.117884	0.212412	0.212389			13.6248	-0.0013215	41.7394	0.347119	0.347088		13.6261	0	#DIV/0!	#DIV/0!	#DIV/0!		13.6261	0	#DIV/0!	#DIV/0!	#DIV/0!
		212	210.264	0.065	100	0.0649578	24.5457	0.113288	0.7	45	213	13.624	13.624	0	#DIV/0!	#DIV/0!	#DIV/0!		13.624	0	#DIV/0!	#DIV/0!	#DIV/0!		13.6232	-0.000809117	0.11795	0.212505	0.212482			13.6227	-0.00132177	41.7479	0.347148	0.347116		13.624	0	#DIV/0!	#DIV/0!	#DIV/0!		13.624	0	#DIV/0!	#DIV/0!	#DIV/0!
		213	210.297	0.065	100	0.0649578	24.5389	0.113256	0.7	45	214	13.6218	13.6218	0	#DIV/0!	#DIV/0!	#DIV/0!		13.6218	0	#DIV/0!	#DIV/0!	#DIV/0!		13.621	-0.000809569	0.118016	0.212598	0.212574			13.6205	-0.00132204	41.7564	0.347176	0.347144		13.6218	0	#DIV/0!	#DIV/0!	#DIV/0!		13.6218	0	#DIV/0!	#DIV/0!	#DIV/0!
		214	210.33	0.065	100	0.0649578	24.532	0.113225	0.7	45	215	13.6197	13.6197	0	#DIV/0!	#DIV/0!	#DIV/0!		13.6197	0	#DIV/0!	#DIV/0!	#DIV/0!		13.6189	-0.000810022	0.118082	0.21269	0.212667			13.6184	-0.00132231	41.7649	0.347204	0.347172		13.6197	0	#DIV/0!	#DIV/0!	#DIV/0!		13.6197	0	#DIV/0!	#DIV/0!	#DIV/0!
		215	210.363	0.065	100	0.0649578	24.5251	0.113193	0.7	45	216	13.6176	13.6176	0	#DIV/0!	#DIV/0!	#DIV/0!		13.6176	0	#DIV/0!	#DIV/0!	#DIV/0!		13.6168	-0.000810475	0.118148	0.212783	0.21276			13.6163	-0.00132258	41.7734	0.347232	0.3472		13.6176	0	#DIV/0!	#DIV/0!	#DIV/0!		13.6176	0	#DIV/0!	#DIV/0!	#DIV/0!
		216	210.395	0.065	100	0.0649578	24.5183	0.113161	0.7	45	217	13.6155	13.6155	0	#DIV/0!	#DIV/0!	#DIV/0!		13.6155	0	#DIV/0!	#DIV/0!	#DIV/0!		13.6146	-0.000810928	0.118214	0.212876	0.212853			13.6141	-0.00132285	41.782	0.34726	0.347228		13.6155	0	#DIV/0!	#DIV/0!	#DIV/0!		13.6155	0	#DIV/0!	#DIV/0!	#DIV/0!
		217	210.428	0.065	100	0.0649578	24.5114	0.11313	0.7	45	218	13.6133	13.6133	0	#DIV/0!	#DIV/0!	#DIV/0!		13.6133	0	#DIV/0!	#DIV/0!	#DIV/0!		13.6125	-0.000811381	0.11828	0.212969	0.212945			13.612	-0.00132312	41.7905	0.347288	0.347256		13.6133	0	#DIV/0!	#DIV/0!	#DIV/0!		13.6133	0	#DIV/0!	#DIV/0!	#DIV/0!
		218	210.461	0.065	100	0.0649578	24.5046	0.113098	0.7	45	219	13.6112	13.6112	0	#DIV/0!	#DIV/0!	#DIV/0!		13.6112	0	#DIV/0!	#DIV/0!	#DIV/0!		13.6104	-0.000811835	0.118346	0.213062	0.213038			13.6099	-0.00132339	41.799	0.347316	0.347284		13.6112	0	#DIV/0!	#DIV/0!	#DIV/0!		13.6112	0	#DIV/0!	#DIV/0!	#DIV/0!
		219	210.494	0.065	100	0.0649578	24.4977	0.113066	0.7	45	220	13.609	13.609	0	#DIV/0!	#DIV/0!	#DIV/0!		13.609	0	#DIV/0!	#DIV/0!	#DIV/0!		13.6082	-0.000812289	0.118412	0.213155	0.213131			13.6077	-0.00132366	41.8075	0.347344	0.347312		13.609	0	#DIV/0!	#DIV/0!	#DIV/0!		13.609	0	#DIV/0!	#DIV/0!	#DIV/0!
		220	210.527	0.065	100	0.0649578	24.4908	0.113035	0.7	45	221	13.6069	13.6069	0	#DIV/0!	#DIV/0!	#DIV/0!		13.6069	0	#DIV/0!	#DIV/0!	#DIV/0!		13.6061	-0.000812743	0.118479	0.213248	0.213224			13.6056	-0.00132393	41.816	0.347372	0.34734		13.6069	0	#DIV/0!	#DIV/0!	#DIV/0!		13.6069	0	#DIV/0!	#DIV/0!	#DIV/0!
		221	210.56	0.065	100	0.0649578	24.484	0.113003	0.7	45	222	13.6048	13.6048	0	#DIV/0!	#DIV/0!	#DIV/0!		13.6048	0	#DIV/0!	#DIV/0!	#DIV/0!		13.604	-0.000813198	0.118545	0.213341	0.213317			13.6035	-0.0013242	41.8246	0.3474	0.347368		13.6048	0	#DIV/0!	#DIV/0!	#DIV/0!		13.6048	0	#DIV/0!	#DIV/0!	#DIV/0!
		222	210.593	0.065	100	0.0649578	24.4771	0.112971	0.7	45	223	13.6026	13.6026	0	#DIV/0!	#DIV/0!	#DIV/0!		13.6026	0	#DIV/0!	#DIV/0!	#DIV/0!		13.6018	-0.000813653	0.118611	0.213434	0.21341			13.6013	-0.00132447	41.8331	0.347428	0.347396		13.6026	0	#DIV/0!	#DIV/0!	#DIV/0!		13.6026	0	#DIV/0!	#DIV/0!	#DIV/0!
		223	210.625	0.065	100	0.0649578	24.4703	0.11294	0.7	45	224	13.6005	13.6005	0	#DIV/0!	#DIV/0!	#DIV/0!		13.6005	0	#DIV/0!	#DIV/0!	#DIV/0!		13.5997	-0.000814108	0.118678	0.213527	0.213503			13.5992	-0.00132474	41.8416	0.347456	0.347424		13.6005	0	#DIV/0!	#DIV/0!	#DIV/0!		13.6005	0	#DIV/0!	#DIV/0!	#DIV/0!
		224	210.658	0.065	100	0.0649578	24.4634	0.112908	0.7	45	225	13.5984	13.5984	0	#DIV/0!	#DIV/0!	#DIV/0!		13.5984	0	#DIV/0!	#DIV/0!	#DIV/0!		13.5975	-0.000814563	0.118744	0.21362	0.213596			13.597	-0.00132501	41.8501	0.347484	0.347452		13.5984	0	#DIV/0!	#DIV/0!	#DIV/0!		13.5984	0	#DIV/0!	#DIV/0!	#DIV/0!
		225	210.691	0.065	100	0.0649578	24.4565	0.112876	0.7	45	226	13.5962	13.5962	0	#DIV/0!	#DIV/0!	#DIV/0!		13.5962	0	#DIV/0!	#DIV/0!	#DIV/0!		13.5954	-0.000815019	0.11881	0.213713	0.213689			13.5949	-0.00132528	41.8586	0.347512	0.34748		13.5962	0	#DIV/0!	#DIV/0!	#DIV/0!		13.5962	0	#DIV/0!	#DIV/0!	#DIV/0!
		226	210.724	0.065	100	0.0649578	24.4497	0.112845	0.7	45	227	13.5941	13.5941	0	#DIV/0!	#DIV/0!	#DIV/0!		13.5941	0	#DIV/0!	#DIV/0!	#DIV/0!		13.5933	-0.000815475	0.118877	0.213806	0.213783			13.5928	-0.00132555	41.8672	0.34754	0.347508		13.5941	0	#DIV/0!	#DIV/0!	#DIV/0!		13.5941	0	#DIV/0!	#DIV/0!	#DIV/0!
		227	210.757	0.065	100	0.0649578	24.4428	0.112813	0.7	45	228	13.5919	13.5919	0	#DIV/0!	#DIV/0!	#DIV/0!		13.5919	0	#DIV/0!	#DIV/0!	#DIV/0!		13.5911	-0.000815931	0.118943	0.213899	0.213876			13.5906	-0.00132582	41.8757	0.347568	0.347536		13.5919	0	#DIV/0!	#DIV/0!	#DIV/0!		13.5919	0	#DIV/0!	#DIV/0!	#DIV/0!
		228	210.79	0.065	100	0.0649578	24.436	0.112781	0.7	45	229	13.5898	13.5898	0	#DIV/0!	#DIV/0!	#DIV/0!		13.5898	0	#DIV/0!	#DIV/0!	#DIV/0!		13.589	-0.000816387	0.11901	0.213993	0.213969			13.5885	-0.00132609	41.8842	0.347596	0.347564		13.5898	0	#DIV/0!	#DIV/0!	#DIV/0!		13.5898	0	#DIV/0!	#DIV/0!	#DIV/0!
		229	210.823	0.065	100	0.0649578	24.4291	0.11275	0.7	45	230	13.5877	13.5877	0	#DIV/0!	#DIV/0!	#DIV/0!		13.5877	0	#DIV/0!	#DIV/0!	#DIV/0!		13.5868	-0.000816844	0.119076	0.214086	0.214062			13.5863	-0.00132636	41.8927	0.347624	0.347592		13.5877	0	#DIV/0!	#DIV/0!	#DIV/0!		13.5877	0	#DIV/0!	#DIV/0!	#DIV/0!
		230	210.856	0.065	100	0.0649578	24.4222	0.112718	0.7	45	231	13.5855	13.5855	0	#DIV/0!	#DIV/0!	#DIV/0!		13.5855	0	#DIV/0!	#DIV/0!	#DIV/0!		13.5847	-0.000817301	0.119143	0.21418	0.214156			13.5842	-0.00132662	41.9012	0.347651	0.34762		13.5855	0	#DIV/0!	#DIV/0!	#DIV/0!		13.5855	0	#DIV/0!	#DIV/0!	#DIV/0!
		231	210.889	0.065	100	0.0649578	24.4154	0.112686	0.7	45	232	13.5834	13.5834	0	#DIV/0!	#DIV/0!	#DIV/0!		13.5834	0	#DIV/0!	#DIV/0!	#DIV/0!		13.5826	-0.000817758	0.11921	0.214273	0.214249			13.582	-0.00132689	41.9097	0.347679	0.347647		13.5834	0	#DIV/0!	#DIV/0!	#DIV/0!		13.5834	0	#DIV/0!	#DIV/0!	#DIV/0!
		232	210.922	0.065	100	0.0649578	24.4085	0.112655	0.7	45	233	13.5812	13.5812	0	#DIV/0!	#DIV/0!	#DIV/0!		13.5812	0	#DIV/0!	#DIV/0!	#DIV/0!		13.5804	-0.000818216	0.119276	0.214366	0.214343			13.5799	-0.00132716	41.9183	0.347707	0.347675		13.5812	0	#DIV/0!	#DIV/0!	#DIV/0!		13.5812	0	#DIV/0!	#DIV/0!	#DIV/0!
		233	210.955	0.065	100	0.0649578	24.4017	0.112623	0.7	45	234	13.5791	13.5791	0	#DIV/0!	#DIV/0!	#DIV/0!		13.5791	0	#DIV/0!	#DIV/0!	#DIV/0!		13.5783	-0.000818674	0.119343	0.21446	0.214436			13.5778	-0.00132743	41.9268	0.347735	0.347703		13.5791	0	#DIV/0!	#DIV/0!	#DIV/0!		13.5791	0	#DIV/0!	#DIV/0!	#DIV/0!
		234	210.988	0.065	100	0.0649578	24.3948	0.112591	0.7	45	235	13.5769	13.5769	0	#DIV/0!	#DIV/0!	#DIV/0!		13.5769	0	#DIV/0!	#DIV/0!	#DIV/0!		13.5761	-0.000819132	0.11941	0.214554	0.21453			13.5756	-0.0013277	41.9353	0.347763	0.347731		13.5769	0	#DIV/0!	#DIV/0!	#DIV/0!		13.5769	0	#DIV/0!	#DIV/0!	#DIV/0!
		235	211.021	0.065	100	0.0649578	24.3879	0.11256	0.7	45	236	13.5748	13.5748	0	#DIV/0!	#DIV/0!	#DIV/0!		13.5748	0	#DIV/0!	#DIV/0!	#DIV/0!		13.574	-0.00081959	0.119477	0.214647	0.214623			13.5735	-0.00132797	41.9438	0.347791	0.347759		13.5748	0	#DIV/0!	#DIV/0!	#DIV/0!		13.5748	0	#DIV/0!	#DIV/0!	#DIV/0!
		236	211.054	0.065	100	0.0649578	24.3811	0.112528	0.7	45	237	13.5726	13.5726	0	#DIV/0!	#DIV/0!	#DIV/0!		13.5726	0	#DIV/0!	#DIV/0!	#DIV/0!		13.5718	-0.000820049	0.119544	0.214741	0.214717			13.5713	-0.00132824	41.9523	0.347818	0.347787		13.5726	0	#DIV/0!	#DIV/0!	#DIV/0!		13.5726	0	#DIV/0!	#DIV/0!	#DIV/0!
		237	211.087	0.065	100	0.0649578	24.3742	0.112496	0.7	45	238	13.5705	13.5705	0	#DIV/0!	#DIV/0!	#DIV/0!		13.5705	0	#DIV/0!	#DIV/0!	#DIV/0!		13.5697	-0.000820508	0.11961	0.214835	0.214811			13.5692	-0.00132851	41.9609	0.347846	0.347814		13.5705	0	#DIV/0!	#DIV/0!	#DIV/0!		13.5705	0	#DIV/0!	#DIV/0!	#DIV/0!
		238	211.121	0.065	100	0.0649578	24.3674	0.112465	0.7	45	239	13.5683	13.5683	0	#DIV/0!	#DIV/0!	#DIV/0!		13.5683	0	#DIV/0!	#DIV/0!	#DIV/0!		13.5675	-0.000820967	0.119677	0.214928	0.214905			13.567	-0.00132878	41.9694	0.347874	0.347842		13.5683	0	#DIV/0!	#DIV/0!	#DIV/0!		13.5683	0	#DIV/0!	#DIV/0!	#DIV/0!
		239	211.154	0.065	100	0.0649578	24.3605	0.112433	0.7	45	240	13.5662	13.5662	0	#DIV/0!	#DIV/0!	#DIV/0!		13.5662	0	#DIV/0!	#DIV/0!	#DIV/0!		13.5654	-0.000821426	0.119744	0.215022	0.214998			13.5649	-0.00132905	41.9779	0.347902	0.34787		13.5662	0	#DIV/0!	#DIV/0!	#DIV/0!		13.5662	0	#DIV/0!	#DIV/0!	#DIV/0!
		240	211.187	0.065	100	0.0649578	24.3536	0.112401	0.7	45	241	13.564	13.564	0	#DIV/0!	#DIV/0!	#DIV/0!		13.564	0	#DIV/0!	#DIV/0!	#DIV/0!		13.5632	-0.000821886	0.119811	0.215116	0.215092			13.5627	-0.00132932	41.9864	0.34793	0.347898		13.564	0	#DIV/0!	#DIV/0!	#DIV/0!		13.564	0	#DIV/0!	#DIV/0!	#DIV/0!
		241	211.22	0.065	100	0.0649578	24.3468	0.11237	0.7	45	242	13.5619	13.5619	0	#DIV/0!	#DIV/0!	#DIV/0!		13.5619	0	#DIV/0!	#DIV/0!	#DIV/0!		13.5611	-0.000822346	0.119878	0.21521	0.215186			13.5606	-0.00132959	41.9949	0.347957	0.347925		13.5619	0	#DIV/0!	#DIV/0!	#DIV/0!		13.5619	0	#DIV/0!	#DIV/0!	#DIV/0!
		242	211.253	0.065	100	0.0649578	24.3399	0.112338	0.7	45	243	13.5597	13.5597	0	#DIV/0!	#DIV/0!	#DIV/0!		13.5597	0	#DIV/0!	#DIV/0!	#DIV/0!		13.5589	-0.000822806	0.119946	0.215304	0.21528			13.5584	-0.00132986	42.0034	0.347985	0.347953		13.5597	0	#DIV/0!	#DIV/0!	#DIV/0!		13.5597	0	#DIV/0!	#DIV/0!	#DIV/0!
		243	211.286	0.065	100	0.0649578	24.3331	0.112306	0.7	45	244	13.5576	13.5576	0	#DIV/0!	#DIV/0!	#DIV/0!		13.5576	0	#DIV/0!	#DIV/0!	#DIV/0!		13.5568	-0.000823266	0.120013	0.215398	0.215374			13.5563	-0.00133013	42.012	0.348013	0.347981		13.5576	0	#DIV/0!	#DIV/0!	#DIV/0!		13.5576	0	#DIV/0!	#DIV/0!	#DIV/0!
		244	211.319	0.065	100	0.0649578	24.3262	0.112275	0.7	45	245	13.5554	13.5554	0	#DIV/0!	#DIV/0!	#DIV/0!		13.5554	0	#DIV/0!	#DIV/0!	#DIV/0!		13.5546	-0.000823727	0.12008	0.215492	0.215468			13.5541	-0.0013304	42.0205	0.34804	0.348008		13.5554	0	#DIV/0!	#DIV/0!	#DIV/0!		13.5554	0	#DIV/0!	#DIV/0!	#DIV/0!
		245	211.352	0.065	100	0.0649578	24.3193	0.112243	0.7	45	246	13.5533	13.5533	0	#DIV/0!	#DIV/0!	#DIV/0!		13.5533	0	#DIV/0!	#DIV/0!	#DIV/0!		13.5525	-0.000824188	0.120147	0.215586	0.215562			13.552	-0.00133067	42.029	0.348068	0.348036		13.5533	0	#DIV/0!	#DIV/0!	#DIV/0!		13.5533	0	#DIV/0!	#DIV/0!	#DIV/0!
		246	211.386	0.065	100	0.0649578	24.3125	0.112211	0.7	45	247	13.5511	13.5511	0	#DIV/0!	#DIV/0!	#DIV/0!		13.5511	0	#DIV/0!	#DIV/0!	#DIV/0!		13.5503	-0.00082465	0.120214	0.21568	0.215656			13.5498	-0.00133094	42.0375	0.348096	0.348064		13.5511	0	#DIV/0!	#DIV/0!	#DIV/0!		13.5511	0	#DIV/0!	#DIV/0!	#DIV/0!
		247	211.419	0.065	100	0.0649578	24.3056	0.11218	0.7	45	248	13.549	13.549	0	#DIV/0!	#DIV/0!	#DIV/0!		13.549	0	#DIV/0!	#DIV/0!	#DIV/0!		13.5481	-0.000825111	0.120282	0.215774	0.21575			13.5476	-0.00133121	42.046	0.348123	0.348091		13.549	0	#DIV/0!	#DIV/0!	#DIV/0!		13.549	0	#DIV/0!	#DIV/0!	#DIV/0!
		248	211.452	0.065	100	0.0649578	24.2988	0.112148	0.7	45	249	13.5468	13.5468	0	#DIV/0!	#DIV/0!	#DIV/0!		13.5468	0	#DIV/0!	#DIV/0!	#DIV/0!		13.546	-0.000825573	0.120349	0.215868	0.215844			13.5455	-0.00133148	42.0546	0.348151	0.348119		13.5468	0	#DIV/0!	#DIV/0!	#DIV/0!		13.5468	0	#DIV/0!	#DIV/0!	#DIV/0!
		249	211.485	0.065	100	0.0649578	24.2919	0.112116	0.7	45	250	13.5447	13.5447	0	#DIV/0!	#DIV/0!	#DIV/0!		13.5447	0	#DIV/0!	#DIV/0!	#DIV/0!		13.5438	-0.000826035	0.120416	0.215963	0.215939			13.5433	-0.00133175	42.0631	0.348179	0.348147		13.5447	0	#DIV/0!	#DIV/0!	#DIV/0!		13.5447	0	#DIV/0!	#DIV/0!	#DIV/0!
		250	211.518	0.065	100	0.0649578	24.285	0.112085	0.7	45	251	13.5425	13.5425	0	#DIV/0!	#DIV/0!	#DIV/0!		13.5425	0	#DIV/0!	#DIV/0!	#DIV/0!		13.5417	-0.000826498	0.120484	0.216057	0.216033			13.5412	-0.00133202	42.0716	0.348206	0.348174		13.5425	0	#DIV/0!	#DIV/0!	#DIV/0!		13.5425	0	#DIV/0!	#DIV/0!	#DIV/0!
		251	211.552	0.065	100	0.0649578	24.2782	0.112053	0.7	45	252	13.5403	13.5403	0	#DIV/0!	#DIV/0!	#DIV/0!		13.5403	0	#DIV/0!	#DIV/0!	#DIV/0!		13.5395	-0.00082696	0.120551	0.216151	0.216127			13.539	-0.00133229	42.0801	0.348234	0.348202		13.5403	0	#DIV/0!	#DIV/0!	#DIV/0!		13.5403	0	#DIV/0!	#DIV/0!	#DIV/0!
		252	211.585	0.065	100	0.0649578	24.2713	0.112021	0.7	45	253	13.5382	13.5382	0	#DIV/0!	#DIV/0!	#DIV/0!		13.5382	0	#DIV/0!	#DIV/0!	#DIV/0!		13.5374	-0.000827423	0.120619	0.216246	0.216222			13.5369	-0.00133256	42.0886	0.348262	0.34823		13.5382	0	#DIV/0!	#DIV/0!	#DIV/0!		13.5382	0	#DIV/0!	#DIV/0!	#DIV/0!
		253	211.618	0.065	100	0.0649578	24.2645	0.11199	0.7	45	254	13.536	13.536	0	#DIV/0!	#DIV/0!	#DIV/0!		13.536	0	#DIV/0!	#DIV/0!	#DIV/0!		13.5352	-0.000827887	0.120686	0.21634	0.216316			13.5347	-0.00133283	42.0971	0.348289	0.348257		13.536	0	#DIV/0!	#DIV/0!	#DIV/0!		13.536	0	#DIV/0!	#DIV/0!	#DIV/0!
		254	211.651	0.065	100	0.0649578	24.2576	0.111958	0.7	45	255	13.5339	13.5339	0	#DIV/0!	#DIV/0!	#DIV/0!		13.5339	0	#DIV/0!	#DIV/0!	#DIV/0!		13.533	-0.00082835	0.120754	0.216435	0.216411			13.5325	-0.0013331	42.1057	0.348317	0.348285		13.5339	0	#DIV/0!	#DIV/0!	#DIV/0!		13.5339	0	#DIV/0!	#DIV/0!	#DIV/0!
		255	211.685	0.065	100	0.0649578	24.2507	0.111927	0.7	45	256	13.5317	13.5317	0	#DIV/0!	#DIV/0!	#DIV/0!		13.5317	0	#DIV/0!	#DIV/0!	#DIV/0!		13.5309	-0.000828814	0.120821	0.216529	0.216505			13.5304	-0.00133337	42.1142	0.348344	0.348312		13.5317	0	#DIV/0!	#DIV/0!	#DIV/0!		13.5317	0	#DIV/0!	#DIV/0!	#DIV/0!
		256	211.718	0.065	100	0.0649578	24.2439	0.111895	0.7	45	257	13.5295	13.5295	0	#DIV/0!	#DIV/0!	#DIV/0!		13.5295	0	#DIV/0!	#DIV/0!	#DIV/0!		13.5287	-0.000829278	0.120889	0.216624	0.2166			13.5282	-0.00133364	42.1227	0.348372	0.34834		13.5295	0	#DIV/0!	#DIV/0!	#DIV/0!		13.5295	0	#DIV/0!	#DIV/0!	#DIV/0!
		257	211.751	0.065	100	0.0649578	24.237	0.111863	0.7	45	258	13.5274	13.5274	0	#DIV/0!	#DIV/0!	#DIV/0!		13.5274	0	#DIV/0!	#DIV/0!	#DIV/0!		13.5265	-0.000829742	0.120957	0.216718	0.216694			13.526	-0.00133391	42.1312	0.348399	0.348367		13.5274	0	#DIV/0!	#DIV/0!	#DIV/0!		13.5274	0	#DIV/0!	#DIV/0!	#DIV/0!
		258	211.785	0.065	100	0.0649578	24.2302	0.111832	0.7	45	259	13.5252	13.5252	0	#DIV/0!	#DIV/0!	#DIV/0!		13.5252	0	#DIV/0!	#DIV/0!	#DIV/0!		13.5244	-0.000830207	0.121024	0.216813	0.216789			13.5239	-0.00133418	42.1397	0.348427	0.348395		13.5252	0	#DIV/0!	#DIV/0!	#DIV/0!		13.5252	0	#DIV/0!	#DIV/0!	#DIV/0!
		259	211.818	0.065	100	0.0649578	24.2233	0.1118	0.7	45	260	13.5231	13.5231	0	#DIV/0!	#DIV/0!	#DIV/0!		13.5231	0	#DIV/0!	#DIV/0!	#DIV/0!		13.5222	-0.000830672	0.121092	0.216908	0.216883			13.5217	-0.00133445	42.1482	0.348454	0.348422		13.5231	0	#DIV/0!	#DIV/0!	#DIV/0!		13.5231	0	#DIV/0!	#DIV/0!	#DIV/0!
		260	211.851	0.065	100	0.0649578	24.2164	0.111768	0.7	45	261	13.5209	13.5209	0	#DIV/0!	#DIV/0!	#DIV/0!		13.5209	0	#DIV/0!	#DIV/0!	#DIV/0!		13.5201	-0.000831137	0.12116	0.217002	0.216978			13.5196	-0.00133471	42.1568	0.348482	0.34845		13.5209	0	#DIV/0!	#DIV/0!	#DIV/0!		13.5209	0	#DIV/0!	#DIV/0!	#DIV/0!
		261	211.884	0.065	100	0.0649578	24.2096	0.111737	0.7	45	262	13.5187	13.5187	0	#DIV/0!	#DIV/0!	#DIV/0!		13.5187	0	#DIV/0!	#DIV/0!	#DIV/0!		13.5179	-0.000831602	0.121228	0.217097	0.217073			13.5174	-0.00133498	42.1653	0.348509	0.348477		13.5187	0	#DIV/0!	#DIV/0!	#DIV/0!		13.5187	0	#DIV/0!	#DIV/0!	#DIV/0!
		262	211.918	0.065	100	0.0649578	24.2027	0.111705	0.7	45	263	13.5166	13.5166	0	#DIV/0!	#DIV/0!	#DIV/0!		13.5166	0	#DIV/0!	#DIV/0!	#DIV/0!		13.5157	-0.000832068	0.121296	0.217192	0.217168			13.5152	-0.00133525	42.1738	0.348537	0.348505		13.5166	0	#DIV/0!	#DIV/0!	#DIV/0!		13.5166	0	#DIV/0!	#DIV/0!	#DIV/0!
		263	211.951	0.065	100	0.0649578	24.1959	0.111673	0.7	45	264	13.5144	13.5144	0	#DIV/0!	#DIV/0!	#DIV/0!		13.5144	0	#DIV/0!	#DIV/0!	#DIV/0!		13.5136	-0.000832534	0.121364	0.217287	0.217263			13.5131	-0.00133552	42.1823	0.348564	0.348532		13.5144	0	#DIV/0!	#DIV/0!	#DIV/0!		13.5144	0	#DIV/0!	#DIV/0!	#DIV/0!
		264	211.985	0.065	100	0.0649578	24.189	0.111642	0.7	45	265	13.5122	13.5122	0	#DIV/0!	#DIV/0!	#DIV/0!		13.5122	0	#DIV/0!	#DIV/0!	#DIV/0!		13.5114	-0.000833	0.121432	0.217382	0.217358			13.5109	-0.00133579	42.1908	0.348592	0.34856		13.5122	0	#DIV/0!	#DIV/0!	#DIV/0!		13.5122	0	#DIV/0!	#DIV/0!	#DIV/0!
		265	212.018	0.065	100	0.0649578	24.1821	0.11161	0.7	45	266	13.5101	13.5101	0	#DIV/0!	#DIV/0!	#DIV/0!		13.5101	0	#DIV/0!	#DIV/0!	#DIV/0!		13.5092	-0.000833467	0.1215	0.217477	0.217453			13.5087	-0.00133606	42.1993	0.348619	0.348587		13.5101	0	#DIV/0!	#DIV/0!	#DIV/0!		13.5101	0	#DIV/0!	#DIV/0!	#DIV/0!
		266	212.051	0.065	100	0.0649578	24.1753	0.111578	0.7	45	267	13.5079	13.5079	0	#DIV/0!	#DIV/0!	#DIV/0!		13.5079	0	#DIV/0!	#DIV/0!	#DIV/0!		13.507	-0.000833934	0.121568	0.217572	0.217548			13.5065	-0.00133633	42.2079	0.348647	0.348614		13.5079	0	#DIV/0!	#DIV/0!	#DIV/0!		13.5079	0	#DIV/0!	#DIV/0!	#DIV/0!
		267	212.085	0.065	100	0.0649578	24.1684	0.111547	0.7	45	268	13.5057	13.5057	0	#DIV/0!	#DIV/0!	#DIV/0!		13.5057	0	#DIV/0!	#DIV/0!	#DIV/0!		13.5049	-0.000834401	0.121636	0.217667	0.217643			13.5044	-0.0013366	42.2164	0.348674	0.348642		13.5057	0	#DIV/0!	#DIV/0!	#DIV/0!		13.5057	0	#DIV/0!	#DIV/0!	#DIV/0!
		268	212.118	0.065	100	0.0649578	24.1616	0.111515	0.7	45	269	13.5035	13.5035	0	#DIV/0!	#DIV/0!	#DIV/0!		13.5035	0	#DIV/0!	#DIV/0!	#DIV/0!		13.5027	-0.000834868	0.121704	0.217762	0.217738			13.5022	-0.00133687	42.2249	0.348701	0.348669		13.5035	0	#DIV/0!	#DIV/0!	#DIV/0!		13.5035	0	#DIV/0!	#DIV/0!	#DIV/0!
		269	212.152	0.065	100	0.0649578	24.1547	0.111483	0.7	45	270	13.5014	13.5014	0	#DIV/0!	#DIV/0!	#DIV/0!		13.5014	0	#DIV/0!	#DIV/0!	#DIV/0!		13.5005	-0.000835336	0.121772	0.217857	0.217833			13.5	-0.00133714	42.2334	0.348729	0.348697		13.5014	0	#DIV/0!	#DIV/0!	#DIV/0!		13.5014	0	#DIV/0!	#DIV/0!	#DIV/0!
		270	212.185	0.065	100	0.0649578	24.1478	0.111452	0.7	45	271	13.4992	13.4992	0	#DIV/0!	#DIV/0!	#DIV/0!		13.4992	0	#DIV/0!	#DIV/0!	#DIV/0!		13.4984	-0.000835803	0.12184	0.217952	0.217928			13.4979	-0.00133741	42.2419	0.348756	0.348724		13.4992	0	#DIV/0!	#DIV/0!	#DIV/0!		13.4992	0	#DIV/0!	#DIV/0!	#DIV/0!
		271	212.219	0.065	100	0.0649578	24.141	0.11142	0.7	45	272	13.497	13.497	0	#DIV/0!	#DIV/0!	#DIV/0!		13.497	0	#DIV/0!	#DIV/0!	#DIV/0!		13.4962	-0.000836272	0.121908	0.218047	0.218023			13.4957	-0.00133768	42.2504	0.348784	0.348751		13.497	0	#DIV/0!	#DIV/0!	#DIV/0!		13.497	0	#DIV/0!	#DIV/0!	#DIV/0!
		272	212.252	0.065	100	0.0649578	24.1341	0.111388	0.7	45	273	13.4949	13.4949	0	#DIV/0!	#DIV/0!	#DIV/0!		13.4949	0	#DIV/0!	#DIV/0!	#DIV/0!		13.494	-0.00083674	0.121977	0.218143	0.218118			13.4935	-0.00133795	42.2589	0.348811	0.348779		13.4949	0	#DIV/0!	#DIV/0!	#DIV/0!		13.4949	0	#DIV/0!	#DIV/0!	#DIV/0!
		273	212.285	0.065	100	0.0649578	24.1273	0.111357	0.7	45	274	13.4927	13.4927	0	#DIV/0!	#DIV/0!	#DIV/0!		13.4927	0	#DIV/0!	#DIV/0!	#DIV/0!		13.4918	-0.000837209	0.122045	0.218238	0.218214			13.4913	-0.00133822	42.2675	0.348838	0.348806		13.4927	0	#DIV/0!	#DIV/0!	#DIV/0!		13.4927	0	#DIV/0!	#DIV/0!	#DIV/0!
		274	212.319	0.065	100	0.0649578	24.1204	0.111325	0.7	45	275	13.4905	13.4905	0	#DIV/0!	#DIV/0!	#DIV/0!		13.4905	0	#DIV/0!	#DIV/0!	#DIV/0!		13.4897	-0.000837678	0.122113	0.218333	0.218309			13.4892	-0.00133849	42.276	0.348866	0.348833		13.4905	0	#DIV/0!	#DIV/0!	#DIV/0!		13.4905	0	#DIV/0!	#DIV/0!	#DIV/0!
		275	212.352	0.065	100	0.0649578	24.1135	0.111293	0.7	45	276	13.4883	13.4883	0	#DIV/0!	#DIV/0!	#DIV/0!		13.4883	0	#DIV/0!	#DIV/0!	#DIV/0!		13.4875	-0.000838147	0.122182	0.218429	0.218404			13.487	-0.00133876	42.2845	0.348893	0.34886		13.4883	0	#DIV/0!	#DIV/0!	#DIV/0!		13.4883	0	#DIV/0!	#DIV/0!	#DIV/0!
		276	212.386	0.065	100	0.0649578	24.1067	0.111262	0.7	45	277	13.4861	13.4861	0	#DIV/0!	#DIV/0!	#DIV/0!		13.4861	0	#DIV/0!	#DIV/0!	#DIV/0!		13.4853	-0.000838617	0.12225	0.218524	0.2185			13.4848	-0.00133903	42.293	0.34892	0.348888		13.4861	0	#DIV/0!	#DIV/0!	#DIV/0!		13.4861	0	#DIV/0!	#DIV/0!	#DIV/0!
		277	212.419	0.065	100	0.0649578	24.0998	0.11123	0.7	45	278	13.484	13.484	0	#DIV/0!	#DIV/0!	#DIV/0!		13.484	0	#DIV/0!	#DIV/0!	#DIV/0!		13.4831	-0.000839086	0.122319	0.21862	0.218595			13.4826	-0.0013393	42.3015	0.348947	0.348915		13.484	0	#DIV/0!	#DIV/0!	#DIV/0!		13.484	0	#DIV/0!	#DIV/0!	#DIV/0!
		278	212.453	0.065	100	0.0649578	24.093	0.111198	0.7	45	279	13.4818	13.4818	0	#DIV/0!	#DIV/0!	#DIV/0!		13.4818	0	#DIV/0!	#DIV/0!	#DIV/0!		13.481	-0.000839557	0.122387	0.218715	0.218691			13.4805	-0.00133957	42.31	0.348975	0.348942		13.4818	0	#DIV/0!	#DIV/0!	#DIV/0!		13.4818	0	#DIV/0!	#DIV/0!	#DIV/0!
		279	212.487	0.065	100	0.0649578	24.0861	0.111167	0.7	45	280	13.4796	13.4796	0	#DIV/0!	#DIV/0!	#DIV/0!		13.4796	0	#DIV/0!	#DIV/0!	#DIV/0!		13.4788	-0.000840027	0.122456	0.218811	0.218787			13.4783	-0.00133984	42.3185	0.349002	0.34897		13.4796	0	#DIV/0!	#DIV/0!	#DIV/0!		13.4796	0	#DIV/0!	#DIV/0!	#DIV/0!
		280	212.52	0.065	100	0.0649578	24.0792	0.111135	0.7	45	281	13.4774	13.4774	0	#DIV/0!	#DIV/0!	#DIV/0!		13.4774	0	#DIV/0!	#DIV/0!	#DIV/0!		13.4766	-0.000840498	0.122525	0.218907	0.218882			13.4761	-0.00134011	42.3271	0.349029	0.348997		13.4774	0	#DIV/0!	#DIV/0!	#DIV/0!		13.4774	0	#DIV/0!	#DIV/0!	#DIV/0!
		281	212.554	0.065	100	0.0649578	24.0724	0.111103	0.7	45	282	13.4753	13.4753	0	#DIV/0!	#DIV/0!	#DIV/0!		13.4753	0	#DIV/0!	#DIV/0!	#DIV/0!		13.4744	-0.000840968	0.122593	0.219002	0.218978			13.4739	-0.00134038	42.3356	0.349056	0.349024		13.4753	0	#DIV/0!	#DIV/0!	#DIV/0!		13.4753	0	#DIV/0!	#DIV/0!	#DIV/0!
		282	212.587	0.065	100	0.0649578	24.0655	0.111072	0.7	45	283	13.4731	13.4731	0	#DIV/0!	#DIV/0!	#DIV/0!		13.4731	0	#DIV/0!	#DIV/0!	#DIV/0!		13.4722	-0.00084144	0.122662	0.219098	0.219074			13.4717	-0.00134065	42.3441	0.349084	0.349051		13.4731	0	#DIV/0!	#DIV/0!	#DIV/0!		13.4731	0	#DIV/0!	#DIV/0!	#DIV/0!
		283	212.621	0.065	100	0.0649578	24.0587	0.11104	0.7	45	284	13.4709	13.4709	0	#DIV/0!	#DIV/0!	#DIV/0!		13.4709	0	#DIV/0!	#DIV/0!	#DIV/0!		13.47	-0.000841911	0.122731	0.219194	0.219169			13.4695	-0.00134092	42.3526	0.349111	0.349078		13.4709	0	#DIV/0!	#DIV/0!	#DIV/0!		13.4709	0	#DIV/0!	#DIV/0!	#DIV/0!
		284	212.654	0.065	100	0.0649578	24.0518	0.111008	0.7	45	285	13.4687	13.4687	0	#DIV/0!	#DIV/0!	#DIV/0!		13.4687	0	#DIV/0!	#DIV/0!	#DIV/0!		13.4679	-0.000842383	0.122799	0.21929	0.219265			13.4674	-0.00134118	42.3611	0.349138	0.349105		13.4687	0	#DIV/0!	#DIV/0!	#DIV/0!		13.4687	0	#DIV/0!	#DIV/0!	#DIV/0!
		285	212.688	0.065	100	0.0649578	24.0449	0.110977	0.7	45	286	13.4665	13.4665	0	#DIV/0!	#DIV/0!	#DIV/0!		13.4665	0	#DIV/0!	#DIV/0!	#DIV/0!		13.4657	-0.000842855	0.122868	0.219385	0.219361			13.4652	-0.00134145	42.3696	0.349165	0.349133		13.4665	0	#DIV/0!	#DIV/0!	#DIV/0!		13.4665	0	#DIV/0!	#DIV/0!	#DIV/0!
		286	212.722	0.065	100	0.0649578	24.0381	0.110945	0.7	45	287	13.4643	13.4643	0	#DIV/0!	#DIV/0!	#DIV/0!		13.4643	0	#DIV/0!	#DIV/0!	#DIV/0!		13.4635	-0.000843327	0.122937	0.219481	0.219457			13.463	-0.00134172	42.3781	0.349192	0.34916		13.4643	0	#DIV/0!	#DIV/0!	#DIV/0!		13.4643	0	#DIV/0!	#DIV/0!	#DIV/0!
		287	212.755	0.065	100	0.0649578	24.0312	0.110913	0.7	45	288	13.4622	13.4622	0	#DIV/0!	#DIV/0!	#DIV/0!		13.4622	0	#DIV/0!	#DIV/0!	#DIV/0!		13.4613	-0.0008438	0.123006	0.219577	0.219553			13.4608	-0.00134199	42.3866	0.349219	0.349187		13.4622	0	#DIV/0!	#DIV/0!	#DIV/0!		13.4622	0	#DIV/0!	#DIV/0!	#DIV/0!
		288	212.789	0.065	100	0.0649578	24.0244	0.110882	0.7	45	289	13.46	13.46	0	#DIV/0!	#DIV/0!	#DIV/0!		13.46	0	#DIV/0!	#DIV/0!	#DIV/0!		13.4591	-0.000844273	0.123075	0.219673	0.219649			13.4586	-0.00134226	42.3952	0.349246	0.349214		13.46	0	#DIV/0!	#DIV/0!	#DIV/0!		13.46	0	#DIV/0!	#DIV/0!	#DIV/0!
		289	212.823	0.065	100	0.0649578	24.0175	0.11085	0.7	45	290	13.4578	13.4578	0	#DIV/0!	#DIV/0!	#DIV/0!		13.4578	0	#DIV/0!	#DIV/0!	#DIV/0!		13.4569	-0.000844746	0.123144	0.219769	0.219745			13.4564	-0.00134253	42.4037	0.349274	0.349241		13.4578	0	#DIV/0!	#DIV/0!	#DIV/0!		13.4578	0	#DIV/0!	#DIV/0!	#DIV/0!
		290	212.856	0.065	100	0.0649578	24.0106	0.110818	0.7	45	291	13.4556	13.4556	0	#DIV/0!	#DIV/0!	#DIV/0!		13.4556	0	#DIV/0!	#DIV/0!	#DIV/0!		13.4548	-0.000845219	0.123213	0.219865	0.219841			13.4543	-0.0013428	42.4122	0.349301	0.349268		13.4556	0	#DIV/0!	#DIV/0!	#DIV/0!		13.4556	0	#DIV/0!	#DIV/0!	#DIV/0!
		291	212.89	0.065	100	0.0649578	24.0038	0.110787	0.7	45	292	13.4534	13.4534	0	#DIV/0!	#DIV/0!	#DIV/0!		13.4534	0	#DIV/0!	#DIV/0!	#DIV/0!		13.4526	-0.000845693	0.123282	0.219962	0.219937			13.4521	-0.00134307	42.4207	0.349328	0.349295		13.4534	0	#DIV/0!	#DIV/0!	#DIV/0!		13.4534	0	#DIV/0!	#DIV/0!	#DIV/0!
		292	212.924	0.065	100	0.0649578	23.9969	0.110755	0.7	45	293	13.4512	13.4512	0	#DIV/0!	#DIV/0!	#DIV/0!		13.4512	0	#DIV/0!	#DIV/0!	#DIV/0!		13.4504	-0.000846167	0.123351	0.220058	0.220033			13.4499	-0.00134334	42.4292	0.349355	0.349322		13.4512	0	#DIV/0!	#DIV/0!	#DIV/0!		13.4512	0	#DIV/0!	#DIV/0!	#DIV/0!
		293	212.957	0.065	100	0.0649578	23.9901	0.110723	0.7	45	294	13.449	13.449	0	#DIV/0!	#DIV/0!	#DIV/0!		13.449	0	#DIV/0!	#DIV/0!	#DIV/0!		13.4482	-0.000846641	0.12342	0.220154	0.220129			13.4477	-0.00134361	42.4377	0.349382	0.349349		13.449	0	#DIV/0!	#DIV/0!	#DIV/0!		13.449	0	#DIV/0!	#DIV/0!	#DIV/0!
		294	212.991	0.065	100	0.0649578	23.9832	0.110692	0.7	45	295	13.4468	13.4468	0	#DIV/0!	#DIV/0!	#DIV/0!		13.4468	0	#DIV/0!	#DIV/0!	#DIV/0!		13.446	-0.000847116	0.123489	0.22025	0.220226			13.4455	-0.00134388	42.4462	0.349409	0.349376		13.4468	0	#DIV/0!	#DIV/0!	#DIV/0!		13.4468	0	#DIV/0!	#DIV/0!	#DIV/0!
		295	213.025	0.065	100	0.0649578	23.9763	0.11066	0.7	45	296	13.4446	13.4446	0	#DIV/0!	#DIV/0!	#DIV/0!		13.4446	0	#DIV/0!	#DIV/0!	#DIV/0!		13.4438	-0.000847591	0.123559	0.220347	0.220322			13.4433	-0.00134415	42.4547	0.349436	0.349403		13.4446	0	#DIV/0!	#DIV/0!	#DIV/0!		13.4446	0	#DIV/0!	#DIV/0!	#DIV/0!
		296	213.059	0.065	100	0.0649578	23.9695	0.110628	0.7	45	297	13.4425	13.4425	0	#DIV/0!	#DIV/0!	#DIV/0!		13.4425	0	#DIV/0!	#DIV/0!	#DIV/0!		13.4416	-0.000848066	0.123628	0.220443	0.220418			13.4411	-0.00134442	42.4632	0.349463	0.34943		13.4425	0	#DIV/0!	#DIV/0!	#DIV/0!		13.4425	0	#DIV/0!	#DIV/0!	#DIV/0!
		297	213.092	0.065	100	0.0649578	23.9626	0.110597	0.7	45	298	13.4403	13.4403	0	#DIV/0!	#DIV/0!	#DIV/0!		13.4403	0	#DIV/0!	#DIV/0!	#DIV/0!		13.4394	-0.000848541	0.123697	0.220539	0.220515			13.4389	-0.00134469	42.4717	0.34949	0.349457		13.4403	0	#DIV/0!	#DIV/0!	#DIV/0!		13.4403	0	#DIV/0!	#DIV/0!	#DIV/0!
		298	213.126	0.065	100	0.0649578	23.9558	0.110565	0.7	45	299	13.4381	13.4381	0	#DIV/0!	#DIV/0!	#DIV/0!		13.4381	0	#DIV/0!	#DIV/0!	#DIV/0!		13.4372	-0.000849017	0.123766	0.220636	0.220611			13.4367	-0.00134496	42.4803	0.349517	0.349484		13.4381	0	#DIV/0!	#DIV/0!	#DIV/0!		13.4381	0	#DIV/0!	#DIV/0!	#DIV/0!
		299	213.16	0.065	100	0.0649578	23.9489	0.110533	0.7	45	300	13.4359	13.4359	0	#DIV/0!	#DIV/0!	#DIV/0!		13.4359	0	#DIV/0!	#DIV/0!	#DIV/0!		13.435	-0.000849493	0.123836	0.220732	0.220708			13.4345	-0.00134523	42.4888	0.349544	0.349511		13.4359	0	#DIV/0!	#DIV/0!	#DIV/0!		13.4359	0	#DIV/0!	#DIV/0!	#DIV/0!
		300	213.194	0.065	100	0.0649578	23.9421	0.110502	0.7	45	301	13.4337	13.4337	0	#DIV/0!	#DIV/0!	#DIV/0!		13.4337	0	#DIV/0!	#DIV/0!	#DIV/0!		13.4328	-0.000849969	0.123905	0.220829	0.220804			13.4323	-0.0013455	42.4973	0.349571	0.349538		13.4337	0	#DIV/0!	#DIV/0!	#DIV/0!		13.4337	0	#DIV/0!	#DIV/0!	#DIV/0!
		301	213.227	0.065	100	0.0649578	23.9352	0.11047	0.7	45	302	13.4315	13.4315	0	#DIV/0!	#DIV/0!	#DIV/0!		13.4315	0	#DIV/0!	#DIV/0!	#DIV/0!		13.4306	-0.000850445	0.123975	0.220925	0.220901			13.4301	-0.00134577	42.5058	0.349598	0.349565		13.4315	0	#DIV/0!	#DIV/0!	#DIV/0!		13.4315	0	#DIV/0!	#DIV/0!	#DIV/0!
		302	213.261	0.065	100	0.0649578	23.9283	0.110438	0.7	45	303	13.4293	13.4293	0	#DIV/0!	#DIV/0!	#DIV/0!		13.4293	0	#DIV/0!	#DIV/0!	#DIV/0!		13.4284	-0.000850922	0.124044	0.221022	0.220997			13.4279	-0.00134603	42.5143	0.349625	0.349592		13.4293	0	#DIV/0!	#DIV/0!	#DIV/0!		13.4293	0	#DIV/0!	#DIV/0!	#DIV/0!
		303	213.295	0.065	100	0.0649578	23.9215	0.110407	0.7	45	304	13.4271	13.4271	0	#DIV/0!	#DIV/0!	#DIV/0!		13.4271	0	#DIV/0!	#DIV/0!	#DIV/0!		13.4262	-0.000851399	0.124114	0.221119	0.221094			13.4258	-0.0013463	42.5228	0.349652	0.349619		13.4271	0	#DIV/0!	#DIV/0!	#DIV/0!		13.4271	0	#DIV/0!	#DIV/0!	#DIV/0!
		304	213.329	0.065	100	0.0649578	23.9146	0.110375	0.7	45	305	13.4249	13.4249	0	#DIV/0!	#DIV/0!	#DIV/0!		13.4249	0	#DIV/0!	#DIV/0!	#DIV/0!		13.424	-0.000851877	0.124183	0.221215	0.221191			13.4236	-0.00134657	42.5313	0.349679	0.349646		13.4249	0	#DIV/0!	#DIV/0!	#DIV/0!		13.4249	0	#DIV/0!	#DIV/0!	#DIV/0!
		305	213.363	0.065	100	0.0649578	23.9078	0.110343	0.7	45	306	13.4227	13.4227	0	#DIV/0!	#DIV/0!	#DIV/0!		13.4227	0	#DIV/0!	#DIV/0!	#DIV/0!		13.4218	-0.000852354	0.124253	0.221312	0.221288			13.4214	-0.00134684	42.5398	0.349705	0.349673		13.4227	0	#DIV/0!	#DIV/0!	#DIV/0!		13.4227	0	#DIV/0!	#DIV/0!	#DIV/0!
		306	213.397	0.065	100	0.0649578	23.9009	0.110312	0.7	45	307	13.4205	13.4205	0	#DIV/0!	#DIV/0!	#DIV/0!		13.4205	0	#DIV/0!	#DIV/0!	#DIV/0!		13.4196	-0.000852832	0.124323	0.221409	0.221384			13.4192	-0.00134711	42.5483	0.349732	0.3497		13.4205	0	#DIV/0!	#DIV/0!	#DIV/0!		13.4205	0	#DIV/0!	#DIV/0!	#DIV/0!
		307	213.43	0.065	100	0.0649578	23.894	0.11028	0.7	45	308	13.4183	13.4183	0	#DIV/0!	#DIV/0!	#DIV/0!		13.4183	0	#DIV/0!	#DIV/0!	#DIV/0!		13.4174	-0.00085331	0.124392	0.221506	0.221481			13.417	-0.00134738	42.5568	0.349759	0.349726		13.4183	0	#DIV/0!	#DIV/0!	#DIV/0!		13.4183	0	#DIV/0!	#DIV/0!	#DIV/0!
		308	213.464	0.065	100	0.0649578	23.8872	0.110248	0.7	45	309	13.4161	13.4161	0	#DIV/0!	#DIV/0!	#DIV/0!		13.4161	0	#DIV/0!	#DIV/0!	#DIV/0!		13.4152	-0.000853789	0.124462	0.221603	0.221578			13.4148	-0.00134765	42.5653	0.349786	0.349753		13.4161	0	#DIV/0!	#DIV/0!	#DIV/0!		13.4161	0	#DIV/0!	#DIV/0!	#DIV/0!
		309	213.498	0.065	100	0.0649578	23.8803	0.110217	0.7	45	310	13.4139	13.4139	0	#DIV/0!	#DIV/0!	#DIV/0!		13.4139	0	#DIV/0!	#DIV/0!	#DIV/0!		13.413	-0.000854267	0.124532	0.2217	0.221675			13.4126	-0.00134792	42.5738	0.349813	0.34978		13.4139	0	#DIV/0!	#DIV/0!	#DIV/0!		13.4139	0	#DIV/0!	#DIV/0!	#DIV/0!
		310	213.532	0.065	100	0.0649578	23.8735	0.110185	0.7	45	311	13.4117	13.4117	0	#DIV/0!	#DIV/0!	#DIV/0!		13.4117	0	#DIV/0!	#DIV/0!	#DIV/0!		13.4108	-0.000854746	0.124602	0.221797	0.221772			13.4104	-0.00134819	42.5824	0.34984	0.349807		13.4117	0	#DIV/0!	#DIV/0!	#DIV/0!		13.4117	0	#DIV/0!	#DIV/0!	#DIV/0!
		311	213.566	0.065	100	0.0649578	23.8666	0.110154	0.7	45	312	13.4095	13.4095	0	#DIV/0!	#DIV/0!	#DIV/0!		13.4095	0	#DIV/0!	#DIV/0!	#DIV/0!		13.4086	-0.000855226	0.124672	0.221894	0.221869			13.4081	-0.00134846	42.5909	0.349866	0.349834		13.4095	0	#DIV/0!	#DIV/0!	#DIV/0!		13.4095	0	#DIV/0!	#DIV/0!	#DIV/0!
		312	213.6	0.065	100	0.0649578	23.8597	0.110122	0.7	45	313	13.4073	13.4073	0	#DIV/0!	#DIV/0!	#DIV/0!		13.4073	0	#DIV/0!	#DIV/0!	#DIV/0!		13.4064	-0.000855705	0.124741	0.221991	0.221966			13.4059	-0.00134873	42.5994	0.349893	0.349861		13.4073	0	#DIV/0!	#DIV/0!	#DIV/0!		13.4073	0	#DIV/0!	#DIV/0!	#DIV/0!
		313	213.634	0.065	100	0.0649578	23.8529	0.11009	0.7	45	314	13.4051	13.4051	0	#DIV/0!	#DIV/0!	#DIV/0!		13.4051	0	#DIV/0!	#DIV/0!	#DIV/0!		13.4042	-0.000856185	0.124811	0.222088	0.222063			13.4037	-0.001349	42.6079	0.34992	0.349887		13.4051	0	#DIV/0!	#DIV/0!	#DIV/0!		13.4051	0	#DIV/0!	#DIV/0!	#DIV/0!
		314	213.668	0.065	100	0.0649578	23.846	0.110059	0.7	45	315	13.4029	13.4029	0	#DIV/0!	#DIV/0!	#DIV/0!		13.4029	0	#DIV/0!	#DIV/0!	#DIV/0!		13.402	-0.000856665	0.124881	0.222185	0.22216			13.4015	-0.00134927	42.6164	0.349947	0.349914		13.4029	0	#DIV/0!	#DIV/0!	#DIV/0!		13.4029	0	#DIV/0!	#DIV/0!	#DIV/0!
		315	213.702	0.065	100	0.0649578	23.8392	0.110027	0.7	45	316	13.4007	13.4007	0	#DIV/0!	#DIV/0!	#DIV/0!		13.4007	0	#DIV/0!	#DIV/0!	#DIV/0!		13.3998	-0.000857146	0.124951	0.222282	0.222258			13.3993	-0.00134954	42.6249	0.349973	0.349941		13.4007	0	#DIV/0!	#DIV/0!	#DIV/0!		13.4007	0	#DIV/0!	#DIV/0!	#DIV/0!
		316	213.736	0.065	100	0.0649578	23.8323	0.109995	0.7	45	317	13.3985	13.3985	0	#DIV/0!	#DIV/0!	#DIV/0!		13.3985	0	#DIV/0!	#DIV/0!	#DIV/0!		13.3976	-0.000857626	0.125021	0.22238	0.222355			13.3971	-0.00134981	42.6334	0.35	0.349967		13.3985	0	#DIV/0!	#DIV/0!	#DIV/0!		13.3985	0	#DIV/0!	#DIV/0!	#DIV/0!
		317	213.77	0.065	100	0.0649578	23.8254	0.109964	0.7	45	318	13.3963	13.3963	0	#DIV/0!	#DIV/0!	#DIV/0!		13.3963	0	#DIV/0!	#DIV/0!	#DIV/0!		13.3954	-0.000858107	0.125092	0.222477	0.222452			13.3949	-0.00135007	42.6419	0.350027	0.349994		13.3963	0	#DIV/0!	#DIV/0!	#DIV/0!		13.3963	0	#DIV/0!	#DIV/0!	#DIV/0!
		318	213.804	0.065	100	0.0649578	23.8186	0.109932	0.7	45	319	13.3941	13.3941	0	#DIV/0!	#DIV/0!	#DIV/0!		13.3941	0	#DIV/0!	#DIV/0!	#DIV/0!		13.3932	-0.000858589	0.125162	0.222574	0.22255			13.3927	-0.00135034	42.6504	0.350054	0.350021		13.3941	0	#DIV/0!	#DIV/0!	#DIV/0!		13.3941	0	#DIV/0!	#DIV/0!	#DIV/0!
		319	213.838	0.065	100	0.0649578	23.8117	0.1099	0.7	45	320	13.3918	13.3918	0	#DIV/0!	#DIV/0!	#DIV/0!		13.3918	0	#DIV/0!	#DIV/0!	#DIV/0!		13.391	-0.00085907	0.125232	0.222672	0.222647			13.3905	-0.00135061	42.6589	0.35008	0.350048		13.3918	0	#DIV/0!	#DIV/0!	#DIV/0!		13.3918	0	#DIV/0!	#DIV/0!	#DIV/0!
		320	213.872	0.065	100	0.0649578	23.8049	0.109869	0.7	45	321	13.3896	13.3896	0	#DIV/0!	#DIV/0!	#DIV/0!		13.3896	0	#DIV/0!	#DIV/0!	#DIV/0!		13.3888	-0.000859552	0.125302	0.222769	0.222744			13.3883	-0.00135088	42.6674	0.350107	0.350074		13.3896	0	#DIV/0!	#DIV/0!	#DIV/0!		13.3896	0	#DIV/0!	#DIV/0!	#DIV/0!
		321	213.906	0.065	100	0.0649578	23.798	0.109837	0.7	45	322	13.3874	13.3874	0	#DIV/0!	#DIV/0!	#DIV/0!		13.3874	0	#DIV/0!	#DIV/0!	#DIV/0!		13.3866	-0.000860034	0.125372	0.222867	0.222842			13.3861	-0.00135115	42.6759	0.350134	0.350101		13.3874	0	#DIV/0!	#DIV/0!	#DIV/0!		13.3874	0	#DIV/0!	#DIV/0!	#DIV/0!
		322	213.94	0.065	100	0.0649578	23.7911	0.109805	0.7	45	323	13.3852	13.3852	0	#DIV/0!	#DIV/0!	#DIV/0!		13.3852	0	#DIV/0!	#DIV/0!	#DIV/0!		13.3844	-0.000860516	0.125443	0.222964	0.222939			13.3839	-0.00135142	42.6844	0.35016	0.350128		13.3852	0	#DIV/0!	#DIV/0!	#DIV/0!		13.3852	0	#DIV/0!	#DIV/0!	#DIV/0!
		323	213.974	0.065	100	0.0649578	23.7843	0.109774	0.7	45	324	13.383	13.383	0	#DIV/0!	#DIV/0!	#DIV/0!		13.383	0	#DIV/0!	#DIV/0!	#DIV/0!		13.3821	-0.000860999	0.125513	0.223062	0.223037			13.3817	-0.00135169	42.6929	0.350187	0.350154		13.383	0	#DIV/0!	#DIV/0!	#DIV/0!		13.383	0	#DIV/0!	#DIV/0!	#DIV/0!
		324	214.008	0.065	100	0.0649578	23.7774	0.109742	0.7	45	325	13.3808	13.3808	0	#DIV/0!	#DIV/0!	#DIV/0!		13.3808	0	#DIV/0!	#DIV/0!	#DIV/0!		13.3799	-0.000861482	0.125584	0.22316	0.223135			13.3794	-0.00135196	42.7014	0.350214	0.350181		13.3808	0	#DIV/0!	#DIV/0!	#DIV/0!		13.3808	0	#DIV/0!	#DIV/0!	#DIV/0!
		325	214.042	0.065	100	0.0649578	23.7706	0.10971	0.7	45	326	13.3786	13.3786	0	#DIV/0!	#DIV/0!	#DIV/0!		13.3786	0	#DIV/0!	#DIV/0!	#DIV/0!		13.3777	-0.000861965	0.125654	0.223257	0.223232			13.3772	-0.00135223	42.7099	0.35024	0.350207		13.3786	0	#DIV/0!	#DIV/0!	#DIV/0!		13.3786	0	#DIV/0!	#DIV/0!	#DIV/0!
		326	214.076	0.065	100	0.0649578	23.7637	0.109679	0.7	45	327	13.3764	13.3764	0	#DIV/0!	#DIV/0!	#DIV/0!		13.3764	0	#DIV/0!	#DIV/0!	#DIV/0!		13.3755	-0.000862449	0.125724	0.223355	0.22333			13.375	-0.0013525	42.7184	0.350267	0.350234		13.3764	0	#DIV/0!	#DIV/0!	#DIV/0!		13.3764	0	#DIV/0!	#DIV/0!	#DIV/0!
		327	214.11	0.065	100	0.0649578	23.7568	0.109647	0.7	45	328	13.3741	13.3741	0	#DIV/0!	#DIV/0!	#DIV/0!		13.3741	0	#DIV/0!	#DIV/0!	#DIV/0!		13.3733	-0.000862933	0.125795	0.223453	0.223428			13.3728	-0.00135277	42.7269	0.350293	0.35026		13.3741	0	#DIV/0!	#DIV/0!	#DIV/0!		13.3741	0	#DIV/0!	#DIV/0!	#DIV/0!
		328	214.144	0.065	100	0.0649578	23.75	0.109615	0.7	45	329	13.3719	13.3719	0	#DIV/0!	#DIV/0!	#DIV/0!		13.3719	0	#DIV/0!	#DIV/0!	#DIV/0!		13.3711	-0.000863417	0.125866	0.223551	0.223526			13.3706	-0.00135304	42.7354	0.35032	0.350287		13.3719	0	#DIV/0!	#DIV/0!	#DIV/0!		13.3719	0	#DIV/0!	#DIV/0!	#DIV/0!
		329	214.178	0.065	100	0.0649578	23.7431	0.109584	0.7	45	330	13.3697	13.3697	0	#DIV/0!	#DIV/0!	#DIV/0!		13.3697	0	#DIV/0!	#DIV/0!	#DIV/0!		13.3689	-0.000863901	0.125936	0.223648	0.223623			13.3684	-0.00135331	42.7439	0.350346	0.350314		13.3697	0	#DIV/0!	#DIV/0!	#DIV/0!		13.3697	0	#DIV/0!	#DIV/0!	#DIV/0!
		330	214.212	0.065	100	0.0649578	23.7363	0.109552	0.7	45	331	13.3675	13.3675	0	#DIV/0!	#DIV/0!	#DIV/0!		13.3675	0	#DIV/0!	#DIV/0!	#DIV/0!		13.3666	-0.000864386	0.126007	0.223746	0.223721			13.3661	-0.00135357	42.7524	0.350373	0.35034		13.3675	0	#DIV/0!	#DIV/0!	#DIV/0!		13.3675	0	#DIV/0!	#DIV/0!	#DIV/0!
		331	214.247	0.065	100	0.0649578	23.7294	0.10952	0.7	45	332	13.3653	13.3653	0	#DIV/0!	#DIV/0!	#DIV/0!		13.3653	0	#DIV/0!	#DIV/0!	#DIV/0!		13.3644	-0.000864871	0.126078	0.223844	0.223819			13.3639	-0.00135384	42.7609	0.350399	0.350367		13.3653	0	#DIV/0!	#DIV/0!	#DIV/0!		13.3653	0	#DIV/0!	#DIV/0!	#DIV/0!
		332	214.281	0.065	100	0.0649578	23.7225	0.109489	0.7	45	333	13.3631	13.3631	0	#DIV/0!	#DIV/0!	#DIV/0!		13.3631	0	#DIV/0!	#DIV/0!	#DIV/0!		13.3622	-0.000865356	0.126148	0.223942	0.223917			13.3617	-0.00135411	42.7694	0.350426	0.350393		13.3631	0	#DIV/0!	#DIV/0!	#DIV/0!		13.3631	0	#DIV/0!	#DIV/0!	#DIV/0!
		333	214.315	0.065	100	0.0649578	23.7157	0.109457	0.7	45	334	13.3608	13.3608	0	#DIV/0!	#DIV/0!	#DIV/0!		13.3608	0	#DIV/0!	#DIV/0!	#DIV/0!		13.36	-0.000865841	0.126219	0.22404	0.224015			13.3595	-0.00135438	42.7779	0.350452	0.35042		13.3608	0	#DIV/0!	#DIV/0!	#DIV/0!		13.3608	0	#DIV/0!	#DIV/0!	#DIV/0!
		334	214.349	0.065	100	0.0649578	23.7088	0.109425	0.7	45	335	13.3586	13.3586	0	#DIV/0!	#DIV/0!	#DIV/0!		13.3586	0	#DIV/0!	#DIV/0!	#DIV/0!		13.3578	-0.000866327	0.12629	0.224139	0.224113			13.3573	-0.00135465	42.7864	0.350479	0.350446		13.3586	0	#DIV/0!	#DIV/0!	#DIV/0!		13.3586	0	#DIV/0!	#DIV/0!	#DIV/0!
		335	214.383	0.065	100	0.0649578	23.702	0.109394	0.7	45	336	13.3564	13.3564	0	#DIV/0!	#DIV/0!	#DIV/0!		13.3564	0	#DIV/0!	#DIV/0!	#DIV/0!		13.3555	-0.000866813	0.126361	0.224237	0.224211			13.355	-0.00135492	42.7949	0.350505	0.350472		13.3564	0	#DIV/0!	#DIV/0!	#DIV/0!		13.3564	0	#DIV/0!	#DIV/0!	#DIV/0!
		336	214.417	0.065	100	0.0649578	23.6951	0.109362	0.7	45	337	13.3542	13.3542	0	#DIV/0!	#DIV/0!	#DIV/0!		13.3542	0	#DIV/0!	#DIV/0!	#DIV/0!		13.3533	-0.000867299	0.126432	0.224335	0.22431			13.3528	-0.00135519	42.8034	0.350532	0.350499		13.3542	0	#DIV/0!	#DIV/0!	#DIV/0!		13.3542	0	#DIV/0!	#DIV/0!	#DIV/0!
		337	214.452	0.065	100	0.0649578	23.6882	0.10933	0.7	45	338	13.352	13.352	0	#DIV/0!	#DIV/0!	#DIV/0!		13.352	0	#DIV/0!	#DIV/0!	#DIV/0!		13.3511	-0.000867786	0.126503	0.224433	0.224408			13.3506	-0.00135546	42.8119	0.350558	0.350525		13.352	0	#DIV/0!	#DIV/0!	#DIV/0!		13.352	0	#DIV/0!	#DIV/0!	#DIV/0!
		338	214.486	0.065	100	0.0649578	23.6814	0.109299	0.7	45	339	13.3497	13.3497	0	#DIV/0!	#DIV/0!	#DIV/0!		13.3497	0	#DIV/0!	#DIV/0!	#DIV/0!		13.3489	-0.000868273	0.126574	0.224531	0.224506			13.3484	-0.00135573	42.8204	0.350585	0.350552		13.3497	0	#DIV/0!	#DIV/0!	#DIV/0!		13.3497	0	#DIV/0!	#DIV/0!	#DIV/0!
		339	214.52	0.065	100	0.0649578	23.6745	0.109267	0.7	45	340	13.3475	13.3475	0	#DIV/0!	#DIV/0!	#DIV/0!		13.3475	0	#DIV/0!	#DIV/0!	#DIV/0!		13.3466	-0.00086876	0.126645	0.22463	0.224604			13.3462	-0.001356	42.8289	0.350611	0.350578		13.3475	0	#DIV/0!	#DIV/0!	#DIV/0!		13.3475	0	#DIV/0!	#DIV/0!	#DIV/0!
		340	214.554	0.065	100	0.0649578	23.6677	0.109235	0.7	45	341	13.3453	13.3453	0	#DIV/0!	#DIV/0!	#DIV/0!		13.3453	0	#DIV/0!	#DIV/0!	#DIV/0!		13.3444	-0.000869248	0.126716	0.224728	0.224703			13.3439	-0.00135626	42.8374	0.350638	0.350604		13.3453	0	#DIV/0!	#DIV/0!	#DIV/0!		13.3453	0	#DIV/0!	#DIV/0!	#DIV/0!
		341	214.589	0.065	100	0.0649578	23.6608	0.109204	0.7	45	342	13.3431	13.3431	0	#DIV/0!	#DIV/0!	#DIV/0!		13.3431	0	#DIV/0!	#DIV/0!	#DIV/0!		13.3422	-0.000869735	0.126787	0.224826	0.224801			13.3417	-0.00135653	42.8459	0.350664	0.350631		13.3431	0	#DIV/0!	#DIV/0!	#DIV/0!		13.3431	0	#DIV/0!	#DIV/0!	#DIV/0!
		342	214.623	0.065	100	0.0649578	23.6539	0.109172	0.7	45	343	13.3408	13.3408	0	#DIV/0!	#DIV/0!	#DIV/0!		13.3408	0	#DIV/0!	#DIV/0!	#DIV/0!		13.34	-0.000870223	0.126858	0.224925	0.2249			13.3395	-0.0013568	42.8544	0.35069	0.350657		13.3408	0	#DIV/0!	#DIV/0!	#DIV/0!		13.3408	0	#DIV/0!	#DIV/0!	#DIV/0!
		343	214.657	0.065	100	0.0649578	23.6471	0.10914	0.7	45	344	13.3386	13.3386	0	#DIV/0!	#DIV/0!	#DIV/0!		13.3386	0	#DIV/0!	#DIV/0!	#DIV/0!		13.3377	-0.000870712	0.126929	0.225023	0.224998			13.3373	-0.00135707	42.8629	0.350717	0.350684		13.3386	0	#DIV/0!	#DIV/0!	#DIV/0!		13.3386	0	#DIV/0!	#DIV/0!	#DIV/0!
		344	214.692	0.065	100	0.0649578	23.6402	0.109109	0.7	45	345	13.3364	13.3364	0	#DIV/0!	#DIV/0!	#DIV/0!		13.3364	0	#DIV/0!	#DIV/0!	#DIV/0!		13.3355	-0.0008712	0.127	0.225122	0.225097			13.335	-0.00135734	42.8714	0.350743	0.35071		13.3364	0	#DIV/0!	#DIV/0!	#DIV/0!		13.3364	0	#DIV/0!	#DIV/0!	#DIV/0!
		345	214.726	0.065	100	0.0649578	23.6334	0.109077	0.7	45	346	13.3342	13.3342	0	#DIV/0!	#DIV/0!	#DIV/0!		13.3342	0	#DIV/0!	#DIV/0!	#DIV/0!		13.3333	-0.000871689	0.127072	0.225221	0.225195			13.3328	-0.00135761	42.8799	0.350769	0.350736		13.3342	0	#DIV/0!	#DIV/0!	#DIV/0!		13.3342	0	#DIV/0!	#DIV/0!	#DIV/0!
		346	214.76	0.065	100	0.0649578	23.6265	0.109045	0.7	45	347	13.3319	13.3319	0	#DIV/0!	#DIV/0!	#DIV/0!		13.3319	0	#DIV/0!	#DIV/0!	#DIV/0!		13.3311	-0.000872178	0.127143	0.225319	0.225294			13.3306	-0.00135788	42.8884	0.350796	0.350762		13.3319	0	#DIV/0!	#DIV/0!	#DIV/0!		13.3319	0	#DIV/0!	#DIV/0!	#DIV/0!
		347	214.794	0.065	100	0.0649578	23.6196	0.109014	0.7	45	348	13.3297	13.3297	0	#DIV/0!	#DIV/0!	#DIV/0!		13.3297	0	#DIV/0!	#DIV/0!	#DIV/0!		13.3288	-0.000872668	0.127214	0.225418	0.225393			13.3283	-0.00135815	42.8969	0.350822	0.350789		13.3297	0	#DIV/0!	#DIV/0!	#DIV/0!		13.3297	0	#DIV/0!	#DIV/0!	#DIV/0!
		348	214.829	0.065	100	0.0649578	23.6128	0.108982	0.7	45	349	13.3275	13.3275	0	#DIV/0!	#DIV/0!	#DIV/0!		13.3275	0	#DIV/0!	#DIV/0!	#DIV/0!		13.3266	-0.000873158	0.127286	0.225517	0.225491			13.3261	-0.00135842	42.9054	0.350848	0.350815		13.3275	0	#DIV/0!	#DIV/0!	#DIV/0!		13.3275	0	#DIV/0!	#DIV/0!	#DIV/0!
		349	214.863	0.065	100	0.0649578	23.6059	0.10895	0.7	45	350	13.3252	13.3252	0	#DIV/0!	#DIV/0!	#DIV/0!		13.3252	0	#DIV/0!	#DIV/0!	#DIV/0!		13.3244	-0.000873648	0.127357	0.225615	0.22559			13.3239	-0.00135869	42.9139	0.350874	0.350841		13.3252	0	#DIV/0!	#DIV/0!	#DIV/0!		13.3252	0	#DIV/0!	#DIV/0!	#DIV/0!
		350	214.898	0.065	100	0.0649578	23.5991	0.108919	0.7	45	351	13.323	13.323	0	#DIV/0!	#DIV/0!	#DIV/0!		13.323	0	#DIV/0!	#DIV/0!	#DIV/0!		13.3221	-0.000874138	0.127428	0.225714	0.225689			13.3216	-0.00135895	42.9224	0.350901	0.350867		13.323	0	#DIV/0!	#DIV/0!	#DIV/0!		13.323	0	#DIV/0!	#DIV/0!	#DIV/0!
		351	214.932	0.065	100	0.0649578	23.5922	0.108887	0.7	45	352	13.3208	13.3208	0	#DIV/0!	#DIV/0!	#DIV/0!		13.3208	0	#DIV/0!	#DIV/0!	#DIV/0!		13.3199	-0.000874628	0.1275	0.225813	0.225788			13.3194	-0.00135922	42.9309	0.350927	0.350894		13.3208	0	#DIV/0!	#DIV/0!	#DIV/0!		13.3208	0	#DIV/0!	#DIV/0!	#DIV/0!
		352	214.966	0.065	100	0.0649578	23.5853	0.108855	0.7	45	353	13.3185	13.3185	0	#DIV/0!	#DIV/0!	#DIV/0!		13.3185	0	#DIV/0!	#DIV/0!	#DIV/0!		13.3177	-0.000875119	0.127572	0.225912	0.225887			13.3172	-0.00135949	42.9393	0.350953	0.35092		13.3185	0	#DIV/0!	#DIV/0!	#DIV/0!		13.3185	0	#DIV/0!	#DIV/0!	#DIV/0!
		353	215.001	0.065	100	0.0649578	23.5785	0.108824	0.7	45	354	13.3163	13.3163	0	#DIV/0!	#DIV/0!	#DIV/0!		13.3163	0	#DIV/0!	#DIV/0!	#DIV/0!		13.3154	-0.000875611	0.127643	0.226011	0.225986			13.3149	-0.00135976	42.9478	0.350979	0.350946		13.3163	0	#DIV/0!	#DIV/0!	#DIV/0!		13.3163	0	#DIV/0!	#DIV/0!	#DIV/0!
		354	215.035	0.065	100	0.0649578	23.5716	0.108792	0.7	45	355	13.3141	13.3141	0	#DIV/0!	#DIV/0!	#DIV/0!		13.3141	0	#DIV/0!	#DIV/0!	#DIV/0!		13.3132	-0.000876102	0.127715	0.22611	0.226085			13.3127	-0.00136003	42.9563	0.351005	0.350972		13.3141	0	#DIV/0!	#DIV/0!	#DIV/0!		13.3141	0	#DIV/0!	#DIV/0!	#DIV/0!
		355	215.069	0.065	100	0.0649578	23.5648	0.10876	0.7	45	356	13.3118	13.3118	0	#DIV/0!	#DIV/0!	#DIV/0!		13.3118	0	#DIV/0!	#DIV/0!	#DIV/0!		13.311	-0.000876594	0.127786	0.226209	0.226184			13.3105	-0.0013603	42.9648	0.351032	0.350998		13.3118	0	#DIV/0!	#DIV/0!	#DIV/0!		13.3118	0	#DIV/0!	#DIV/0!	#DIV/0!
		356	215.104	0.065	100	0.0649578	23.5579	0.108729	0.7	45	357	13.3096	13.3096	0	#DIV/0!	#DIV/0!	#DIV/0!		13.3096	0	#DIV/0!	#DIV/0!	#DIV/0!		13.3087	-0.000877086	0.127858	0.226308	0.226283			13.3082	-0.00136057	42.9733	0.351058	0.351025		13.3096	0	#DIV/0!	#DIV/0!	#DIV/0!		13.3096	0	#DIV/0!	#DIV/0!	#DIV/0!
		357	215.138	0.065	100	0.0649578	23.551	0.108697	0.7	45	358	13.3074	13.3074	0	#DIV/0!	#DIV/0!	#DIV/0!		13.3074	0	#DIV/0!	#DIV/0!	#DIV/0!		13.3065	-0.000877578	0.12793	0.226407	0.226382			13.306	-0.00136084	42.9818	0.351084	0.351051		13.3074	0	#DIV/0!	#DIV/0!	#DIV/0!		13.3074	0	#DIV/0!	#DIV/0!	#DIV/0!
		358	215.173	0.065	100	0.0649578	23.5442	0.108665	0.7	45	359	13.3051	13.3051	0	#DIV/0!	#DIV/0!	#DIV/0!		13.3051	0	#DIV/0!	#DIV/0!	#DIV/0!		13.3042	-0.000878071	0.128002	0.226507	0.226481			13.3038	-0.00136111	42.9903	0.35111	0.351077		13.3051	0	#DIV/0!	#DIV/0!	#DIV/0!		13.3051	0	#DIV/0!	#DIV/0!	#DIV/0!
		359	215.207	0.065	100	0.0649578	23.5373	0.108634	0.7	45	360	13.3029	13.3029	0	#DIV/0!	#DIV/0!	#DIV/0!		13.3029	0	#DIV/0!	#DIV/0!	#DIV/0!		13.302	-0.000878564	0.128074	0.226606	0.22658			13.3015	-0.00136137	42.9988	0.351136	0.351103		13.3029	0	#DIV/0!	#DIV/0!	#DIV/0!		13.3029	0	#DIV/0!	#DIV/0!	#DIV/0!
		360	215.242	0.065	100	0.0649578	23.5305	0.108602	0.7	45	361	13.3006	13.3006	0	#DIV/0!	#DIV/0!	#DIV/0!		13.3006	0	#DIV/0!	#DIV/0!	#DIV/0!		13.2998	-0.000879057	0.128146	0.226705	0.22668			13.2993	-0.00136164	43.0073	0.351162	0.351129		13.3006	0	#DIV/0!	#DIV/0!	#DIV/0!		13.3006	0	#DIV/0!	#DIV/0!	#DIV/0!
		361	215.276	0.065	100	0.0649578	23.5236	0.10857	0.7	45	362	13.2984	13.2984	0	#DIV/0!	#DIV/0!	#DIV/0!		13.2984	0	#DIV/0!	#DIV/0!	#DIV/0!		13.2975	-0.00087955	0.128217	0.226804	0.226779			13.297	-0.00136191	43.0158	0.351188	0.351155		13.2984	0	#DIV/0!	#DIV/0!	#DIV/0!		13.2984	0	#DIV/0!	#DIV/0!	#DIV/0!
		362	215.311	0.065	100	0.0649578	23.5167	0.108539	0.7	45	363	13.2962	13.2962	0	#DIV/0!	#DIV/0!	#DIV/0!		13.2962	0	#DIV/0!	#DIV/0!	#DIV/0!		13.2953	-0.000880044	0.128289	0.226904	0.226878			13.2948	-0.00136218	43.0242	0.351214	0.351181		13.2962	0	#DIV/0!	#DIV/0!	#DIV/0!		13.2962	0	#DIV/0!	#DIV/0!	#DIV/0!
		363	215.345	0.065	100	0.0649578	23.5099	0.108507	0.7	45	364	13.2939	13.2939	0	#DIV/0!	#DIV/0!	#DIV/0!		13.2939	0	#DIV/0!	#DIV/0!	#DIV/0!		13.293	-0.000880538	0.128361	0.227003	0.226978			13.2926	-0.00136245	43.0327	0.35124	0.351207		13.2939	0	#DIV/0!	#DIV/0!	#DIV/0!		13.2939	0	#DIV/0!	#DIV/0!	#DIV/0!
		364	215.38	0.065	100	0.0649578	23.503	0.108475	0.7	45	365	13.2917	13.2917	0	#DIV/0!	#DIV/0!	#DIV/0!		13.2917	0	#DIV/0!	#DIV/0!	#DIV/0!		13.2908	-0.000881032	0.128434	0.227103	0.227077			13.2903	-0.00136272	43.0412	0.351266	0.351233		13.2917	0	#DIV/0!	#DIV/0!	#DIV/0!		13.2917	0	#DIV/0!	#DIV/0!	#DIV/0!
		365	215.414	0.065	100	0.0649578	23.4962	0.108444	0.7	45	366	13.2894	13.2894	0	#DIV/0!	#DIV/0!	#DIV/0!		13.2894	0	#DIV/0!	#DIV/0!	#DIV/0!		13.2885	-0.000881527	0.128506	0.227202	0.227177			13.2881	-0.00136299	43.0497	0.351292	0.351259		13.2894	0	#DIV/0!	#DIV/0!	#DIV/0!		13.2894	0	#DIV/0!	#DIV/0!	#DIV/0!
		366	215.449	0.065	100	0.0649578	23.4893	0.108412	0.7	45	367	13.2872	13.2872	0	#DIV/0!	#DIV/0!	#DIV/0!		13.2872	0	#DIV/0!	#DIV/0!	#DIV/0!		13.2863	-0.000882022	0.128578	0.227302	0.227276			13.2858	-0.00136326	43.0582	0.351318	0.351285		13.2872	0	#DIV/0!	#DIV/0!	#DIV/0!		13.2872	0	#DIV/0!	#DIV/0!	#DIV/0!
		367	215.483	0.065	100	0.0649578	23.4824	0.108381	0.7	45	368	13.2849	13.2849	0	#DIV/0!	#DIV/0!	#DIV/0!		13.2849	0	#DIV/0!	#DIV/0!	#DIV/0!		13.2841	-0.000882517	0.12865	0.227401	0.227376			13.2836	-0.00136352	43.0667	0.351344	0.351311		13.2849	0	#DIV/0!	#DIV/0!	#DIV/0!		13.2849	0	#DIV/0!	#DIV/0!	#DIV/0!
		368	215.518	0.065	100	0.0649578	23.4756	0.108349	0.7	45	369	13.2827	13.2827	0	#DIV/0!	#DIV/0!	#DIV/0!		13.2827	0	#DIV/0!	#DIV/0!	#DIV/0!		13.2818	-0.000883013	0.128722	0.227501	0.227475			13.2813	-0.00136379	43.0752	0.35137	0.351337		13.2827	0	#DIV/0!	#DIV/0!	#DIV/0!		13.2827	0	#DIV/0!	#DIV/0!	#DIV/0!
		369	215.553	0.065	100	0.0649578	23.4687	0.108317	0.7	45	370	13.2804	13.2804	0	#DIV/0!	#DIV/0!	#DIV/0!		13.2804	0	#DIV/0!	#DIV/0!	#DIV/0!		13.2796	-0.000883508	0.128794	0.227601	0.227575			13.2791	-0.00136406	43.0837	0.351396	0.351363		13.2804	0	#DIV/0!	#DIV/0!	#DIV/0!		13.2804	0	#DIV/0!	#DIV/0!	#DIV/0!
		370	215.587	0.065	100	0.0649578	23.4619	0.108286	0.7	45	371	13.2782	13.2782	0	#DIV/0!	#DIV/0!	#DIV/0!		13.2782	0	#DIV/0!	#DIV/0!	#DIV/0!		13.2773	-0.000884004	0.128867	0.227701	0.227675			13.2768	-0.00136433	43.0921	0.351422	0.351389		13.2782	0	#DIV/0!	#DIV/0!	#DIV/0!		13.2782	0	#DIV/0!	#DIV/0!	#DIV/0!
		371	215.622	0.065	100	0.0649578	23.455	0.108254	0.7	45	372	13.276	13.276	0	#DIV/0!	#DIV/0!	#DIV/0!		13.276	0	#DIV/0!	#DIV/0!	#DIV/0!		13.2751	-0.000884501	0.128939	0.2278	0.227775			13.2746	-0.0013646	43.1006	0.351448	0.351415		13.276	0	#DIV/0!	#DIV/0!	#DIV/0!		13.276	0	#DIV/0!	#DIV/0!	#DIV/0!
		372	215.656	0.065	100	0.0649578	23.4481	0.108222	0.7	45	373	13.2737	13.2737	0	#DIV/0!	#DIV/0!	#DIV/0!		13.2737	0	#DIV/0!	#DIV/0!	#DIV/0!		13.2728	-0.000884997	0.129012	0.2279	0.227875			13.2723	-0.00136487	43.1091	0.351474	0.351441		13.2737	0	#DIV/0!	#DIV/0!	#DIV/0!		13.2737	0	#DIV/0!	#DIV/0!	#DIV/0!
		373	215.691	0.065	100	0.0649578	23.4413	0.108191	0.7	45	374	13.2715	13.2715	0	#DIV/0!	#DIV/0!	#DIV/0!		13.2715	0	#DIV/0!	#DIV/0!	#DIV/0!		13.2706	-0.000885494	0.129084	0.228	0.227974			13.2701	-0.00136514	43.1176	0.3515	0.351467		13.2715	0	#DIV/0!	#DIV/0!	#DIV/0!		13.2715	0	#DIV/0!	#DIV/0!	#DIV/0!
		374	215.726	0.065	100	0.0649578	23.4344	0.108159	0.7	45	375	13.2692	13.2692	0	#DIV/0!	#DIV/0!	#DIV/0!		13.2692	0	#DIV/0!	#DIV/0!	#DIV/0!		13.2683	-0.000885991	0.129156	0.2281	0.228074			13.2678	-0.0013654	43.1261	0.351526	0.351492		13.2692	0	#DIV/0!	#DIV/0!	#DIV/0!		13.2692	0	#DIV/0!	#DIV/0!	#DIV/0!
		375	215.76	0.065	100	0.0649578	23.4276	0.108127	0.7	45	376	13.267	13.267	0	#DIV/0!	#DIV/0!	#DIV/0!		13.267	0	#DIV/0!	#DIV/0!	#DIV/0!		13.2661	-0.000886489	0.129229	0.2282	0.228174			13.2656	-0.00136567	43.1346	0.351552	0.351518		13.267	0	#DIV/0!	#DIV/0!	#DIV/0!		13.267	0	#DIV/0!	#DIV/0!	#DIV/0!
		376	215.795	0.065	100	0.0649578	23.4207	0.108096	0.7	45	377	13.2647	13.2647	0	#DIV/0!	#DIV/0!	#DIV/0!		13.2647	0	#DIV/0!	#DIV/0!	#DIV/0!		13.2638	-0.000886987	0.129302	0.2283	0.228274			13.2633	-0.00136594	43.143	0.351578	0.351544		13.2647	0	#DIV/0!	#DIV/0!	#DIV/0!		13.2647	0	#DIV/0!	#DIV/0!	#DIV/0!
		377	215.83	0.065	100	0.0649578	23.4138	0.108064	0.7	45	378	13.2624	13.2624	0	#DIV/0!	#DIV/0!	#DIV/0!		13.2624	0	#DIV/0!	#DIV/0!	#DIV/0!		13.2616	-0.000887485	0.129374	0.2284	0.228374			13.2611	-0.00136621	43.1515	0.351603	0.35157		13.2624	0	#DIV/0!	#DIV/0!	#DIV/0!		13.2624	0	#DIV/0!	#DIV/0!	#DIV/0!
		378	215.864	0.065	100	0.0649578	23.407	0.108032	0.7	45	379	13.2602	13.2602	0	#DIV/0!	#DIV/0!	#DIV/0!		13.2602	0	#DIV/0!	#DIV/0!	#DIV/0!		13.2593	-0.000887983	0.129447	0.2285	0.228474			13.2588	-0.00136648	43.16	0.351629	0.351596		13.2602	0	#DIV/0!	#DIV/0!	#DIV/0!		13.2602	0	#DIV/0!	#DIV/0!	#DIV/0!
		379	215.899	0.065	100	0.0649578	23.4001	0.108001	0.7	45	380	13.2579	13.2579	0	#DIV/0!	#DIV/0!	#DIV/0!		13.2579	0	#DIV/0!	#DIV/0!	#DIV/0!		13.2571	-0.000888482	0.129519	0.2286	0.228575			13.2566	-0.00136675	43.1685	0.351655	0.351622		13.2579	0	#DIV/0!	#DIV/0!	#DIV/0!		13.2579	0	#DIV/0!	#DIV/0!	#DIV/0!
		380	215.934	0.065	100	0.0649578	23.3933	0.107969	0.7	45	381	13.2557	13.2557	0	#DIV/0!	#DIV/0!	#DIV/0!		13.2557	0	#DIV/0!	#DIV/0!	#DIV/0!		13.2548	-0.000888981	0.129592	0.228701	0.228675			13.2543	-0.00136702	43.177	0.351681	0.351647		13.2557	0	#DIV/0!	#DIV/0!	#DIV/0!		13.2557	0	#DIV/0!	#DIV/0!	#DIV/0!
		381	215.969	0.065	100	0.0649578	23.3864	0.107937	0.7	45	382	13.2534	13.2534	0	#DIV/0!	#DIV/0!	#DIV/0!		13.2534	0	#DIV/0!	#DIV/0!	#DIV/0!		13.2525	-0.00088948	0.129665	0.228801	0.228775			13.2521	-0.00136728	43.1854	0.351707	0.351673		13.2534	0	#DIV/0!	#DIV/0!	#DIV/0!		13.2534	0	#DIV/0!	#DIV/0!	#DIV/0!
		382	216.003	0.065	100	0.0649578	23.3795	0.107906	0.7	45	383	13.2512	13.2512	0	#DIV/0!	#DIV/0!	#DIV/0!		13.2512	0	#DIV/0!	#DIV/0!	#DIV/0!		13.2503	-0.000889979	0.129738	0.228901	0.228875			13.2498	-0.00136755	43.1939	0.351732	0.351699		13.2512	0	#DIV/0!	#DIV/0!	#DIV/0!		13.2512	0	#DIV/0!	#DIV/0!	#DIV/0!
		383	216.038	0.065	100	0.0649578	23.3727	0.107874	0.7	45	384	13.2489	13.2489	0	#DIV/0!	#DIV/0!	#DIV/0!		13.2489	0	#DIV/0!	#DIV/0!	#DIV/0!		13.248	-0.000890479	0.129811	0.229002	0.228976			13.2475	-0.00136782	43.2024	0.351758	0.351725		13.2489	0	#DIV/0!	#DIV/0!	#DIV/0!		13.2489	0	#DIV/0!	#DIV/0!	#DIV/0!
		384	216.073	0.065	100	0.0649578	23.3658	0.107842	0.7	45	385	13.2467	13.2467	0	#DIV/0!	#DIV/0!	#DIV/0!		13.2467	0	#DIV/0!	#DIV/0!	#DIV/0!		13.2458	-0.000890979	0.129884	0.229102	0.229076			13.2453	-0.00136809	43.2109	0.351784	0.35175		13.2467	0	#DIV/0!	#DIV/0!	#DIV/0!		13.2467	0	#DIV/0!	#DIV/0!	#DIV/0!
		385	216.108	0.065	100	0.0649578	23.359	0.107811	0.7	45	386	13.2444	13.2444	0	#DIV/0!	#DIV/0!	#DIV/0!		13.2444	0	#DIV/0!	#DIV/0!	#DIV/0!		13.2435	-0.00089148	0.129956	0.229202	0.229177			13.243	-0.00136836	43.2194	0.351809	0.351776		13.2444	0	#DIV/0!	#DIV/0!	#DIV/0!		13.2444	0	#DIV/0!	#DIV/0!	#DIV/0!
		386	216.142	0.065	100	0.0649578	23.3521	0.107779	0.7	45	387	13.2421	13.2421	0	#DIV/0!	#DIV/0!	#DIV/0!		13.2421	0	#DIV/0!	#DIV/0!	#DIV/0!		13.2412	-0.00089198	0.130029	0.229303	0.229277			13.2408	-0.00136863	43.2278	0.351835	0.351802		13.2421	0	#DIV/0!	#DIV/0!	#DIV/0!		13.2421	0	#DIV/0!	#DIV/0!	#DIV/0!
		387	216.177	0.065	100	0.0649578	23.3452	0.107747	0.7	45	388	13.2399	13.2399	0	#DIV/0!	#DIV/0!	#DIV/0!		13.2399	0	#DIV/0!	#DIV/0!	#DIV/0!		13.239	-0.000892481	0.130102	0.229404	0.229378			13.2385	-0.00136889	43.2363	0.351861	0.351827		13.2399	0	#DIV/0!	#DIV/0!	#DIV/0!		13.2399	0	#DIV/0!	#DIV/0!	#DIV/0!
		388	216.212	0.065	100	0.0649578	23.3384	0.107716	0.7	45	389	13.2376	13.2376	0	#DIV/0!	#DIV/0!	#DIV/0!		13.2376	0	#DIV/0!	#DIV/0!	#DIV/0!		13.2367	-0.000892982	0.130176	0.229504	0.229478			13.2362	-0.00136916	43.2448	0.351887	0.351853		13.2376	0	#DIV/0!	#DIV/0!	#DIV/0!		13.2376	0	#DIV/0!	#DIV/0!	#DIV/0!
		389	216.247	0.065	100	0.0649578	23.3315	0.107684	0.7	45	390	13.2354	13.2354	0	#DIV/0!	#DIV/0!	#DIV/0!		13.2354	0	#DIV/0!	#DIV/0!	#DIV/0!		13.2345	-0.000893484	0.130249	0.229605	0.229579			13.234	-0.00136943	43.2533	0.351912	0.351879		13.2354	0	#DIV/0!	#DIV/0!	#DIV/0!		13.2354	0	#DIV/0!	#DIV/0!	#DIV/0!
		390	216.282	0.065	100	0.0649578	23.3247	0.107652	0.7	45	391	13.2331	13.2331	0	#DIV/0!	#DIV/0!	#DIV/0!		13.2331	0	#DIV/0!	#DIV/0!	#DIV/0!		13.2322	-0.000893986	0.130322	0.229705	0.229679			13.2317	-0.0013697	43.2617	0.351938	0.351904		13.2331	0	#DIV/0!	#DIV/0!	#DIV/0!		13.2331	0	#DIV/0!	#DIV/0!	#DIV/0!
		391	216.316	0.065	100	0.0649578	23.3178	0.107621	0.7	45	392	13.2308	13.2308	0	#DIV/0!	#DIV/0!	#DIV/0!		13.2308	0	#DIV/0!	#DIV/0!	#DIV/0!		13.2299	-0.000894488	0.130395	0.229806	0.22978			13.2295	-0.00136997	43.2702	0.351963	0.35193		13.2308	0	#DIV/0!	#DIV/0!	#DIV/0!		13.2308	0	#DIV/0!	#DIV/0!	#DIV/0!
		392	216.351	0.065	100	0.0649578	23.3109	0.107589	0.7	45	393	13.2286	13.2286	0	#DIV/0!	#DIV/0!	#DIV/0!		13.2286	0	#DIV/0!	#DIV/0!	#DIV/0!		13.2277	-0.00089499	0.130468	0.229907	0.229881			13.2272	-0.00137024	43.2787	0.351989	0.351955		13.2286	0	#DIV/0!	#DIV/0!	#DIV/0!		13.2286	0	#DIV/0!	#DIV/0!	#DIV/0!
		393	216.386	0.065	100	0.0649578	23.3041	0.107557	0.7	45	394	13.2263	13.2263	0	#DIV/0!	#DIV/0!	#DIV/0!		13.2263	0	#DIV/0!	#DIV/0!	#DIV/0!		13.2254	-0.000895493	0.130542	0.230008	0.229982			13.2249	-0.0013705	43.2872	0.352015	0.351981		13.2263	0	#DIV/0!	#DIV/0!	#DIV/0!		13.2263	0	#DIV/0!	#DIV/0!	#DIV/0!
		394	216.421	0.065	100	0.0649578	23.2972	0.107526	0.7	45	395	13.224	13.224	0	#DIV/0!	#DIV/0!	#DIV/0!		13.224	0	#DIV/0!	#DIV/0!	#DIV/0!		13.2231	-0.000895996	0.130615	0.230109	0.230083			13.2227	-0.00137077	43.2956	0.35204	0.352007		13.224	0	#DIV/0!	#DIV/0!	#DIV/0!		13.224	0	#DIV/0!	#DIV/0!	#DIV/0!
		395	216.456	0.065	100	0.0649578	23.2904	0.107494	0.7	45	396	13.2218	13.2218	0	#DIV/0!	#DIV/0!	#DIV/0!		13.2218	0	#DIV/0!	#DIV/0!	#DIV/0!		13.2209	-0.000896499	0.130688	0.23021	0.230183			13.2204	-0.00137104	43.3041	0.352066	0.352032		13.2218	0	#DIV/0!	#DIV/0!	#DIV/0!		13.2218	0	#DIV/0!	#DIV/0!	#DIV/0!
		396	216.491	0.065	100	0.0649578	23.2835	0.107462	0.7	45	397	13.2195	13.2195	0	#DIV/0!	#DIV/0!	#DIV/0!		13.2195	0	#DIV/0!	#DIV/0!	#DIV/0!		13.2186	-0.000897003	0.130762	0.230311	0.230284			13.2181	-0.00137131	43.3126	0.352091	0.352058		13.2195	0	#DIV/0!	#DIV/0!	#DIV/0!		13.2195	0	#DIV/0!	#DIV/0!	#DIV/0!
		397	216.526	0.065	100	0.0649578	23.2766	0.107431	0.7	45	398	13.2172	13.2172	0	#DIV/0!	#DIV/0!	#DIV/0!		13.2172	0	#DIV/0!	#DIV/0!	#DIV/0!		13.2163	-0.000897507	0.130835	0.230412	0.230385			13.2159	-0.00137158	43.321	0.352117	0.352083		13.2172	0	#DIV/0!	#DIV/0!	#DIV/0!		13.2172	0	#DIV/0!	#DIV/0!	#DIV/0!
		398	216.561	0.065	100	0.0649578	23.2698	0.107399	0.7	45	399	13.215	13.215	0	#DIV/0!	#DIV/0!	#DIV/0!		13.215	0	#DIV/0!	#DIV/0!	#DIV/0!		13.2141	-0.000898011	0.130909	0.230513	0.230486			13.2136	-0.00137185	43.3295	0.352142	0.352109		13.215	0	#DIV/0!	#DIV/0!	#DIV/0!		13.215	0	#DIV/0!	#DIV/0!	#DIV/0!
		399	216.596	0.065	100	0.0649578	23.2629	0.107367	0.7	45	400	13.2127	13.2127	0	#DIV/0!	#DIV/0!	#DIV/0!		13.2127	0	#DIV/0!	#DIV/0!	#DIV/0!		13.2118	-0.000898515	0.130982	0.230614	0.230588			13.2113	-0.00137211	43.338	0.352168	0.352134		13.2127	0	#DIV/0!	#DIV/0!	#DIV/0!		13.2127	0	#DIV/0!	#DIV/0!	#DIV/0!
		400	216.631	0.065	100	0.0649578	23.2561	0.107336	0.7	45	401	13.2104	13.2104	0	#DIV/0!	#DIV/0!	#DIV/0!		13.2104	0	#DIV/0!	#DIV/0!	#DIV/0!		13.2095	-0.00089902	0.131056	0.230715	0.230689			13.2091	-0.00137238	43.3465	0.352193	0.35216		13.2104	0	#DIV/0!	#DIV/0!	#DIV/0!		13.2104	0	#DIV/0!	#DIV/0!	#DIV/0!
		401	216.666	0.065	100	0.0649578	23.2492	0.107304	0.7	45	402	13.2082	13.2082	0	#DIV/0!	#DIV/0!	#DIV/0!		13.2082	0	#DIV/0!	#DIV/0!	#DIV/0!		13.2073	-0.000899525	0.131129	0.230816	0.23079			13.2068	-0.00137265	43.3549	0.352219	0.352185		13.2082	0	#DIV/0!	#DIV/0!	#DIV/0!		13.2082	0	#DIV/0!	#DIV/0!	#DIV/0!
		402	216.701	0.065	100	0.0649578	23.2423	0.107272	0.7	45	403	13.2059	13.2059	0	#DIV/0!	#DIV/0!	#DIV/0!		13.2059	0	#DIV/0!	#DIV/0!	#DIV/0!		13.205	-0.00090003	0.131203	0.230917	0.230891			13.2045	-0.00137292	43.3634	0.352244	0.352211		13.2059	0	#DIV/0!	#DIV/0!	#DIV/0!		13.2059	0	#DIV/0!	#DIV/0!	#DIV/0!
		403	216.736	0.065	100	0.0649578	23.2355	0.107241	0.7	45	404	13.2036	13.2036	0	#DIV/0!	#DIV/0!	#DIV/0!		13.2036	0	#DIV/0!	#DIV/0!	#DIV/0!		13.2027	-0.000900536	0.131277	0.231019	0.230992			13.2022	-0.00137319	43.3719	0.35227	0.352236		13.2036	0	#DIV/0!	#DIV/0!	#DIV/0!		13.2036	0	#DIV/0!	#DIV/0!	#DIV/0!
		404	216.771	0.065	100	0.0649578	23.2286	0.107209	0.7	45	405	13.2013	13.2013	0	#DIV/0!	#DIV/0!	#DIV/0!		13.2013	0	#DIV/0!	#DIV/0!	#DIV/0!		13.2004	-0.000901042	0.13135	0.23112	0.231094			13.2	-0.00137345	43.3803	0.352295	0.352261		13.2013	0	#DIV/0!	#DIV/0!	#DIV/0!		13.2013	0	#DIV/0!	#DIV/0!	#DIV/0!
		405	216.806	0.065	100	0.0649578	23.2218	0.107177	0.7	45	406	13.1991	13.1991	0	#DIV/0!	#DIV/0!	#DIV/0!		13.1991	0	#DIV/0!	#DIV/0!	#DIV/0!		13.1982	-0.000901548	0.131424	0.231221	0.231195			13.1977	-0.00137372	43.3888	0.35232	0.352287		13.1991	0	#DIV/0!	#DIV/0!	#DIV/0!		13.1991	0	#DIV/0!	#DIV/0!	#DIV/0!
		406	216.841	0.065	100	0.0649578	23.2149	0.107146	0.7	45	407	13.1968	13.1968	0	#DIV/0!	#DIV/0!	#DIV/0!		13.1968	0	#DIV/0!	#DIV/0!	#DIV/0!		13.1959	-0.000902054	0.131498	0.231323	0.231296			13.1954	-0.00137399	43.3973	0.352346	0.352312		13.1968	0	#DIV/0!	#DIV/0!	#DIV/0!		13.1968	0	#DIV/0!	#DIV/0!	#DIV/0!
		407	216.876	0.065	100	0.0649578	23.208	0.107114	0.7	45	408	13.1945	13.1945	0	#DIV/0!	#DIV/0!	#DIV/0!		13.1945	0	#DIV/0!	#DIV/0!	#DIV/0!		13.1936	-0.000902561	0.131572	0.231424	0.231398			13.1931	-0.00137426	43.4057	0.352371	0.352337		13.1945	0	#DIV/0!	#DIV/0!	#DIV/0!		13.1945	0	#DIV/0!	#DIV/0!	#DIV/0!
		408	216.911	0.065	100	0.0649578	23.2012	0.107082	0.7	45	409	13.1922	13.1922	0	#DIV/0!	#DIV/0!	#DIV/0!		13.1922	0	#DIV/0!	#DIV/0!	#DIV/0!		13.1913	-0.000903068	0.131646	0.231526	0.231499			13.1909	-0.00137453	43.4142	0.352397	0.352363		13.1922	0	#DIV/0!	#DIV/0!	#DIV/0!		13.1922	0	#DIV/0!	#DIV/0!	#DIV/0!
		409	216.946	0.065	100	0.0649578	23.1943	0.107051	0.7	45	410	13.19	13.19	0	#DIV/0!	#DIV/0!	#DIV/0!		13.19	0	#DIV/0!	#DIV/0!	#DIV/0!		13.1891	-0.000903576	0.13172	0.231627	0.231601			13.1886	-0.00137479	43.4227	0.352422	0.352388		13.19	0	#DIV/0!	#DIV/0!	#DIV/0!		13.19	0	#DIV/0!	#DIV/0!	#DIV/0!
		410	216.981	0.065	100	0.0649578	23.1875	0.107019	0.7	45	411	13.1877	13.1877	0	#DIV/0!	#DIV/0!	#DIV/0!		13.1877	0	#DIV/0!	#DIV/0!	#DIV/0!		13.1868	-0.000904083	0.131794	0.231729	0.231703			13.1863	-0.00137506	43.4311	0.352447	0.352413		13.1877	0	#DIV/0!	#DIV/0!	#DIV/0!		13.1877	0	#DIV/0!	#DIV/0!	#DIV/0!
		411	217.016	0.065	100	0.0649578	23.1806	0.106987	0.7	45	412	13.1854	13.1854	0	#DIV/0!	#DIV/0!	#DIV/0!		13.1854	0	#DIV/0!	#DIV/0!	#DIV/0!		13.1845	-0.000904591	0.131868	0.231831	0.231804			13.184	-0.00137533	43.4396	0.352472	0.352439		13.1854	0	#DIV/0!	#DIV/0!	#DIV/0!		13.1854	0	#DIV/0!	#DIV/0!	#DIV/0!
		412	217.051	0.065	100	0.0649578	23.1737	0.106956	0.7	45	413	13.1831	13.1831	0	#DIV/0!	#DIV/0!	#DIV/0!		13.1831	0	#DIV/0!	#DIV/0!	#DIV/0!		13.1822	-0.0009051	0.131942	0.231932	0.231906			13.1817	-0.0013756	43.448	0.352498	0.352464		13.1831	0	#DIV/0!	#DIV/0!	#DIV/0!		13.1831	0	#DIV/0!	#DIV/0!	#DIV/0!
		413	217.086	0.065	100	0.0649578	23.1669	0.106924	0.7	45	414	13.1808	13.1808	0	#DIV/0!	#DIV/0!	#DIV/0!		13.1808	0	#DIV/0!	#DIV/0!	#DIV/0!		13.1799	-0.000905608	0.132016	0.232034	0.232008			13.1795	-0.00137587	43.4565	0.352523	0.352489		13.1808	0	#DIV/0!	#DIV/0!	#DIV/0!		13.1808	0	#DIV/0!	#DIV/0!	#DIV/0!
		414	217.121	0.065	100	0.0649578	23.16	0.106892	0.7	45	415	13.1786	13.1786	0	#DIV/0!	#DIV/0!	#DIV/0!		13.1786	0	#DIV/0!	#DIV/0!	#DIV/0!		13.1776	-0.000906117	0.13209	0.232136	0.232109			13.1772	-0.00137613	43.465	0.352548	0.352514		13.1786	0	#DIV/0!	#DIV/0!	#DIV/0!		13.1786	0	#DIV/0!	#DIV/0!	#DIV/0!
		415	217.156	0.065	100	0.0649578	23.1532	0.106861	0.7	45	416	13.1763	13.1763	0	#DIV/0!	#DIV/0!	#DIV/0!		13.1763	0	#DIV/0!	#DIV/0!	#DIV/0!		13.1754	-0.000906626	0.132164	0.232238	0.232211			13.1749	-0.0013764	43.4734	0.352574	0.35254		13.1763	0	#DIV/0!	#DIV/0!	#DIV/0!		13.1763	0	#DIV/0!	#DIV/0!	#DIV/0!
		416	217.191	0.065	100	0.0649578	23.1463	0.106829	0.7	45	417	13.174	13.174	0	#DIV/0!	#DIV/0!	#DIV/0!		13.174	0	#DIV/0!	#DIV/0!	#DIV/0!		13.1731	-0.000907135	0.132239	0.23234	0.232313			13.1726	-0.00137667	43.4819	0.352599	0.352565		13.174	0	#DIV/0!	#DIV/0!	#DIV/0!		13.174	0	#DIV/0!	#DIV/0!	#DIV/0!
		417	217.227	0.065	100	0.0649578	23.1395	0.106797	0.7	45	418	13.1717	13.1717	0	#DIV/0!	#DIV/0!	#DIV/0!		13.1717	0	#DIV/0!	#DIV/0!	#DIV/0!		13.1708	-0.000907645	0.132313	0.232441	0.232415			13.1703	-0.00137694	43.4904	0.352624	0.35259		13.1717	0	#DIV/0!	#DIV/0!	#DIV/0!		13.1717	0	#DIV/0!	#DIV/0!	#DIV/0!
		418	217.262	0.065	100	0.0649578	23.1326	0.106766	0.7	45	419	13.1694	13.1694	0	#DIV/0!	#DIV/0!	#DIV/0!		13.1694	0	#DIV/0!	#DIV/0!	#DIV/0!		13.1685	-0.000908155	0.132387	0.232543	0.232517			13.168	-0.00137721	43.4988	0.352649	0.352615		13.1694	0	#DIV/0!	#DIV/0!	#DIV/0!		13.1694	0	#DIV/0!	#DIV/0!	#DIV/0!
		419	217.297	0.065	100	0.0649578	23.1257	0.106734	0.7	45	420	13.1671	13.1671	0	#DIV/0!	#DIV/0!	#DIV/0!		13.1671	0	#DIV/0!	#DIV/0!	#DIV/0!		13.1662	-0.000908665	0.132462	0.232645	0.232619			13.1658	-0.00137747	43.5073	0.352674	0.35264		13.1671	0	#DIV/0!	#DIV/0!	#DIV/0!		13.1671	0	#DIV/0!	#DIV/0!	#DIV/0!
		420	217.332	0.065	100	0.0649578	23.1189	0.106702	0.7	45	421	13.1649	13.1649	0	#DIV/0!	#DIV/0!	#DIV/0!		13.1649	0	#DIV/0!	#DIV/0!	#DIV/0!		13.1639	-0.000909176	0.132536	0.232748	0.232721			13.1635	-0.00137774	43.5157	0.352699	0.352666		13.1649	0	#DIV/0!	#DIV/0!	#DIV/0!		13.1649	0	#DIV/0!	#DIV/0!	#DIV/0!
		421	217.367	0.065	100	0.0649578	23.112	0.106671	0.7	45	422	13.1626	13.1626	0	#DIV/0!	#DIV/0!	#DIV/0!		13.1626	0	#DIV/0!	#DIV/0!	#DIV/0!		13.1617	-0.000909687	0.132611	0.23285	0.232823			13.1612	-0.00137801	43.5242	0.352725	0.352691		13.1626	0	#DIV/0!	#DIV/0!	#DIV/0!		13.1626	0	#DIV/0!	#DIV/0!	#DIV/0!
		422	217.403	0.065	100	0.0649578	23.1052	0.106639	0.7	45	423	13.1603	13.1603	0	#DIV/0!	#DIV/0!	#DIV/0!		13.1603	0	#DIV/0!	#DIV/0!	#DIV/0!		13.1594	-0.000910198	0.132685	0.232952	0.232925			13.1589	-0.00137828	43.5326	0.35275	0.352716		13.1603	0	#DIV/0!	#DIV/0!	#DIV/0!		13.1603	0	#DIV/0!	#DIV/0!	#DIV/0!
		423	217.438	0.065	100	0.0649578	23.0983	0.106607	0.7	45	424	13.158	13.158	0	#DIV/0!	#DIV/0!	#DIV/0!		13.158	0	#DIV/0!	#DIV/0!	#DIV/0!		13.1571	-0.000910709	0.13276	0.233054	0.233028			13.1566	-0.00137854	43.5411	0.352775	0.352741		13.158	0	#DIV/0!	#DIV/0!	#DIV/0!		13.158	0	#DIV/0!	#DIV/0!	#DIV/0!
		424	217.473	0.065	100	0.0649578	23.0914	0.106576	0.7	45	425	13.1557	13.1557	0	#DIV/0!	#DIV/0!	#DIV/0!		13.1557	0	#DIV/0!	#DIV/0!	#DIV/0!		13.1548	-0.000911221	0.132834	0.233156	0.23313			13.1543	-0.00137881	43.5496	0.3528	0.352766		13.1557	0	#DIV/0!	#DIV/0!	#DIV/0!		13.1557	0	#DIV/0!	#DIV/0!	#DIV/0!
		425	217.508	0.065	100	0.0649578	23.0846	0.106544	0.7	45	426	13.1534	13.1534	0	#DIV/0!	#DIV/0!	#DIV/0!		13.1534	0	#DIV/0!	#DIV/0!	#DIV/0!		13.1525	-0.000911733	0.132909	0.233259	0.233232			13.152	-0.00137908	43.558	0.352825	0.352791		13.1534	0	#DIV/0!	#DIV/0!	#DIV/0!		13.1534	0	#DIV/0!	#DIV/0!	#DIV/0!
		426	217.544	0.065	100	0.0649578	23.0777	0.106513	0.7	45	427	13.1511	13.1511	0	#DIV/0!	#DIV/0!	#DIV/0!		13.1511	0	#DIV/0!	#DIV/0!	#DIV/0!		13.1502	-0.000912246	0.132984	0.233361	0.233334			13.1497	-0.00137935	43.5665	0.35285	0.352816		13.1511	0	#DIV/0!	#DIV/0!	#DIV/0!		13.1511	0	#DIV/0!	#DIV/0!	#DIV/0!
		427	217.579	0.065	100	0.0649578	23.0709	0.106481	0.7	45	428	13.1488	13.1488	0	#DIV/0!	#DIV/0!	#DIV/0!		13.1488	0	#DIV/0!	#DIV/0!	#DIV/0!		13.1479	-0.000912758	0.133058	0.233463	0.233437			13.1474	-0.00137962	43.5749	0.352875	0.352841		13.1488	0	#DIV/0!	#DIV/0!	#DIV/0!		13.1488	0	#DIV/0!	#DIV/0!	#DIV/0!
		428	217.614	0.065	100	0.0649578	23.064	0.106449	0.7	45	429	13.1465	13.1465	0	#DIV/0!	#DIV/0!	#DIV/0!		13.1465	0	#DIV/0!	#DIV/0!	#DIV/0!		13.1456	-0.000913271	0.133133	0.233566	0.233539			13.1452	-0.00137988	43.5834	0.3529	0.352866		13.1465	0	#DIV/0!	#DIV/0!	#DIV/0!		13.1465	0	#DIV/0!	#DIV/0!	#DIV/0!
		429	217.649	0.065	100	0.0649578	23.0571	0.106418	0.7	45	430	13.1442	13.1442	0	#DIV/0!	#DIV/0!	#DIV/0!		13.1442	0	#DIV/0!	#DIV/0!	#DIV/0!		13.1433	-0.000913784	0.133208	0.233668	0.233642			13.1429	-0.00138015	43.5918	0.352925	0.352891		13.1442	0	#DIV/0!	#DIV/0!	#DIV/0!		13.1442	0	#DIV/0!	#DIV/0!	#DIV/0!
		430	217.685	0.065	100	0.0649578	23.0503	0.106386	0.7	45	431	13.142	13.142	0	#DIV/0!	#DIV/0!	#DIV/0!		13.142	0	#DIV/0!	#DIV/0!	#DIV/0!		13.141	-0.000914298	0.133283	0.233771	0.233744			13.1406	-0.00138042	43.6003	0.35295	0.352916		13.142	0	#DIV/0!	#DIV/0!	#DIV/0!		13.142	0	#DIV/0!	#DIV/0!	#DIV/0!
		431	217.72	0.065	100	0.0649578	23.0434	0.106354	0.7	45	432	13.1397	13.1397	0	#DIV/0!	#DIV/0!	#DIV/0!		13.1397	0	#DIV/0!	#DIV/0!	#DIV/0!		13.1387	-0.000914812	0.133358	0.233874	0.233847			13.1383	-0.00138069	43.6087	0.352975	0.352941		13.1397	0	#DIV/0!	#DIV/0!	#DIV/0!		13.1397	0	#DIV/0!	#DIV/0!	#DIV/0!
		432	217.755	0.065	100	0.0649578	23.0366	0.106323	0.7	45	433	13.1374	13.1374	0	#DIV/0!	#DIV/0!	#DIV/0!		13.1374	0	#DIV/0!	#DIV/0!	#DIV/0!		13.1364	-0.000915326	0.133433	0.233976	0.233949			13.136	-0.00138095	43.6172	0.353	0.352966		13.1374	0	#DIV/0!	#DIV/0!	#DIV/0!		13.1374	0	#DIV/0!	#DIV/0!	#DIV/0!
		433	217.791	0.065	100	0.0649578	23.0297	0.106291	0.7	45	434	13.1351	13.1351	0	#DIV/0!	#DIV/0!	#DIV/0!		13.1351	0	#DIV/0!	#DIV/0!	#DIV/0!		13.1341	-0.00091584	0.133508	0.234079	0.234052			13.1337	-0.00138122	43.6256	0.353025	0.352991		13.1351	0	#DIV/0!	#DIV/0!	#DIV/0!		13.1351	0	#DIV/0!	#DIV/0!	#DIV/0!
		434	217.826	0.065	100	0.0649578	23.0228	0.106259	0.7	45	435	13.1328	13.1328	0	#DIV/0!	#DIV/0!	#DIV/0!		13.1328	0	#DIV/0!	#DIV/0!	#DIV/0!		13.1319	-0.000916355	0.133583	0.234182	0.234155			13.1314	-0.00138149	43.6341	0.35305	0.353016		13.1328	0	#DIV/0!	#DIV/0!	#DIV/0!		13.1328	0	#DIV/0!	#DIV/0!	#DIV/0!
		435	217.861	0.065	100	0.0649578	23.016	0.106228	0.7	45	436	13.1305	13.1305	0	#DIV/0!	#DIV/0!	#DIV/0!		13.1305	0	#DIV/0!	#DIV/0!	#DIV/0!		13.1296	-0.00091687	0.133658	0.234284	0.234258			13.1291	-0.00138176	43.6425	0.353075	0.353041		13.1305	0	#DIV/0!	#DIV/0!	#DIV/0!		13.1305	0	#DIV/0!	#DIV/0!	#DIV/0!
		436	217.897	0.065	100	0.0649578	23.0091	0.106196	0.7	45	437	13.1282	13.1282	0	#DIV/0!	#DIV/0!	#DIV/0!		13.1282	0	#DIV/0!	#DIV/0!	#DIV/0!		13.1273	-0.000917385	0.133733	0.234387	0.23436			13.1268	-0.00138202	43.651	0.3531	0.353066		13.1282	0	#DIV/0!	#DIV/0!	#DIV/0!		13.1282	0	#DIV/0!	#DIV/0!	#DIV/0!
		437	217.932	0.065	100	0.0649578	23.0023	0.106164	0.7	45	438	13.1259	13.1259	0	#DIV/0!	#DIV/0!	#DIV/0!		13.1259	0	#DIV/0!	#DIV/0!	#DIV/0!		13.125	-0.000917901	0.133808	0.23449	0.234463			13.1245	-0.00138229	43.6594	0.353125	0.353091		13.1259	0	#DIV/0!	#DIV/0!	#DIV/0!		13.1259	0	#DIV/0!	#DIV/0!	#DIV/0!
		438	217.968	0.065	100	0.0649578	22.9954	0.106133	0.7	45	439	13.1236	13.1236	0	#DIV/0!	#DIV/0!	#DIV/0!		13.1236	0	#DIV/0!	#DIV/0!	#DIV/0!		13.1227	-0.000918417	0.133883	0.234593	0.234566			13.1222	-0.00138256	43.6679	0.35315	0.353115		13.1236	0	#DIV/0!	#DIV/0!	#DIV/0!		13.1236	0	#DIV/0!	#DIV/0!	#DIV/0!
		439	218.003	0.065	100	0.0649578	22.9885	0.106101	0.7	45	440	13.1213	13.1213	0	#DIV/0!	#DIV/0!	#DIV/0!		13.1213	0	#DIV/0!	#DIV/0!	#DIV/0!		13.1204	-0.000918933	0.133959	0.234696	0.234669			13.1199	-0.00138283	43.6763	0.353174	0.35314		13.1213	0	#DIV/0!	#DIV/0!	#DIV/0!		13.1213	0	#DIV/0!	#DIV/0!	#DIV/0!
		440	218.039	0.065	100	0.0649578	22.9817	0.106069	0.7	45	441	13.119	13.119	0	#DIV/0!	#DIV/0!	#DIV/0!		13.119	0	#DIV/0!	#DIV/0!	#DIV/0!		13.1181	-0.000919449	0.134034	0.234799	0.234772			13.1176	-0.00138309	43.6848	0.353199	0.353165		13.119	0	#DIV/0!	#DIV/0!	#DIV/0!		13.119	0	#DIV/0!	#DIV/0!	#DIV/0!
		441	218.074	0.065	100	0.0649578	22.9748	0.106038	0.7	45	442	13.1167	13.1167	0	#DIV/0!	#DIV/0!	#DIV/0!		13.1167	0	#DIV/0!	#DIV/0!	#DIV/0!		13.1157	-0.000919966	0.134109	0.234902	0.234875			13.1153	-0.00138336	43.6932	0.353224	0.35319		13.1167	0	#DIV/0!	#DIV/0!	#DIV/0!		13.1167	0	#DIV/0!	#DIV/0!	#DIV/0!
		442	218.109	0.065	100	0.0649578	22.968	0.106006	0.7	45	443	13.1144	13.1144	0	#DIV/0!	#DIV/0!	#DIV/0!		13.1144	0	#DIV/0!	#DIV/0!	#DIV/0!		13.1134	-0.000920483	0.134185	0.235005	0.234978			13.113	-0.00138363	43.7016	0.353249	0.353215		13.1144	0	#DIV/0!	#DIV/0!	#DIV/0!		13.1144	0	#DIV/0!	#DIV/0!	#DIV/0!
		443	218.145	0.065	100	0.0649578	22.9611	0.105974	0.7	45	444	13.1121	13.1121	0	#DIV/0!	#DIV/0!	#DIV/0!		13.1121	0	#DIV/0!	#DIV/0!	#DIV/0!		13.1111	-0.000921001	0.13426	0.235108	0.235081			13.1107	-0.00138389	43.7101	0.353274	0.353239		13.1121	0	#DIV/0!	#DIV/0!	#DIV/0!		13.1121	0	#DIV/0!	#DIV/0!	#DIV/0!
		444	218.18	0.065	100	0.0649578	22.9542	0.105943	0.7	45	445	13.1098	13.1098	0	#DIV/0!	#DIV/0!	#DIV/0!		13.1098	0	#DIV/0!	#DIV/0!	#DIV/0!		13.1088	-0.000921518	0.134335	0.235212	0.235185			13.1084	-0.00138416	43.7185	0.353298	0.353264		13.1098	0	#DIV/0!	#DIV/0!	#DIV/0!		13.1098	0	#DIV/0!	#DIV/0!	#DIV/0!
		445	218.216	0.065	100	0.0649578	22.9474	0.105911	0.7	45	446	13.1075	13.1075	0	#DIV/0!	#DIV/0!	#DIV/0!		13.1075	0	#DIV/0!	#DIV/0!	#DIV/0!		13.1065	-0.000922036	0.134411	0.235315	0.235288			13.1061	-0.00138443	43.727	0.353323	0.353289		13.1075	0	#DIV/0!	#DIV/0!	#DIV/0!		13.1075	0	#DIV/0!	#DIV/0!	#DIV/0!
		446	218.251	0.065	100	0.0649578	22.9405	0.105879	0.7	45	447	13.1051	13.1051	0	#DIV/0!	#DIV/0!	#DIV/0!		13.1051	0	#DIV/0!	#DIV/0!	#DIV/0!		13.1042	-0.000922554	0.134486	0.235418	0.235391			13.1038	-0.0013847	43.7354	0.353348	0.353314		13.1051	0	#DIV/0!	#DIV/0!	#DIV/0!		13.1051	0	#DIV/0!	#DIV/0!	#DIV/0!
		447	218.287	0.065	100	0.0649578	22.9337	0.105848	0.7	45	448	13.1028	13.1028	0	#DIV/0!	#DIV/0!	#DIV/0!		13.1028	0	#DIV/0!	#DIV/0!	#DIV/0!		13.1019	-0.000923073	0.134562	0.235521	0.235495			13.1015	-0.00138496	43.7439	0.353373	0.353338		13.1028	0	#DIV/0!	#DIV/0!	#DIV/0!		13.1028	0	#DIV/0!	#DIV/0!	#DIV/0!
		448	218.322	0.065	100	0.0649578	22.9268	0.105816	0.7	45	449	13.1005	13.1005	0	#DIV/0!	#DIV/0!	#DIV/0!		13.1005	0	#DIV/0!	#DIV/0!	#DIV/0!		13.0996	-0.000923592	0.134638	0.235625	0.235598			13.0991	-0.00138523	43.7523	0.353397	0.353363		13.1005	0	#DIV/0!	#DIV/0!	#DIV/0!		13.1005	0	#DIV/0!	#DIV/0!	#DIV/0!
		449	218.358	0.065	100	0.0649578	22.9199	0.105784	0.7	45	450	13.0982	13.0982	0	#DIV/0!	#DIV/0!	#DIV/0!		13.0982	0	#DIV/0!	#DIV/0!	#DIV/0!		13.0973	-0.000924111	0.134713	0.235728	0.235701			13.0968	-0.0013855	43.7607	0.353422	0.353388		13.0982	0	#DIV/0!	#DIV/0!	#DIV/0!		13.0982	0	#DIV/0!	#DIV/0!	#DIV/0!
		450	218.393	0.065	100	0.0649578	22.9131	0.105753	0.7	45	451	13.0959	13.0959	0	#DIV/0!	#DIV/0!	#DIV/0!		13.0959	0	#DIV/0!	#DIV/0!	#DIV/0!		13.095	-0.00092463	0.134789	0.235832	0.235805			13.0945	-0.00138577	43.7692	0.353447	0.353412		13.0959	0	#DIV/0!	#DIV/0!	#DIV/0!		13.0959	0	#DIV/0!	#DIV/0!	#DIV/0!
		451	218.429	0.065	100	0.0649578	22.9062	0.105721	0.7	45	452	13.0936	13.0936	0	#DIV/0!	#DIV/0!	#DIV/0!		13.0936	0	#DIV/0!	#DIV/0!	#DIV/0!		13.0927	-0.00092515	0.134865	0.235935	0.235908			13.0922	-0.00138603	43.7776	0.353471	0.353437		13.0936	0	#DIV/0!	#DIV/0!	#DIV/0!		13.0936	0	#DIV/0!	#DIV/0!	#DIV/0!
		452	218.465	0.065	100	0.0649578	22.8994	0.105689	0.7	45	453	13.0913	13.0913	0	#DIV/0!	#DIV/0!	#DIV/0!		13.0913	0	#DIV/0!	#DIV/0!	#DIV/0!		13.0904	-0.00092567	0.134941	0.236039	0.236012			13.0899	-0.0013863	43.786	0.353496	0.353462		13.0913	0	#DIV/0!	#DIV/0!	#DIV/0!		13.0913	0	#DIV/0!	#DIV/0!	#DIV/0!
		453	218.5	0.065	100	0.0649578	22.8925	0.105658	0.7	45	454	13.089	13.089	0	#DIV/0!	#DIV/0!	#DIV/0!		13.089	0	#DIV/0!	#DIV/0!	#DIV/0!		13.0881	-0.00092619	0.135017	0.236143	0.236116			13.0876	-0.00138657	43.7945	0.353521	0.353486		13.089	0	#DIV/0!	#DIV/0!	#DIV/0!		13.089	0	#DIV/0!	#DIV/0!	#DIV/0!
		454	218.536	0.065	100	0.0649578	22.8856	0.105626	0.7	45	455	13.0867	13.0867	0	#DIV/0!	#DIV/0!	#DIV/0!		13.0867	0	#DIV/0!	#DIV/0!	#DIV/0!		13.0857	-0.000926711	0.135092	0.236246	0.236219			13.0853	-0.00138683	43.8029	0.353545	0.353511		13.0867	0	#DIV/0!	#DIV/0!	#DIV/0!		13.0867	0	#DIV/0!	#DIV/0!	#DIV/0!
		455	218.571	0.065	100	0.0649578	22.8788	0.105594	0.7	45	456	13.0844	13.0844	0	#DIV/0!	#DIV/0!	#DIV/0!		13.0844	0	#DIV/0!	#DIV/0!	#DIV/0!		13.0834	-0.000927232	0.135168	0.23635	0.236323			13.083	-0.0013871	43.8113	0.35357	0.353535		13.0844	0	#DIV/0!	#DIV/0!	#DIV/0!		13.0844	0	#DIV/0!	#DIV/0!	#DIV/0!
		456	218.607	0.065	100	0.0649578	22.8719	0.105563	0.7	45	457	13.082	13.082	0	#DIV/0!	#DIV/0!	#DIV/0!		13.082	0	#DIV/0!	#DIV/0!	#DIV/0!		13.0811	-0.000927753	0.135244	0.236454	0.236427			13.0807	-0.00138737	43.8198	0.353594	0.35356		13.082	0	#DIV/0!	#DIV/0!	#DIV/0!		13.082	0	#DIV/0!	#DIV/0!	#DIV/0!
		457	218.643	0.065	100	0.0649578	22.8651	0.105531	0.7	45	458	13.0797	13.0797	0	#DIV/0!	#DIV/0!	#DIV/0!		13.0797	0	#DIV/0!	#DIV/0!	#DIV/0!		13.0788	-0.000928275	0.13532	0.236558	0.23653			13.0783	-0.00138763	43.8282	0.353619	0.353585		13.0797	0	#DIV/0!	#DIV/0!	#DIV/0!		13.0797	0	#DIV/0!	#DIV/0!	#DIV/0!
		458	218.678	0.065	100	0.0649578	22.8582	0.105499	0.7	45	459	13.0774	13.0774	0	#DIV/0!	#DIV/0!	#DIV/0!		13.0774	0	#DIV/0!	#DIV/0!	#DIV/0!		13.0765	-0.000928797	0.135396	0.236661	0.236634			13.076	-0.0013879	43.8366	0.353643	0.353609		13.0774	0	#DIV/0!	#DIV/0!	#DIV/0!		13.0774	0	#DIV/0!	#DIV/0!	#DIV/0!
		459	218.714	0.065	100	0.0649578	22.8513	0.105468	0.7	45	460	13.0751	13.0751	0	#DIV/0!	#DIV/0!	#DIV/0!		13.0751	0	#DIV/0!	#DIV/0!	#DIV/0!		13.0742	-0.000929319	0.135473	0.236765	0.236738			13.0737	-0.00138817	43.8451	0.353668	0.353634		13.0751	0	#DIV/0!	#DIV/0!	#DIV/0!		13.0751	0	#DIV/0!	#DIV/0!	#DIV/0!
		460	218.75	0.065	100	0.0649578	22.8445	0.105436	0.7	45	461	13.0728	13.0728	0	#DIV/0!	#DIV/0!	#DIV/0!		13.0728	0	#DIV/0!	#DIV/0!	#DIV/0!		13.0718	-0.000929841	0.135549	0.236869	0.236842			13.0714	-0.00138844	43.8535	0.353692	0.353658		13.0728	0	#DIV/0!	#DIV/0!	#DIV/0!		13.0728	0	#DIV/0!	#DIV/0!	#DIV/0!
		461	218.785	0.065	100	0.0649578	22.8376	0.105404	0.7	45	462	13.0705	13.0705	0	#DIV/0!	#DIV/0!	#DIV/0!		13.0705	0	#DIV/0!	#DIV/0!	#DIV/0!		13.0695	-0.000930364	0.135625	0.236973	0.236946			13.0691	-0.0013887	43.8619	0.353717	0.353683		13.0705	0	#DIV/0!	#DIV/0!	#DIV/0!		13.0705	0	#DIV/0!	#DIV/0!	#DIV/0!
		462	218.821	0.065	100	0.0649578	22.8308	0.105373	0.7	45	463	13.0681	13.0681	0	#DIV/0!	#DIV/0!	#DIV/0!		13.0681	0	#DIV/0!	#DIV/0!	#DIV/0!		13.0672	-0.000930887	0.135701	0.237077	0.23705			13.0667	-0.00138897	43.8704	0.353741	0.353707		13.0681	0	#DIV/0!	#DIV/0!	#DIV/0!		13.0681	0	#DIV/0!	#DIV/0!	#DIV/0!
		463	218.857	0.065	100	0.0649578	22.8239	0.105341	0.7	45	464	13.0658	13.0658	0	#DIV/0!	#DIV/0!	#DIV/0!		13.0658	0	#DIV/0!	#DIV/0!	#DIV/0!		13.0649	-0.00093141	0.135777	0.237181	0.237154			13.0644	-0.00138924	43.8788	0.353766	0.353731		13.0658	0	#DIV/0!	#DIV/0!	#DIV/0!		13.0658	0	#DIV/0!	#DIV/0!	#DIV/0!
		464	218.892	0.065	100	0.0649578	22.817	0.105309	0.7	45	465	13.0635	13.0635	0	#DIV/0!	#DIV/0!	#DIV/0!		13.0635	0	#DIV/0!	#DIV/0!	#DIV/0!		13.0626	-0.000931934	0.135854	0.237286	0.237258			13.0621	-0.0013895	43.8872	0.35379	0.353756		13.0635	0	#DIV/0!	#DIV/0!	#DIV/0!		13.0635	0	#DIV/0!	#DIV/0!	#DIV/0!
		465	218.928	0.065	100	0.0649578	22.8102	0.105278	0.7	45	466	13.0612	13.0612	0	#DIV/0!	#DIV/0!	#DIV/0!		13.0612	0	#DIV/0!	#DIV/0!	#DIV/0!		13.0602	-0.000932458	0.13593	0.23739	0.237363			13.0598	-0.00138977	43.8956	0.353815	0.35378		13.0612	0	#DIV/0!	#DIV/0!	#DIV/0!		13.0612	0	#DIV/0!	#DIV/0!	#DIV/0!
		466	218.964	0.065	100	0.0649578	22.8033	0.105246	0.7	45	467	13.0589	13.0589	0	#DIV/0!	#DIV/0!	#DIV/0!		13.0589	0	#DIV/0!	#DIV/0!	#DIV/0!		13.0579	-0.000932982	0.136007	0.237494	0.237467			13.0575	-0.00139004	43.9041	0.353839	0.353805		13.0589	0	#DIV/0!	#DIV/0!	#DIV/0!		13.0589	0	#DIV/0!	#DIV/0!	#DIV/0!
		467	219	0.065	100	0.0649578	22.7965	0.105214	0.7	45	468	13.0565	13.0565	0	#DIV/0!	#DIV/0!	#DIV/0!		13.0565	0	#DIV/0!	#DIV/0!	#DIV/0!		13.0556	-0.000933506	0.136083	0.237598	0.237571			13.0551	-0.0013903	43.9125	0.353863	0.353829		13.0565	0	#DIV/0!	#DIV/0!	#DIV/0!		13.0565	0	#DIV/0!	#DIV/0!	#DIV/0!
		468	219.035	0.065	100	0.0649578	22.7896	0.105183	0.7	45	469	13.0542	13.0542	0	#DIV/0!	#DIV/0!	#DIV/0!		13.0542	0	#DIV/0!	#DIV/0!	#DIV/0!		13.0533	-0.000934031	0.13616	0.237703	0.237675			13.0528	-0.00139057	43.9209	0.353888	0.353853		13.0542	0	#DIV/0!	#DIV/0!	#DIV/0!		13.0542	0	#DIV/0!	#DIV/0!	#DIV/0!
		469	219.071	0.065	100	0.0649578	22.7827	0.105151	0.7	45	470	13.0519	13.0519	0	#DIV/0!	#DIV/0!	#DIV/0!		13.0519	0	#DIV/0!	#DIV/0!	#DIV/0!		13.0509	-0.000934556	0.136236	0.237807	0.23778			13.0505	-0.00139084	43.9293	0.353912	0.353878		13.0519	0	#DIV/0!	#DIV/0!	#DIV/0!		13.0519	0	#DIV/0!	#DIV/0!	#DIV/0!
		470	219.107	0.065	100	0.0649578	22.7759	0.105119	0.7	45	471	13.0496	13.0496	0	#DIV/0!	#DIV/0!	#DIV/0!		13.0496	0	#DIV/0!	#DIV/0!	#DIV/0!		13.0486	-0.000935082	0.136313	0.237912	0.237884			13.0482	-0.0013911	43.9378	0.353936	0.353902		13.0496	0	#DIV/0!	#DIV/0!	#DIV/0!		13.0496	0	#DIV/0!	#DIV/0!	#DIV/0!
		471	219.143	0.065	100	0.0649578	22.769	0.105088	0.7	45	472	13.0472	13.0472	0	#DIV/0!	#DIV/0!	#DIV/0!		13.0472	0	#DIV/0!	#DIV/0!	#DIV/0!		13.0463	-0.000935607	0.136389	0.238016	0.237989			13.0458	-0.00139137	43.9462	0.353961	0.353926		13.0472	0	#DIV/0!	#DIV/0!	#DIV/0!		13.0472	0	#DIV/0!	#DIV/0!	#DIV/0!
		472	219.179	0.065	100	0.0649578	22.7622	0.105056	0.7	45	473	13.0449	13.0449	0	#DIV/0!	#DIV/0!	#DIV/0!		13.0449	0	#DIV/0!	#DIV/0!	#DIV/0!		13.044	-0.000936133	0.136466	0.238121	0.238093			13.0435	-0.00139164	43.9546	0.353985	0.353951		13.0449	0	#DIV/0!	#DIV/0!	#DIV/0!		13.0449	0	#DIV/0!	#DIV/0!	#DIV/0!
		473	219.215	0.065	100	0.0649578	22.7553	0.105024	0.7	45	474	13.0426	13.0426	0	#DIV/0!	#DIV/0!	#DIV/0!		13.0426	0	#DIV/0!	#DIV/0!	#DIV/0!		13.0416	-0.00093666	0.136543	0.238225	0.238198			13.0412	-0.0013919	43.963	0.354009	0.353975		13.0426	0	#DIV/0!	#DIV/0!	#DIV/0!		13.0426	0	#DIV/0!	#DIV/0!	#DIV/0!
		474	219.25	0.065	100	0.0649578	22.7484	0.104993	0.7	45	475	13.0403	13.0403	0	#DIV/0!	#DIV/0!	#DIV/0!		13.0403	0	#DIV/0!	#DIV/0!	#DIV/0!		13.0393	-0.000937186	0.136619	0.23833	0.238302			13.0389	-0.00139217	43.9715	0.354034	0.353999		13.0403	0	#DIV/0!	#DIV/0!	#DIV/0!		13.0403	0	#DIV/0!	#DIV/0!	#DIV/0!
		475	219.286	0.065	100	0.0649578	22.7416	0.104961	0.7	45	476	13.0379	13.0379	0	#DIV/0!	#DIV/0!	#DIV/0!		13.0379	0	#DIV/0!	#DIV/0!	#DIV/0!		13.037	-0.000937713	0.136696	0.238434	0.238407			13.0365	-0.00139244	43.9799	0.354058	0.354023		13.0379	0	#DIV/0!	#DIV/0!	#DIV/0!		13.0379	0	#DIV/0!	#DIV/0!	#DIV/0!
		476	219.322	0.065	100	0.0649578	22.7347	0.104929	0.7	45	477	13.0356	13.0356	0	#DIV/0!	#DIV/0!	#DIV/0!		13.0356	0	#DIV/0!	#DIV/0!	#DIV/0!		13.0347	-0.00093824	0.136773	0.238539	0.238512			13.0342	-0.0013927	43.9883	0.354082	0.354048		13.0356	0	#DIV/0!	#DIV/0!	#DIV/0!		13.0356	0	#DIV/0!	#DIV/0!	#DIV/0!
		477	219.358	0.065	100	0.0649578	22.7279	0.104898	0.7	45	478	13.0333	13.0333	0	#DIV/0!	#DIV/0!	#DIV/0!		13.0333	0	#DIV/0!	#DIV/0!	#DIV/0!		13.0323	-0.000938768	0.13685	0.238644	0.238616			13.0319	-0.00139297	43.9967	0.354106	0.354072		13.0333	0	#DIV/0!	#DIV/0!	#DIV/0!		13.0333	0	#DIV/0!	#DIV/0!	#DIV/0!
		478	219.394	0.065	100	0.0649578	22.721	0.104866	0.7	45	479	13.0309	13.0309	0	#DIV/0!	#DIV/0!	#DIV/0!		13.0309	0	#DIV/0!	#DIV/0!	#DIV/0!		13.03	-0.000939296	0.136927	0.238749	0.238721			13.0295	-0.00139324	44.0051	0.35413	0.354096		13.0309	0	#DIV/0!	#DIV/0!	#DIV/0!		13.0309	0	#DIV/0!	#DIV/0!	#DIV/0!
		479	219.43	0.065	100	0.0649578	22.7141	0.104834	0.7	45	480	13.0286	13.0286	0	#DIV/0!	#DIV/0!	#DIV/0!		13.0286	0	#DIV/0!	#DIV/0!	#DIV/0!		13.0277	-0.000939824	0.137004	0.238854	0.238826			13.0272	-0.0013935	44.0135	0.354155	0.35412		13.0286	0	#DIV/0!	#DIV/0!	#DIV/0!		13.0286	0	#DIV/0!	#DIV/0!	#DIV/0!
		480	219.466	0.065	100	0.0649578	22.7073	0.104803	0.7	45	481	13.0263	13.0263	0	#DIV/0!	#DIV/0!	#DIV/0!		13.0263	0	#DIV/0!	#DIV/0!	#DIV/0!		13.0253	-0.000940352	0.137081	0.238958	0.238931			13.0249	-0.00139377	44.022	0.354179	0.354144		13.0263	0	#DIV/0!	#DIV/0!	#DIV/0!		13.0263	0	#DIV/0!	#DIV/0!	#DIV/0!
		481	219.502	0.065	100	0.0649578	22.7004	0.104771	0.7	45	482	13.0239	13.0239	0	#DIV/0!	#DIV/0!	#DIV/0!		13.0239	0	#DIV/0!	#DIV/0!	#DIV/0!		13.023	-0.000940881	0.137158	0.239063	0.239036			13.0225	-0.00139403	44.0304	0.354203	0.354168		13.0239	0	#DIV/0!	#DIV/0!	#DIV/0!		13.0239	0	#DIV/0!	#DIV/0!	#DIV/0!
		482	219.538	0.065	100	0.0649578	22.6936	0.10474	0.7	45	483	13.0216	13.0216	0	#DIV/0!	#DIV/0!	#DIV/0!		13.0216	0	#DIV/0!	#DIV/0!	#DIV/0!		13.0207	-0.00094141	0.137235	0.239168	0.239141			13.0202	-0.0013943	44.0388	0.354227	0.354192		13.0216	0	#DIV/0!	#DIV/0!	#DIV/0!		13.0216	0	#DIV/0!	#DIV/0!	#DIV/0!
		483	219.574	0.065	100	0.0649578	22.6867	0.104708	0.7	45	484	13.0193	13.0193	0	#DIV/0!	#DIV/0!	#DIV/0!		13.0193	0	#DIV/0!	#DIV/0!	#DIV/0!		13.0183	-0.000941939	0.137312	0.239273	0.239246			13.0179	-0.00139457	44.0472	0.354251	0.354217		13.0193	0	#DIV/0!	#DIV/0!	#DIV/0!		13.0193	0	#DIV/0!	#DIV/0!	#DIV/0!
		484	219.609	0.065	100	0.0649578	22.6798	0.104676	0.7	45	485	13.0169	13.0169	0	#DIV/0!	#DIV/0!	#DIV/0!		13.0169	0	#DIV/0!	#DIV/0!	#DIV/0!		13.016	-0.000942469	0.13739	0.239379	0.239351			13.0155	-0.00139483	44.0556	0.354275	0.354241		13.0169	0	#DIV/0!	#DIV/0!	#DIV/0!		13.0169	0	#DIV/0!	#DIV/0!	#DIV/0!
		485	219.645	0.065	100	0.0649578	22.673	0.104645	0.7	45	486	13.0146	13.0146	0	#DIV/0!	#DIV/0!	#DIV/0!		13.0146	0	#DIV/0!	#DIV/0!	#DIV/0!		13.0136	-0.000942999	0.137467	0.239484	0.239456			13.0132	-0.0013951	44.064	0.354299	0.354265		13.0146	0	#DIV/0!	#DIV/0!	#DIV/0!		13.0146	0	#DIV/0!	#DIV/0!	#DIV/0!
		486	219.681	0.065	100	0.0649578	22.6661	0.104613	0.7	45	487	13.0122	13.0122	0	#DIV/0!	#DIV/0!	#DIV/0!		13.0122	0	#DIV/0!	#DIV/0!	#DIV/0!		13.0113	-0.000943529	0.137544	0.239589	0.239561			13.0109	-0.00139537	44.0724	0.354323	0.354289		13.0122	0	#DIV/0!	#DIV/0!	#DIV/0!		13.0122	0	#DIV/0!	#DIV/0!	#DIV/0!
		487	219.717	0.065	100	0.0649578	22.6593	0.104581	0.7	45	488	13.0099	13.0099	0	#DIV/0!	#DIV/0!	#DIV/0!		13.0099	0	#DIV/0!	#DIV/0!	#DIV/0!		13.009	-0.00094406	0.137621	0.239694	0.239667			13.0085	-0.00139563	44.0808	0.354347	0.354313		13.0099	0	#DIV/0!	#DIV/0!	#DIV/0!		13.0099	0	#DIV/0!	#DIV/0!	#DIV/0!
		488	219.753	0.065	100	0.0649578	22.6524	0.10455	0.7	45	489	13.0076	13.0076	0	#DIV/0!	#DIV/0!	#DIV/0!		13.0076	0	#DIV/0!	#DIV/0!	#DIV/0!		13.0066	-0.00094459	0.137699	0.239799	0.239772			13.0062	-0.0013959	44.0892	0.354371	0.354337		13.0076	0	#DIV/0!	#DIV/0!	#DIV/0!		13.0076	0	#DIV/0!	#DIV/0!	#DIV/0!
		489	219.789	0.065	100	0.0649578	22.6455	0.104518	0.7	45	490	13.0052	13.0052	0	#DIV/0!	#DIV/0!	#DIV/0!		13.0052	0	#DIV/0!	#DIV/0!	#DIV/0!		13.0043	-0.000945122	0.137776	0.239905	0.239877			13.0038	-0.00139617	44.0977	0.354395	0.354361		13.0052	0	#DIV/0!	#DIV/0!	#DIV/0!		13.0052	0	#DIV/0!	#DIV/0!	#DIV/0!
		490	219.826	0.065	100	0.0649578	22.6387	0.104486	0.7	45	491	13.0029	13.0029	0	#DIV/0!	#DIV/0!	#DIV/0!		13.0029	0	#DIV/0!	#DIV/0!	#DIV/0!		13.0019	-0.000945653	0.137854	0.24001	0.239983			13.0015	-0.00139643	44.1061	0.354419	0.354385		13.0029	0	#DIV/0!	#DIV/0!	#DIV/0!		13.0029	0	#DIV/0!	#DIV/0!	#DIV/0!
		491	219.862	0.065	100	0.0649578	22.6318	0.104455	0.7	45	492	13.0005	13.0005	0	#DIV/0!	#DIV/0!	#DIV/0!		13.0005	0	#DIV/0!	#DIV/0!	#DIV/0!		12.9996	-0.000946185	0.137931	0.240116	0.240088			12.9992	-0.0013967	44.1145	0.354443	0.354409		13.0005	0	#DIV/0!	#DIV/0!	#DIV/0!		13.0005	0	#DIV/0!	#DIV/0!	#DIV/0!
		492	219.898	0.065	100	0.0649578	22.625	0.104423	0.7	45	493	12.9982	12.9982	0	#DIV/0!	#DIV/0!	#DIV/0!		12.9982	0	#DIV/0!	#DIV/0!	#DIV/0!		12.9973	-0.000946717	0.138009	0.240221	0.240193			12.9968	-0.00139696	44.1229	0.354467	0.354433		12.9982	0	#DIV/0!	#DIV/0!	#DIV/0!		12.9982	0	#DIV/0!	#DIV/0!	#DIV/0!
		493	219.934	0.065	100	0.0649578	22.6181	0.104391	0.7	45	494	12.9959	12.9959	0	#DIV/0!	#DIV/0!	#DIV/0!		12.9959	0	#DIV/0!	#DIV/0!	#DIV/0!		12.9949	-0.000947249	0.138086	0.240327	0.240299			12.9945	-0.00139723	44.1313	0.354491	0.354457		12.9959	0	#DIV/0!	#DIV/0!	#DIV/0!		12.9959	0	#DIV/0!	#DIV/0!	#DIV/0!
		494	219.97	0.065	100	0.0649578	22.6112	0.10436	0.7	45	495	12.9935	12.9935	0	#DIV/0!	#DIV/0!	#DIV/0!		12.9935	0	#DIV/0!	#DIV/0!	#DIV/0!		12.9926	-0.000947782	0.138164	0.240432	0.240404			12.9921	-0.0013975	44.1397	0.354515	0.35448		12.9935	0	#DIV/0!	#DIV/0!	#DIV/0!		12.9935	0	#DIV/0!	#DIV/0!	#DIV/0!
		495	220.006	0.065	100	0.0649578	22.6044	0.104328	0.7	45	496	12.9912	12.9912	0	#DIV/0!	#DIV/0!	#DIV/0!		12.9912	0	#DIV/0!	#DIV/0!	#DIV/0!		12.9902	-0.000948315	0.138242	0.240538	0.24051			12.9898	-0.00139776	44.1481	0.354539	0.354504		12.9912	0	#DIV/0!	#DIV/0!	#DIV/0!		12.9912	0	#DIV/0!	#DIV/0!	#DIV/0!
		496	220.042	0.065	100	0.0649578	22.5975	0.104296	0.7	45	497	12.9888	12.9888	0	#DIV/0!	#DIV/0!	#DIV/0!		12.9888	0	#DIV/0!	#DIV/0!	#DIV/0!		12.9879	-0.000948848	0.138319	0.240643	0.240616			12.9874	-0.00139803	44.1565	0.354563	0.354528		12.9888	0	#DIV/0!	#DIV/0!	#DIV/0!		12.9888	0	#DIV/0!	#DIV/0!	#DIV/0!
		497	220.078	0.065	100	0.0649578	22.5907	0.104265	0.7	45	498	12.9865	12.9865	0	#DIV/0!	#DIV/0!	#DIV/0!		12.9865	0	#DIV/0!	#DIV/0!	#DIV/0!		12.9855	-0.000949381	0.138397	0.240749	0.240721			12.9851	-0.00139829	44.1649	0.354587	0.354552		12.9865	0	#DIV/0!	#DIV/0!	#DIV/0!		12.9865	0	#DIV/0!	#DIV/0!	#DIV/0!
		498	220.114	0.065	100	0.0649578	22.5838	0.104233	0.7	45	499	12.9841	12.9841	0	#DIV/0!	#DIV/0!	#DIV/0!		12.9841	0	#DIV/0!	#DIV/0!	#DIV/0!		12.9832	-0.000949915	0.138475	0.240855	0.240827			12.9827	-0.00139856	44.1733	0.354611	0.354576		12.9841	0	#DIV/0!	#DIV/0!	#DIV/0!		12.9841	0	#DIV/0!	#DIV/0!	#DIV/0!
		499	220.15	0.065	100	0.0649578	22.5769	0.104201	0.7	45	500	12.9818	12.9818	0	#DIV/0!	#DIV/0!	#DIV/0!		12.9818	0	#DIV/0!	#DIV/0!	#DIV/0!		12.9808	-0.000950449	0.138553	0.240961	0.240933			12.9804	-0.00139883	44.1817	0.354634	0.3546		12.9818	0	#DIV/0!	#DIV/0!	#DIV/0!		12.9818	0	#DIV/0!	#DIV/0!	#DIV/0!
		500	220.187	0.065	100	0.0649578	22.5701	0.10417	0.7	45	501	12.9794	12.9794	0	#DIV/0!	#DIV/0!	#DIV/0!		12.9794	0	#DIV/0!	#DIV/0!	#DIV/0!		12.9785	-0.000950984	0.138631	0.241067	0.241039			12.978	-0.00139909	44.1901	0.354658	0.354623		12.9794	0	#DIV/0!	#DIV/0!	#DIV/0!		12.9794	0	#DIV/0!	#DIV/0!	#DIV/0!
		501	220.223	0.065	100	0.0649578	22.5632	0.104138	0.7	45	502	12.9771	12.9771	0	#DIV/0!	#DIV/0!	#DIV/0!		12.9771	0	#DIV/0!	#DIV/0!	#DIV/0!		12.9761	-0.000951519	0.138709	0.241173	0.241145			12.9757	-0.00139936	44.1985	0.354682	0.354647		12.9771	0	#DIV/0!	#DIV/0!	#DIV/0!		12.9771	0	#DIV/0!	#DIV/0!	#DIV/0!
		502	220.259	0.065	100	0.0649578	22.5564	0.104106	0.7	45	503	12.9747	12.9747	0	#DIV/0!	#DIV/0!	#DIV/0!		12.9747	0	#DIV/0!	#DIV/0!	#DIV/0!		12.9738	-0.000952054	0.138787	0.241278	0.241251			12.9733	-0.00139962	44.2069	0.354706	0.354671		12.9747	0	#DIV/0!	#DIV/0!	#DIV/0!		12.9747	0	#DIV/0!	#DIV/0!	#DIV/0!
		503	220.295	0.065	100	0.0649578	22.5495	0.104075	0.7	45	504	12.9724	12.9724	0	#DIV/0!	#DIV/0!	#DIV/0!		12.9724	0	#DIV/0!	#DIV/0!	#DIV/0!		12.9714	-0.000952589	0.138865	0.241384	0.241357			12.971	-0.00139989	44.2153	0.35473	0.354695		12.9724	0	#DIV/0!	#DIV/0!	#DIV/0!		12.9724	0	#DIV/0!	#DIV/0!	#DIV/0!
		504	220.331	0.065	100	0.0649578	22.5426	0.104043	0.7	45	505	12.97	12.97	0	#DIV/0!	#DIV/0!	#DIV/0!		12.97	0	#DIV/0!	#DIV/0!	#DIV/0!		12.9691	-0.000953125	0.138943	0.241491	0.241463			12.9686	-0.00140015	44.2237	0.354753	0.354718		12.97	0	#DIV/0!	#DIV/0!	#DIV/0!		12.97	0	#DIV/0!	#DIV/0!	#DIV/0!
		505	220.368	0.065	100	0.0649578	22.5358	0.104011	0.7	45	506	12.9677	12.9677	0	#DIV/0!	#DIV/0!	#DIV/0!		12.9677	0	#DIV/0!	#DIV/0!	#DIV/0!		12.9667	-0.000953661	0.139021	0.241597	0.241569			12.9663	-0.00140042	44.232	0.354777	0.354742		12.9677	0	#DIV/0!	#DIV/0!	#DIV/0!		12.9677	0	#DIV/0!	#DIV/0!	#DIV/0!
		506	220.404	0.065	100	0.0649578	22.5289	0.10398	0.7	45	507	12.9653	12.9653	0	#DIV/0!	#DIV/0!	#DIV/0!		12.9653	0	#DIV/0!	#DIV/0!	#DIV/0!		12.9644	-0.000954197	0.139099	0.241703	0.241675			12.9639	-0.00140069	44.2404	0.354801	0.354766		12.9653	0	#DIV/0!	#DIV/0!	#DIV/0!		12.9653	0	#DIV/0!	#DIV/0!	#DIV/0!
		507	220.44	0.065	100	0.0649578	22.5221	0.103948	0.7	45	508	12.963	12.963	0	#DIV/0!	#DIV/0!	#DIV/0!		12.963	0	#DIV/0!	#DIV/0!	#DIV/0!		12.962	-0.000954733	0.139177	0.241809	0.241781			12.9616	-0.00140095	44.2488	0.354824	0.35479		12.963	0	#DIV/0!	#DIV/0!	#DIV/0!		12.963	0	#DIV/0!	#DIV/0!	#DIV/0!
		508	220.476	0.065	100	0.0649578	22.5152	0.103916	0.7	45	509	12.9606	12.9606	0	#DIV/0!	#DIV/0!	#DIV/0!		12.9606	0	#DIV/0!	#DIV/0!	#DIV/0!		12.9597	-0.00095527	0.139256	0.241915	0.241887			12.9592	-0.00140122	44.2572	0.354848	0.354813		12.9606	0	#DIV/0!	#DIV/0!	#DIV/0!		12.9606	0	#DIV/0!	#DIV/0!	#DIV/0!
		509	220.513	0.065	100	0.0649578	22.5083	0.103885	0.7	45	510	12.9583	12.9583	0	#DIV/0!	#DIV/0!	#DIV/0!		12.9583	0	#DIV/0!	#DIV/0!	#DIV/0!		12.9573	-0.000955807	0.139334	0.242021	0.241994			12.9569	-0.00140148	44.2656	0.354872	0.354837		12.9583	0	#DIV/0!	#DIV/0!	#DIV/0!		12.9583	0	#DIV/0!	#DIV/0!	#DIV/0!
		510	220.549	0.065	100	0.0649578	22.5015	0.103853	0.7	45	511	12.9559	12.9559	0	#DIV/0!	#DIV/0!	#DIV/0!		12.9559	0	#DIV/0!	#DIV/0!	#DIV/0!		12.9549	-0.000956345	0.139412	0.242128	0.2421			12.9545	-0.00140175	44.274	0.354895	0.35486		12.9559	0	#DIV/0!	#DIV/0!	#DIV/0!		12.9559	0	#DIV/0!	#DIV/0!	#DIV/0!
		511	220.585	0.065	100	0.0649578	22.4946	0.103821	0.7	45	512	12.9535	12.9535	0	#DIV/0!	#DIV/0!	#DIV/0!		12.9535	0	#DIV/0!	#DIV/0!	#DIV/0!		12.9526	-0.000956883	0.139491	0.242234	0.242206			12.9521	-0.00140201	44.2824	0.354919	0.354884		12.9535	0	#DIV/0!	#DIV/0!	#DIV/0!		12.9535	0	#DIV/0!	#DIV/0!	#DIV/0!
		512	220.622	0.065	100	0.0649578	22.4878	0.10379	0.7	45	513	12.9512	12.9512	0	#DIV/0!	#DIV/0!	#DIV/0!		12.9512	0	#DIV/0!	#DIV/0!	#DIV/0!		12.9502	-0.000957421	0.139569	0.242341	0.242313			12.9498	-0.00140228	44.2908	0.354943	0.354908		12.9512	0	#DIV/0!	#DIV/0!	#DIV/0!		12.9512	0	#DIV/0!	#DIV/0!	#DIV/0!
		513	220.658	0.065	100	0.0649578	22.4809	0.103758	0.7	45	514	12.9488	12.9488	0	#DIV/0!	#DIV/0!	#DIV/0!		12.9488	0	#DIV/0!	#DIV/0!	#DIV/0!		12.9479	-0.000957959	0.139648	0.242447	0.242419			12.9474	-0.00140255	44.2992	0.354966	0.354931		12.9488	0	#DIV/0!	#DIV/0!	#DIV/0!		12.9488	0	#DIV/0!	#DIV/0!	#DIV/0!
		514	220.694	0.065	100	0.0649578	22.474	0.103726	0.7	45	515	12.9465	12.9465	0	#DIV/0!	#DIV/0!	#DIV/0!		12.9465	0	#DIV/0!	#DIV/0!	#DIV/0!		12.9455	-0.000958498	0.139726	0.242554	0.242526			12.9451	-0.00140281	44.3075	0.35499	0.354955		12.9465	0	#DIV/0!	#DIV/0!	#DIV/0!		12.9465	0	#DIV/0!	#DIV/0!	#DIV/0!
		515	220.731	0.065	100	0.0649578	22.4672	0.103695	0.7	45	516	12.9441	12.9441	0	#DIV/0!	#DIV/0!	#DIV/0!		12.9441	0	#DIV/0!	#DIV/0!	#DIV/0!		12.9431	-0.000959037	0.139805	0.24266	0.242632			12.9427	-0.00140308	44.3159	0.355013	0.354978		12.9441	0	#DIV/0!	#DIV/0!	#DIV/0!		12.9441	0	#DIV/0!	#DIV/0!	#DIV/0!
		516	220.767	0.065	100	0.0649578	22.4603	0.103663	0.7	45	517	12.9417	12.9417	0	#DIV/0!	#DIV/0!	#DIV/0!		12.9417	0	#DIV/0!	#DIV/0!	#DIV/0!		12.9408	-0.000959576	0.139883	0.242767	0.242739			12.9403	-0.00140334	44.3243	0.355037	0.355002		12.9417	0	#DIV/0!	#DIV/0!	#DIV/0!		12.9417	0	#DIV/0!	#DIV/0!	#DIV/0!
		517	220.803	0.065	100	0.0649578	22.4535	0.103631	0.7	45	518	12.9394	12.9394	0	#DIV/0!	#DIV/0!	#DIV/0!		12.9394	0	#DIV/0!	#DIV/0!	#DIV/0!		12.9384	-0.000960116	0.139962	0.242874	0.242845			12.938	-0.00140361	44.3327	0.35506	0.355025		12.9394	0	#DIV/0!	#DIV/0!	#DIV/0!		12.9394	0	#DIV/0!	#DIV/0!	#DIV/0!
		518	220.84	0.065	100	0.0649578	22.4466	0.1036	0.7	45	519	12.937	12.937	0	#DIV/0!	#DIV/0!	#DIV/0!		12.937	0	#DIV/0!	#DIV/0!	#DIV/0!		12.9361	-0.000960656	0.140041	0.24298	0.242952			12.9356	-0.00140387	44.3411	0.355084	0.355049		12.937	0	#DIV/0!	#DIV/0!	#DIV/0!		12.937	0	#DIV/0!	#DIV/0!	#DIV/0!
		519	220.876	0.065	100	0.0649578	22.4397	0.103568	0.7	45	520	12.9347	12.9347	0	#DIV/0!	#DIV/0!	#DIV/0!		12.9347	0	#DIV/0!	#DIV/0!	#DIV/0!		12.9337	-0.000961196	0.140119	0.243087	0.243059			12.9332	-0.00140414	44.3495	0.355107	0.355072		12.9347	0	#DIV/0!	#DIV/0!	#DIV/0!		12.9347	0	#DIV/0!	#DIV/0!	#DIV/0!
		520	220.912	0.065	100	0.0649578	22.4329	0.103536	0.7	45	521	12.9323	12.9323	0	#DIV/0!	#DIV/0!	#DIV/0!		12.9323	0	#DIV/0!	#DIV/0!	#DIV/0!		12.9313	-0.000961736	0.140198	0.243194	0.243166			12.9309	-0.0014044	44.3578	0.355131	0.355096		12.9323	0	#DIV/0!	#DIV/0!	#DIV/0!		12.9323	0	#DIV/0!	#DIV/0!	#DIV/0!
		521	220.949	0.065	100	0.0649578	22.426	0.103505	0.7	45	522	12.9299	12.9299	0	#DIV/0!	#DIV/0!	#DIV/0!		12.9299	0	#DIV/0!	#DIV/0!	#DIV/0!		12.929	-0.000962277	0.140277	0.243301	0.243273			12.9285	-0.00140467	44.3662	0.355154	0.355119		12.9299	0	#DIV/0!	#DIV/0!	#DIV/0!		12.9299	0	#DIV/0!	#DIV/0!	#DIV/0!
		522	220.985	0.065	100	0.0649578	22.4192	0.103473	0.7	45	523	12.9276	12.9276	0	#DIV/0!	#DIV/0!	#DIV/0!		12.9276	0	#DIV/0!	#DIV/0!	#DIV/0!		12.9266	-0.000962818	0.140356	0.243408	0.243379			12.9261	-0.00140493	44.3746	0.355177	0.355142		12.9276	0	#DIV/0!	#DIV/0!	#DIV/0!		12.9276	0	#DIV/0!	#DIV/0!	#DIV/0!
		523	221.022	0.065	100	0.0649578	22.4123	0.103441	0.7	45	524	12.9252	12.9252	0	#DIV/0!	#DIV/0!	#DIV/0!		12.9252	0	#DIV/0!	#DIV/0!	#DIV/0!		12.9242	-0.00096336	0.140435	0.243515	0.243486			12.9238	-0.0014052	44.383	0.355201	0.355166		12.9252	0	#DIV/0!	#DIV/0!	#DIV/0!		12.9252	0	#DIV/0!	#DIV/0!	#DIV/0!
		524	221.058	0.065	100	0.0649578	22.4054	0.10341	0.7	45	525	12.9228	12.9228	0	#DIV/0!	#DIV/0!	#DIV/0!		12.9228	0	#DIV/0!	#DIV/0!	#DIV/0!		12.9219	-0.000963902	0.140514	0.243622	0.243593			12.9214	-0.00140546	44.3913	0.355224	0.355189		12.9228	0	#DIV/0!	#DIV/0!	#DIV/0!		12.9228	0	#DIV/0!	#DIV/0!	#DIV/0!
		525	221.095	0.065	100	0.0649578	22.3986	0.103378	0.7	45	526	12.9204	12.9204	0	#DIV/0!	#DIV/0!	#DIV/0!		12.9204	0	#DIV/0!	#DIV/0!	#DIV/0!		12.9195	-0.000964444	0.140593	0.243729	0.2437			12.919	-0.00140573	44.3997	0.355248	0.355213		12.9204	0	#DIV/0!	#DIV/0!	#DIV/0!		12.9204	0	#DIV/0!	#DIV/0!	#DIV/0!
		526	221.131	0.065	100	0.0649578	22.3917	0.103346	0.7	45	527	12.9181	12.9181	0	#DIV/0!	#DIV/0!	#DIV/0!		12.9181	0	#DIV/0!	#DIV/0!	#DIV/0!		12.9171	-0.000964986	0.140672	0.243836	0.243807			12.9167	-0.00140599	44.4081	0.355271	0.355236		12.9181	0	#DIV/0!	#DIV/0!	#DIV/0!		12.9181	0	#DIV/0!	#DIV/0!	#DIV/0!
		527	221.168	0.065	100	0.0649578	22.3849	0.103315	0.7	45	528	12.9157	12.9157	0	#DIV/0!	#DIV/0!	#DIV/0!		12.9157	0	#DIV/0!	#DIV/0!	#DIV/0!		12.9147	-0.000965529	0.140751	0.243943	0.243915			12.9143	-0.00140626	44.4165	0.355294	0.355259		12.9157	0	#DIV/0!	#DIV/0!	#DIV/0!		12.9157	0	#DIV/0!	#DIV/0!	#DIV/0!
		528	221.204	0.065	100	0.0649578	22.378	0.103283	0.7	45	529	12.9133	12.9133	0	#DIV/0!	#DIV/0!	#DIV/0!		12.9133	0	#DIV/0!	#DIV/0!	#DIV/0!		12.9124	-0.000966072	0.14083	0.24405	0.244022			12.9119	-0.00140652	44.4248	0.355318	0.355282		12.9133	0	#DIV/0!	#DIV/0!	#DIV/0!		12.9133	0	#DIV/0!	#DIV/0!	#DIV/0!
		529	221.241	0.065	100	0.0649578	22.3711	0.103251	0.7	45	530	12.911	12.911	0	#DIV/0!	#DIV/0!	#DIV/0!		12.911	0	#DIV/0!	#DIV/0!	#DIV/0!		12.91	-0.000966615	0.140909	0.244157	0.244129			12.9096	-0.00140679	44.4332	0.355341	0.355306		12.911	0	#DIV/0!	#DIV/0!	#DIV/0!		12.911	0	#DIV/0!	#DIV/0!	#DIV/0!
		530	221.277	0.065	100	0.0649578	22.3643	0.10322	0.7	45	531	12.9086	12.9086	0	#DIV/0!	#DIV/0!	#DIV/0!		12.9086	0	#DIV/0!	#DIV/0!	#DIV/0!		12.9076	-0.000967158	0.140989	0.244265	0.244236			12.9072	-0.00140705	44.4416	0.355364	0.355329		12.9086	0	#DIV/0!	#DIV/0!	#DIV/0!		12.9086	0	#DIV/0!	#DIV/0!	#DIV/0!
		531	221.314	0.065	100	0.0649578	22.3574	0.103188	0.7	45	532	12.9062	12.9062	0	#DIV/0!	#DIV/0!	#DIV/0!		12.9062	0	#DIV/0!	#DIV/0!	#DIV/0!		12.9052	-0.000967702	0.141068	0.244372	0.244344			12.9048	-0.00140732	44.4499	0.355387	0.355352		12.9062	0	#DIV/0!	#DIV/0!	#DIV/0!		12.9062	0	#DIV/0!	#DIV/0!	#DIV/0!
		532	221.35	0.065	100	0.0649578	22.3506	0.103156	0.7	45	533	12.9038	12.9038	0	#DIV/0!	#DIV/0!	#DIV/0!		12.9038	0	#DIV/0!	#DIV/0!	#DIV/0!		12.9029	-0.000968247	0.141147	0.244479	0.244451			12.9024	-0.00140758	44.4583	0.355411	0.355375		12.9038	0	#DIV/0!	#DIV/0!	#DIV/0!		12.9038	0	#DIV/0!	#DIV/0!	#DIV/0!
		533	221.387	0.065	100	0.0649578	22.3437	0.103125	0.7	45	534	12.9015	12.9015	0	#DIV/0!	#DIV/0!	#DIV/0!		12.9015	0	#DIV/0!	#DIV/0!	#DIV/0!		12.9005	-0.000968791	0.141227	0.244587	0.244558			12.9001	-0.00140785	44.4667	0.355434	0.355399		12.9015	0	#DIV/0!	#DIV/0!	#DIV/0!		12.9015	0	#DIV/0!	#DIV/0!	#DIV/0!
		534	221.423	0.065	100	0.0649578	22.3369	0.103093	0.7	45	535	12.8991	12.8991	0	#DIV/0!	#DIV/0!	#DIV/0!		12.8991	0	#DIV/0!	#DIV/0!	#DIV/0!		12.8981	-0.000969336	0.141306	0.244694	0.244666			12.8977	-0.00140811	44.475	0.355457	0.355422		12.8991	0	#DIV/0!	#DIV/0!	#DIV/0!		12.8991	0	#DIV/0!	#DIV/0!	#DIV/0!
		535	221.46	0.065	100	0.0649578	22.33	0.103061	0.7	45	536	12.8967	12.8967	0	#DIV/0!	#DIV/0!	#DIV/0!		12.8967	0	#DIV/0!	#DIV/0!	#DIV/0!		12.8957	-0.000969881	0.141386	0.244802	0.244773			12.8953	-0.00140838	44.4834	0.35548	0.355445		12.8967	0	#DIV/0!	#DIV/0!	#DIV/0!		12.8967	0	#DIV/0!	#DIV/0!	#DIV/0!
		536	221.497	0.065	100	0.0649578	22.3231	0.10303	0.7	45	537	12.8943	12.8943	0	#DIV/0!	#DIV/0!	#DIV/0!		12.8943	0	#DIV/0!	#DIV/0!	#DIV/0!		12.8934	-0.000970426	0.141465	0.244909	0.244881			12.8929	-0.00140864	44.4918	0.355503	0.355468		12.8943	0	#DIV/0!	#DIV/0!	#DIV/0!		12.8943	0	#DIV/0!	#DIV/0!	#DIV/0!
		537	221.533	0.065	100	0.0649578	22.3163	0.102998	0.7	45	538	12.892	12.892	0	#DIV/0!	#DIV/0!	#DIV/0!		12.892	0	#DIV/0!	#DIV/0!	#DIV/0!		12.891	-0.000970972	0.141545	0.245017	0.244989			12.8905	-0.00140891	44.5001	0.355526	0.355491		12.892	0	#DIV/0!	#DIV/0!	#DIV/0!		12.892	0	#DIV/0!	#DIV/0!	#DIV/0!
		538	221.57	0.065	100	0.0649578	22.3094	0.102967	0.7	45	539	12.8896	12.8896	0	#DIV/0!	#DIV/0!	#DIV/0!		12.8896	0	#DIV/0!	#DIV/0!	#DIV/0!		12.8886	-0.000971518	0.141624	0.245125	0.245096			12.8882	-0.00140917	44.5085	0.35555	0.355514		12.8896	0	#DIV/0!	#DIV/0!	#DIV/0!		12.8896	0	#DIV/0!	#DIV/0!	#DIV/0!
		539	221.607	0.065	100	0.0649578	22.3026	0.102935	0.7	45	540	12.8872	12.8872	0	#DIV/0!	#DIV/0!	#DIV/0!		12.8872	0	#DIV/0!	#DIV/0!	#DIV/0!		12.8862	-0.000972064	0.141704	0.245232	0.245204			12.8858	-0.00140944	44.5168	0.355573	0.355537		12.8872	0	#DIV/0!	#DIV/0!	#DIV/0!		12.8872	0	#DIV/0!	#DIV/0!	#DIV/0!
		540	221.643	0.065	100	0.0649578	22.2957	0.102903	0.7	45	541	12.8848	12.8848	0	#DIV/0!	#DIV/0!	#DIV/0!		12.8848	0	#DIV/0!	#DIV/0!	#DIV/0!		12.8838	-0.000972611	0.141784	0.24534	0.245312			12.8834	-0.0014097	44.5252	0.355596	0.355561		12.8848	0	#DIV/0!	#DIV/0!	#DIV/0!		12.8848	0	#DIV/0!	#DIV/0!	#DIV/0!
		541	221.68	0.065	100	0.0649578	22.2888	0.102872	0.7	45	542	12.8824	12.8824	0	#DIV/0!	#DIV/0!	#DIV/0!		12.8824	0	#DIV/0!	#DIV/0!	#DIV/0!		12.8815	-0.000973158	0.141863	0.245448	0.245419			12.881	-0.00140997	44.5336	0.355619	0.355584		12.8824	0	#DIV/0!	#DIV/0!	#DIV/0!		12.8824	0	#DIV/0!	#DIV/0!	#DIV/0!
		542	221.717	0.065	100	0.0649578	22.282	0.10284	0.7	45	543	12.88	12.88	0	#DIV/0!	#DIV/0!	#DIV/0!		12.88	0	#DIV/0!	#DIV/0!	#DIV/0!		12.8791	-0.000973705	0.141943	0.245556	0.245527			12.8786	-0.00141023	44.5419	0.355642	0.355607		12.88	0	#DIV/0!	#DIV/0!	#DIV/0!		12.88	0	#DIV/0!	#DIV/0!	#DIV/0!
		543	221.753	0.065	100	0.0649578	22.2751	0.102808	0.7	45	544	12.8777	12.8777	0	#DIV/0!	#DIV/0!	#DIV/0!		12.8777	0	#DIV/0!	#DIV/0!	#DIV/0!		12.8767	-0.000974253	0.142023	0.245664	0.245635			12.8763	-0.0014105	44.5503	0.355665	0.35563		12.8777	0	#DIV/0!	#DIV/0!	#DIV/0!		12.8777	0	#DIV/0!	#DIV/0!	#DIV/0!
		544	221.79	0.065	100	0.0649578	22.2683	0.102777	0.7	45	545	12.8753	12.8753	0	#DIV/0!	#DIV/0!	#DIV/0!		12.8753	0	#DIV/0!	#DIV/0!	#DIV/0!		12.8743	-0.000974801	0.142103	0.245772	0.245743			12.8739	-0.00141076	44.5586	0.355688	0.355653		12.8753	0	#DIV/0!	#DIV/0!	#DIV/0!		12.8753	0	#DIV/0!	#DIV/0!	#DIV/0!
		545	221.827	0.065	100	0.0649578	22.2614	0.102745	0.7	45	546	12.8729	12.8729	0	#DIV/0!	#DIV/0!	#DIV/0!		12.8729	0	#DIV/0!	#DIV/0!	#DIV/0!		12.8719	-0.000975349	0.142183	0.24588	0.245851			12.8715	-0.00141102	44.567	0.355711	0.355676		12.8729	0	#DIV/0!	#DIV/0!	#DIV/0!		12.8729	0	#DIV/0!	#DIV/0!	#DIV/0!
		546	221.863	0.065	100	0.0649578	22.2545	0.102713	0.7	45	547	12.8705	12.8705	0	#DIV/0!	#DIV/0!	#DIV/0!		12.8705	0	#DIV/0!	#DIV/0!	#DIV/0!		12.8695	-0.000975897	0.142263	0.245988	0.245959			12.8691	-0.00141129	44.5753	0.355734	0.355699		12.8705	0	#DIV/0!	#DIV/0!	#DIV/0!		12.8705	0	#DIV/0!	#DIV/0!	#DIV/0!
		547	221.9	0.065	100	0.0649578	22.2477	0.102682	0.7	45	548	12.8681	12.8681	0	#DIV/0!	#DIV/0!	#DIV/0!		12.8681	0	#DIV/0!	#DIV/0!	#DIV/0!		12.8671	-0.000976446	0.142343	0.246096	0.246067			12.8667	-0.00141155	44.5837	0.355757	0.355721		12.8681	0	#DIV/0!	#DIV/0!	#DIV/0!		12.8681	0	#DIV/0!	#DIV/0!	#DIV/0!
		548	221.937	0.065	100	0.0649578	22.2408	0.10265	0.7	45	549	12.8657	12.8657	0	#DIV/0!	#DIV/0!	#DIV/0!		12.8657	0	#DIV/0!	#DIV/0!	#DIV/0!		12.8648	-0.000976995	0.142423	0.246204	0.246175			12.8643	-0.00141182	44.592	0.35578	0.355744		12.8657	0	#DIV/0!	#DIV/0!	#DIV/0!		12.8657	0	#DIV/0!	#DIV/0!	#DIV/0!
		549	221.974	0.065	100	0.0649578	22.234	0.102618	0.7	45	550	12.8633	12.8633	0	#DIV/0!	#DIV/0!	#DIV/0!		12.8633	0	#DIV/0!	#DIV/0!	#DIV/0!		12.8624	-0.000977545	0.142503	0.246312	0.246284			12.8619	-0.00141208	44.6004	0.355803	0.355767		12.8633	0	#DIV/0!	#DIV/0!	#DIV/0!		12.8633	0	#DIV/0!	#DIV/0!	#DIV/0!
		550	222.011	0.065	100	0.0649578	22.2271	0.102587	0.7	45	551	12.861	12.861	0	#DIV/0!	#DIV/0!	#DIV/0!		12.861	0	#DIV/0!	#DIV/0!	#DIV/0!		12.86	-0.000978095	0.142583	0.24642	0.246392			12.8595	-0.00141235	44.6087	0.355826	0.35579		12.861	0	#DIV/0!	#DIV/0!	#DIV/0!		12.861	0	#DIV/0!	#DIV/0!	#DIV/0!
		551	222.047	0.065	100	0.0649578	22.2202	0.102555	0.7	45	552	12.8586	12.8586	0	#DIV/0!	#DIV/0!	#DIV/0!		12.8586	0	#DIV/0!	#DIV/0!	#DIV/0!		12.8576	-0.000978645	0.142663	0.246529	0.2465			12.8572	-0.00141261	44.6171	0.355848	0.355813		12.8586	0	#DIV/0!	#DIV/0!	#DIV/0!		12.8586	0	#DIV/0!	#DIV/0!	#DIV/0!
		552	222.084	0.065	100	0.0649578	22.2134	0.102523	0.7	45	553	12.8562	12.8562	0	#DIV/0!	#DIV/0!	#DIV/0!		12.8562	0	#DIV/0!	#DIV/0!	#DIV/0!		12.8552	-0.000979195	0.142743	0.246637	0.246608			12.8548	-0.00141287	44.6254	0.355871	0.355836		12.8562	0	#DIV/0!	#DIV/0!	#DIV/0!		12.8562	0	#DIV/0!	#DIV/0!	#DIV/0!
		553	222.121	0.065	100	0.0649578	22.2065	0.102492	0.7	45	554	12.8538	12.8538	0	#DIV/0!	#DIV/0!	#DIV/0!		12.8538	0	#DIV/0!	#DIV/0!	#DIV/0!		12.8528	-0.000979746	0.142824	0.246745	0.246717			12.8524	-0.00141314	44.6338	0.355894	0.355859		12.8538	0	#DIV/0!	#DIV/0!	#DIV/0!		12.8538	0	#DIV/0!	#DIV/0!	#DIV/0!
		554	222.158	0.065	100	0.0649578	22.1997	0.10246	0.7	45	555	12.8514	12.8514	0	#DIV/0!	#DIV/0!	#DIV/0!		12.8514	0	#DIV/0!	#DIV/0!	#DIV/0!		12.8504	-0.000980297	0.142904	0.246854	0.246825			12.85	-0.0014134	44.6421	0.355917	0.355882		12.8514	0	#DIV/0!	#DIV/0!	#DIV/0!		12.8514	0	#DIV/0!	#DIV/0!	#DIV/0!
		555	222.195	0.065	100	0.0649578	22.1928	0.102428	0.7	45	556	12.849	12.849	0	#DIV/0!	#DIV/0!	#DIV/0!		12.849	0	#DIV/0!	#DIV/0!	#DIV/0!		12.848	-0.000980848	0.142984	0.246962	0.246934			12.8476	-0.00141367	44.6505	0.35594	0.355904		12.849	0	#DIV/0!	#DIV/0!	#DIV/0!		12.849	0	#DIV/0!	#DIV/0!	#DIV/0!
		556	222.231	0.065	100	0.0649578	22.1859	0.102397	0.7	45	557	12.8466	12.8466	0	#DIV/0!	#DIV/0!	#DIV/0!		12.8466	0	#DIV/0!	#DIV/0!	#DIV/0!		12.8456	-0.000981399	0.143065	0.247071	0.247042			12.8452	-0.00141393	44.6588	0.355963	0.355927		12.8466	0	#DIV/0!	#DIV/0!	#DIV/0!		12.8466	0	#DIV/0!	#DIV/0!	#DIV/0!
		557	222.268	0.065	100	0.0649578	22.1791	0.102365	0.7	45	558	12.8442	12.8442	0	#DIV/0!	#DIV/0!	#DIV/0!		12.8442	0	#DIV/0!	#DIV/0!	#DIV/0!		12.8432	-0.000981951	0.143145	0.24718	0.247151			12.8428	-0.0014142	44.6671	0.355985	0.35595		12.8442	0	#DIV/0!	#DIV/0!	#DIV/0!		12.8442	0	#DIV/0!	#DIV/0!	#DIV/0!
		558	222.305	0.065	100	0.0649578	22.1722	0.102333	0.7	45	559	12.8418	12.8418	0	#DIV/0!	#DIV/0!	#DIV/0!		12.8418	0	#DIV/0!	#DIV/0!	#DIV/0!		12.8408	-0.000982503	0.143226	0.247288	0.247259			12.8404	-0.00141446	44.6755	0.356008	0.355973		12.8418	0	#DIV/0!	#DIV/0!	#DIV/0!		12.8418	0	#DIV/0!	#DIV/0!	#DIV/0!
		559	222.342	0.065	100	0.0649578	22.1654	0.102302	0.7	45	560	12.8394	12.8394	0	#DIV/0!	#DIV/0!	#DIV/0!		12.8394	0	#DIV/0!	#DIV/0!	#DIV/0!		12.8384	-0.000983056	0.143306	0.247397	0.247368			12.838	-0.00141472	44.6838	0.356031	0.355995		12.8394	0	#DIV/0!	#DIV/0!	#DIV/0!		12.8394	0	#DIV/0!	#DIV/0!	#DIV/0!
		560	222.379	0.065	100	0.0649578	22.1585	0.10227	0.7	45	561	12.837	12.837	0	#DIV/0!	#DIV/0!	#DIV/0!		12.837	0	#DIV/0!	#DIV/0!	#DIV/0!		12.836	-0.000983609	0.143387	0.247506	0.247477			12.8356	-0.00141499	44.6922	0.356054	0.356018		12.837	0	#DIV/0!	#DIV/0!	#DIV/0!		12.837	0	#DIV/0!	#DIV/0!	#DIV/0!
		561	222.416	0.065	100	0.0649578	22.1516	0.102238	0.7	45	562	12.8346	12.8346	0	#DIV/0!	#DIV/0!	#DIV/0!		12.8346	0	#DIV/0!	#DIV/0!	#DIV/0!		12.8336	-0.000984162	0.143467	0.247614	0.247586			12.8332	-0.00141525	44.7005	0.356076	0.356041		12.8346	0	#DIV/0!	#DIV/0!	#DIV/0!		12.8346	0	#DIV/0!	#DIV/0!	#DIV/0!
		562	222.453	0.065	100	0.0649578	22.1448	0.102207	0.7	45	563	12.8322	12.8322	0	#DIV/0!	#DIV/0!	#DIV/0!		12.8322	0	#DIV/0!	#DIV/0!	#DIV/0!		12.8312	-0.000984715	0.143548	0.247723	0.247694			12.8308	-0.00141552	44.7088	0.356099	0.356063		12.8322	0	#DIV/0!	#DIV/0!	#DIV/0!		12.8322	0	#DIV/0!	#DIV/0!	#DIV/0!
		563	222.49	0.065	100	0.0649578	22.1379	0.102175	0.7	45	564	12.8298	12.8298	0	#DIV/0!	#DIV/0!	#DIV/0!		12.8298	0	#DIV/0!	#DIV/0!	#DIV/0!		12.8288	-0.000985269	0.143629	0.247832	0.247803			12.8284	-0.00141578	44.7172	0.356122	0.356086		12.8298	0	#DIV/0!	#DIV/0!	#DIV/0!		12.8298	0	#DIV/0!	#DIV/0!	#DIV/0!
		564	222.527	0.065	100	0.0649578	22.1311	0.102143	0.7	45	565	12.8274	12.8274	0	#DIV/0!	#DIV/0!	#DIV/0!		12.8274	0	#DIV/0!	#DIV/0!	#DIV/0!		12.8264	-0.000985823	0.14371	0.247941	0.247912			12.826	-0.00141604	44.7255	0.356144	0.356109		12.8274	0	#DIV/0!	#DIV/0!	#DIV/0!		12.8274	0	#DIV/0!	#DIV/0!	#DIV/0!
		565	222.564	0.065	100	0.0649578	22.1242	0.102112	0.7	45	566	12.825	12.825	0	#DIV/0!	#DIV/0!	#DIV/0!		12.825	0	#DIV/0!	#DIV/0!	#DIV/0!		12.824	-0.000986378	0.14379	0.24805	0.248021			12.8236	-0.00141631	44.7338	0.356167	0.356131		12.825	0	#DIV/0!	#DIV/0!	#DIV/0!		12.825	0	#DIV/0!	#DIV/0!	#DIV/0!
		566	222.601	0.065	100	0.0649578	22.1173	0.10208	0.7	45	567	12.8226	12.8226	0	#DIV/0!	#DIV/0!	#DIV/0!		12.8226	0	#DIV/0!	#DIV/0!	#DIV/0!		12.8216	-0.000986932	0.143871	0.248159	0.24813			12.8212	-0.00141657	44.7422	0.356189	0.356154		12.8226	0	#DIV/0!	#DIV/0!	#DIV/0!		12.8226	0	#DIV/0!	#DIV/0!	#DIV/0!
		567	222.638	0.065	100	0.0649578	22.1105	0.102048	0.7	45	568	12.8202	12.8202	0	#DIV/0!	#DIV/0!	#DIV/0!		12.8202	0	#DIV/0!	#DIV/0!	#DIV/0!		12.8192	-0.000987487	0.143952	0.248268	0.248239			12.8188	-0.00141683	44.7505	0.356212	0.356176		12.8202	0	#DIV/0!	#DIV/0!	#DIV/0!		12.8202	0	#DIV/0!	#DIV/0!	#DIV/0!
		568	222.675	0.065	100	0.0649578	22.1036	0.102017	0.7	45	569	12.8178	12.8178	0	#DIV/0!	#DIV/0!	#DIV/0!		12.8178	0	#DIV/0!	#DIV/0!	#DIV/0!		12.8168	-0.000988042	0.144033	0.248377	0.248348			12.8164	-0.0014171	44.7588	0.356235	0.356199		12.8178	0	#DIV/0!	#DIV/0!	#DIV/0!		12.8178	0	#DIV/0!	#DIV/0!	#DIV/0!
		569	222.712	0.065	100	0.0649578	22.0968	0.101985	0.7	45	570	12.8154	12.8154	0	#DIV/0!	#DIV/0!	#DIV/0!		12.8154	0	#DIV/0!	#DIV/0!	#DIV/0!		12.8144	-0.000988598	0.144114	0.248486	0.248457			12.814	-0.00141736	44.7671	0.356257	0.356221		12.8154	0	#DIV/0!	#DIV/0!	#DIV/0!		12.8154	0	#DIV/0!	#DIV/0!	#DIV/0!
		570	222.749	0.065	100	0.0649578	22.0899	0.101953	0.7	45	571	12.813	12.813	0	#DIV/0!	#DIV/0!	#DIV/0!		12.813	0	#DIV/0!	#DIV/0!	#DIV/0!		12.812	-0.000989154	0.144195	0.248596	0.248567			12.8116	-0.00141763	44.7755	0.35628	0.356244		12.813	0	#DIV/0!	#DIV/0!	#DIV/0!		12.813	0	#DIV/0!	#DIV/0!	#DIV/0!
		571	222.786	0.065	100	0.0649578	22.083	0.101922	0.7	45	572	12.8106	12.8106	0	#DIV/0!	#DIV/0!	#DIV/0!		12.8106	0	#DIV/0!	#DIV/0!	#DIV/0!		12.8096	-0.00098971	0.144276	0.248705	0.248676			12.8092	-0.00141789	44.7838	0.356302	0.356266		12.8106	0	#DIV/0!	#DIV/0!	#DIV/0!		12.8106	0	#DIV/0!	#DIV/0!	#DIV/0!
		572	222.823	0.065	100	0.0649578	22.0762	0.10189	0.7	45	573	12.8082	12.8082	0	#DIV/0!	#DIV/0!	#DIV/0!		12.8082	0	#DIV/0!	#DIV/0!	#DIV/0!		12.8072	-0.000990267	0.144357	0.248814	0.248785			12.8068	-0.00141815	44.7921	0.356325	0.356289		12.8082	0	#DIV/0!	#DIV/0!	#DIV/0!		12.8082	0	#DIV/0!	#DIV/0!	#DIV/0!
		573	222.86	0.065	100	0.0649578	22.0693	0.101858	0.7	45	574	12.8058	12.8058	0	#DIV/0!	#DIV/0!	#DIV/0!		12.8058	0	#DIV/0!	#DIV/0!	#DIV/0!		12.8048	-0.000990824	0.144438	0.248923	0.248894			12.8044	-0.00141842	44.8004	0.356347	0.356311		12.8058	0	#DIV/0!	#DIV/0!	#DIV/0!		12.8058	0	#DIV/0!	#DIV/0!	#DIV/0!
		574	222.897	0.065	100	0.0649578	22.0625	0.101827	0.7	45	575	12.8034	12.8034	0	#DIV/0!	#DIV/0!	#DIV/0!		12.8034	0	#DIV/0!	#DIV/0!	#DIV/0!		12.8024	-0.000991381	0.14452	0.249033	0.249004			12.8019	-0.00141868	44.8088	0.356369	0.356334		12.8034	0	#DIV/0!	#DIV/0!	#DIV/0!		12.8034	0	#DIV/0!	#DIV/0!	#DIV/0!
		575	222.934	0.065	100	0.0649578	22.0556	0.101795	0.7	45	576	12.801	12.801	0	#DIV/0!	#DIV/0!	#DIV/0!		12.801	0	#DIV/0!	#DIV/0!	#DIV/0!		12.8	-0.000991938	0.144601	0.249142	0.249113			12.7995	-0.00141894	44.8171	0.356392	0.356356		12.801	0	#DIV/0!	#DIV/0!	#DIV/0!		12.801	0	#DIV/0!	#DIV/0!	#DIV/0!
		576	222.971	0.065	100	0.0649578	22.0487	0.101763	0.7	45	577	12.7985	12.7985	0	#DIV/0!	#DIV/0!	#DIV/0!		12.7985	0	#DIV/0!	#DIV/0!	#DIV/0!		12.7976	-0.000992496	0.144682	0.249252	0.249223			12.7971	-0.00141921	44.8254	0.356414	0.356379		12.7985	0	#DIV/0!	#DIV/0!	#DIV/0!		12.7985	0	#DIV/0!	#DIV/0!	#DIV/0!
		577	223.008	0.065	100	0.0649578	22.0419	0.101732	0.7	45	578	12.7961	12.7961	0	#DIV/0!	#DIV/0!	#DIV/0!		12.7961	0	#DIV/0!	#DIV/0!	#DIV/0!		12.7951	-0.000993054	0.144764	0.249361	0.249332			12.7947	-0.00141947	44.8337	0.356437	0.356401		12.7961	0	#DIV/0!	#DIV/0!	#DIV/0!		12.7961	0	#DIV/0!	#DIV/0!	#DIV/0!
		578	223.046	0.065	100	0.0649578	22.035	0.1017	0.7	45	579	12.7937	12.7937	0	#DIV/0!	#DIV/0!	#DIV/0!		12.7937	0	#DIV/0!	#DIV/0!	#DIV/0!		12.7927	-0.000993613	0.144845	0.249471	0.249442			12.7923	-0.00141973	44.842	0.356459	0.356423		12.7937	0	#DIV/0!	#DIV/0!	#DIV/0!		12.7937	0	#DIV/0!	#DIV/0!	#DIV/0!
		579	223.083	0.065	100	0.0649578	22.0282	0.101668	0.7	45	580	12.7913	12.7913	0	#DIV/0!	#DIV/0!	#DIV/0!		12.7913	0	#DIV/0!	#DIV/0!	#DIV/0!		12.7903	-0.000994171	0.144926	0.249581	0.249551			12.7899	-0.00142	44.8504	0.356481	0.356446		12.7913	0	#DIV/0!	#DIV/0!	#DIV/0!		12.7913	0	#DIV/0!	#DIV/0!	#DIV/0!
		580	223.12	0.065	100	0.0649578	22.0213	0.101637	0.7	45	581	12.7889	12.7889	0	#DIV/0!	#DIV/0!	#DIV/0!		12.7889	0	#DIV/0!	#DIV/0!	#DIV/0!		12.7879	-0.00099473	0.145008	0.24969	0.249661			12.7875	-0.00142026	44.8587	0.356504	0.356468		12.7889	0	#DIV/0!	#DIV/0!	#DIV/0!		12.7889	0	#DIV/0!	#DIV/0!	#DIV/0!
		581	223.157	0.065	100	0.0649578	22.0144	0.101605	0.7	45	582	12.7865	12.7865	0	#DIV/0!	#DIV/0!	#DIV/0!		12.7865	0	#DIV/0!	#DIV/0!	#DIV/0!		12.7855	-0.00099529	0.14509	0.2498	0.249771			12.7851	-0.00142052	44.867	0.356526	0.35649		12.7865	0	#DIV/0!	#DIV/0!	#DIV/0!		12.7865	0	#DIV/0!	#DIV/0!	#DIV/0!
		582	223.194	0.065	100	0.0649578	22.0076	0.101573	0.7	45	583	12.7841	12.7841	0	#DIV/0!	#DIV/0!	#DIV/0!		12.7841	0	#DIV/0!	#DIV/0!	#DIV/0!		12.7831	-0.000995849	0.145171	0.24991	0.249881			12.7826	-0.00142079	44.8753	0.356548	0.356513		12.7841	0	#DIV/0!	#DIV/0!	#DIV/0!		12.7841	0	#DIV/0!	#DIV/0!	#DIV/0!
		583	223.231	0.065	100	0.0649578	22.0007	0.101542	0.7	45	584	12.7817	12.7817	0	#DIV/0!	#DIV/0!	#DIV/0!		12.7817	0	#DIV/0!	#DIV/0!	#DIV/0!		12.7807	-0.000996409	0.145253	0.25002	0.24999			12.7802	-0.00142105	44.8836	0.356571	0.356535		12.7817	0	#DIV/0!	#DIV/0!	#DIV/0!		12.7817	0	#DIV/0!	#DIV/0!	#DIV/0!
		584	223.269	0.065	100	0.0649578	21.9939	0.10151	0.7	45	585	12.7792	12.7792	0	#DIV/0!	#DIV/0!	#DIV/0!		12.7792	0	#DIV/0!	#DIV/0!	#DIV/0!		12.7782	-0.00099697	0.145334	0.25013	0.2501			12.7778	-0.00142131	44.8919	0.356593	0.356557		12.7792	0	#DIV/0!	#DIV/0!	#DIV/0!		12.7792	0	#DIV/0!	#DIV/0!	#DIV/0!
		585	223.306	0.065	100	0.0649578	21.987	0.101478	0.7	45	586	12.7768	12.7768	0	#DIV/0!	#DIV/0!	#DIV/0!		12.7768	0	#DIV/0!	#DIV/0!	#DIV/0!		12.7758	-0.00099753	0.145416	0.25024	0.25021			12.7754	-0.00142158	44.9002	0.356615	0.356579		12.7768	0	#DIV/0!	#DIV/0!	#DIV/0!		12.7768	0	#DIV/0!	#DIV/0!	#DIV/0!
		586	223.343	0.065	100	0.0649578	21.9801	0.101447	0.7	45	587	12.7744	12.7744	0	#DIV/0!	#DIV/0!	#DIV/0!		12.7744	0	#DIV/0!	#DIV/0!	#DIV/0!		12.7734	-0.000998091	0.145498	0.25035	0.25032			12.773	-0.00142184	44.9085	0.356637	0.356601		12.7744	0	#DIV/0!	#DIV/0!	#DIV/0!		12.7744	0	#DIV/0!	#DIV/0!	#DIV/0!
		587	223.38	0.065	100	0.0649578	21.9733	0.101415	0.7	45	588	12.772	12.772	0	#DIV/0!	#DIV/0!	#DIV/0!		12.772	0	#DIV/0!	#DIV/0!	#DIV/0!		12.771	-0.000998652	0.14558	0.25046	0.25043			12.7706	-0.0014221	44.9168	0.356659	0.356624		12.772	0	#DIV/0!	#DIV/0!	#DIV/0!		12.772	0	#DIV/0!	#DIV/0!	#DIV/0!
		588	223.418	0.065	100	0.0649578	21.9664	0.101383	0.7	45	589	12.7696	12.7696	0	#DIV/0!	#DIV/0!	#DIV/0!		12.7696	0	#DIV/0!	#DIV/0!	#DIV/0!		12.7686	-0.000999214	0.145662	0.25057	0.25054			12.7681	-0.00142236	44.9251	0.356682	0.356646		12.7696	0	#DIV/0!	#DIV/0!	#DIV/0!		12.7696	0	#DIV/0!	#DIV/0!	#DIV/0!
		589	223.455	0.065	100	0.0649578	21.9596	0.101352	0.7	45	590	12.7671	12.7671	0	#DIV/0!	#DIV/0!	#DIV/0!		12.7671	0	#DIV/0!	#DIV/0!	#DIV/0!		12.7661	-0.000999776	0.145743	0.25068	0.25065			12.7657	-0.00142263	44.9334	0.356704	0.356668		12.7671	0	#DIV/0!	#DIV/0!	#DIV/0!		12.7671	0	#DIV/0!	#DIV/0!	#DIV/0!
		590	223.492	0.065	100	0.0649578	21.9527	0.10132	0.7	45	591	12.7647	12.7647	0	#DIV/0!	#DIV/0!	#DIV/0!		12.7647	0	#DIV/0!	#DIV/0!	#DIV/0!		12.7637	-0.00100034	0.145825	0.25079	0.250761			12.7633	-0.00142289	44.9417	0.356726	0.35669		12.7647	0	#DIV/0!	#DIV/0!	#DIV/0!		12.7647	0	#DIV/0!	#DIV/0!	#DIV/0!
		591	223.529	0.065	100	0.0649578	21.9458	0.101288	0.7	45	592	12.7623	12.7623	0	#DIV/0!	#DIV/0!	#DIV/0!		12.7623	0	#DIV/0!	#DIV/0!	#DIV/0!		12.7613	-0.0010009	0.145907	0.2509	0.250871			12.7609	-0.00142315	44.95	0.356748	0.356712		12.7623	0	#DIV/0!	#DIV/0!	#DIV/0!		12.7623	0	#DIV/0!	#DIV/0!	#DIV/0!
		592	223.567	0.065	100	0.0649578	21.939	0.101257	0.7	45	593	12.7599	12.7599	0	#DIV/0!	#DIV/0!	#DIV/0!		12.7599	0	#DIV/0!	#DIV/0!	#DIV/0!		12.7589	-0.00100146	0.145989	0.25101	0.250981			12.7584	-0.00142342	44.9583	0.35677	0.356734		12.7599	0	#DIV/0!	#DIV/0!	#DIV/0!		12.7599	0	#DIV/0!	#DIV/0!	#DIV/0!
		593	223.604	0.065	100	0.0649578	21.9321	0.101225	0.7	45	594	12.7574	12.7574	0	#DIV/0!	#DIV/0!	#DIV/0!		12.7574	0	#DIV/0!	#DIV/0!	#DIV/0!		12.7564	-0.00100203	0.146072	0.251121	0.251091			12.756	-0.00142368	44.9666	0.356792	0.356756		12.7574	0	#DIV/0!	#DIV/0!	#DIV/0!		12.7574	0	#DIV/0!	#DIV/0!	#DIV/0!
		594	223.641	0.065	100	0.0649578	21.9253	0.101194	0.7	45	595	12.755	12.755	0	#DIV/0!	#DIV/0!	#DIV/0!		12.755	0	#DIV/0!	#DIV/0!	#DIV/0!		12.754	-0.00100259	0.146154	0.251231	0.251202			12.7536	-0.00142394	44.9749	0.356814	0.356778		12.755	0	#DIV/0!	#DIV/0!	#DIV/0!		12.755	0	#DIV/0!	#DIV/0!	#DIV/0!
		595	223.679	0.065	100	0.0649578	21.9184	0.101162	0.7	45	596	12.7526	12.7526	0	#DIV/0!	#DIV/0!	#DIV/0!		12.7526	0	#DIV/0!	#DIV/0!	#DIV/0!		12.7516	-0.00100315	0.146236	0.251342	0.251312			12.7512	-0.0014242	44.9832	0.356836	0.3568		12.7526	0	#DIV/0!	#DIV/0!	#DIV/0!		12.7526	0	#DIV/0!	#DIV/0!	#DIV/0!
		596	223.716	0.065	100	0.0649578	21.9115	0.10113	0.7	45	597	12.7502	12.7502	0	#DIV/0!	#DIV/0!	#DIV/0!		12.7502	0	#DIV/0!	#DIV/0!	#DIV/0!		12.7492	-0.00100372	0.146318	0.251452	0.251423			12.7487	-0.00142447	44.9915	0.356858	0.356822		12.7502	0	#DIV/0!	#DIV/0!	#DIV/0!		12.7502	0	#DIV/0!	#DIV/0!	#DIV/0!
		597	223.754	0.065	100	0.0649578	21.9047	0.101099	0.7	45	598	12.7477	12.7477	0	#DIV/0!	#DIV/0!	#DIV/0!		12.7477	0	#DIV/0!	#DIV/0!	#DIV/0!		12.7467	-0.00100428	0.1464	0.251563	0.251533			12.7463	-0.00142473	44.9998	0.35688	0.356844		12.7477	0	#DIV/0!	#DIV/0!	#DIV/0!		12.7477	0	#DIV/0!	#DIV/0!	#DIV/0!
		598	223.791	0.065	100	0.0649578	21.8978	0.101067	0.7	45	599	12.7453	12.7453	0	#DIV/0!	#DIV/0!	#DIV/0!		12.7453	0	#DIV/0!	#DIV/0!	#DIV/0!		12.7443	-0.00100485	0.146483	0.251673	0.251644			12.7439	-0.00142499	45.0081	0.356902	0.356866		12.7453	0	#DIV/0!	#DIV/0!	#DIV/0!		12.7453	0	#DIV/0!	#DIV/0!	#DIV/0!
		599	223.828	0.065	100	0.0649578	21.891	0.101035	0.7	45	600	12.7429	12.7429	0	#DIV/0!	#DIV/0!	#DIV/0!		12.7429	0	#DIV/0!	#DIV/0!	#DIV/0!		12.7419	-0.00100541	0.146565	0.251784	0.251754			12.7415	-0.00142525	45.0164	0.356924	0.356888		12.7429	0	#DIV/0!	#DIV/0!	#DIV/0!		12.7429	0	#DIV/0!	#DIV/0!	#DIV/0!
		600	223.866	0.065	100	0.0649578	21.8841	0.101004	0.7	45	601	12.7404	12.7404	0	#DIV/0!	#DIV/0!	#DIV/0!		12.7404	0	#DIV/0!	#DIV/0!	#DIV/0!		12.7394	-0.00100598	0.146647	0.251894	0.251865			12.739	-0.00142552	45.0247	0.356946	0.35691		12.7404	0	#DIV/0!	#DIV/0!	#DIV/0!		12.7404	0	#DIV/0!	#DIV/0!	#DIV/0!
		601	223.903	0.065	100	0.0649578	21.8772	0.100972	0.7	45	602	12.738	12.738	0	#DIV/0!	#DIV/0!	#DIV/0!		12.738	0	#DIV/0!	#DIV/0!	#DIV/0!		12.737	-0.00100654	0.14673	0.252005	0.251976			12.7366	-0.00142578	45.033	0.356968	0.356932		12.738	0	#DIV/0!	#DIV/0!	#DIV/0!		12.738	0	#DIV/0!	#DIV/0!	#DIV/0!
		602	223.941	0.065	100	0.0649578	21.8704	0.10094	0.7	45	603	12.7356	12.7356	0	#DIV/0!	#DIV/0!	#DIV/0!		12.7356	0	#DIV/0!	#DIV/0!	#DIV/0!		12.7346	-0.00100711	0.146812	0.252116	0.252086			12.7342	-0.00142604	45.0413	0.35699	0.356954		12.7356	0	#DIV/0!	#DIV/0!	#DIV/0!		12.7356	0	#DIV/0!	#DIV/0!	#DIV/0!
		603	223.978	0.065	100	0.0649578	21.8635	0.100909	0.7	45	604	12.7332	12.7332	0	#DIV/0!	#DIV/0!	#DIV/0!		12.7332	0	#DIV/0!	#DIV/0!	#DIV/0!		12.7321	-0.00100767	0.146895	0.252227	0.252197			12.7317	-0.0014263	45.0496	0.357012	0.356976		12.7332	0	#DIV/0!	#DIV/0!	#DIV/0!		12.7332	0	#DIV/0!	#DIV/0!	#DIV/0!
		604	224.016	0.065	100	0.0649578	21.8567	0.100877	0.7	45	605	12.7307	12.7307	0	#DIV/0!	#DIV/0!	#DIV/0!		12.7307	0	#DIV/0!	#DIV/0!	#DIV/0!		12.7297	-0.00100824	0.146977	0.252338	0.252308			12.7293	-0.00142657	45.0578	0.357034	0.356998		12.7307	0	#DIV/0!	#DIV/0!	#DIV/0!		12.7307	0	#DIV/0!	#DIV/0!	#DIV/0!
		605	224.053	0.065	100	0.0649578	21.8498	0.100845	0.7	45	606	12.7283	12.7283	0	#DIV/0!	#DIV/0!	#DIV/0!		12.7283	0	#DIV/0!	#DIV/0!	#DIV/0!		12.7273	-0.00100881	0.14706	0.252448	0.252419			12.7269	-0.00142683	45.0661	0.357056	0.35702		12.7283	0	#DIV/0!	#DIV/0!	#DIV/0!		12.7283	0	#DIV/0!	#DIV/0!	#DIV/0!
		606	224.09	0.065	100	0.0649578	21.8429	0.100814	0.7	45	607	12.7258	12.7258	0	#DIV/0!	#DIV/0!	#DIV/0!		12.7258	0	#DIV/0!	#DIV/0!	#DIV/0!		12.7248	-0.00100937	0.147143	0.252559	0.25253			12.7244	-0.00142709	45.0744	0.357077	0.357041		12.7258	0	#DIV/0!	#DIV/0!	#DIV/0!		12.7258	0	#DIV/0!	#DIV/0!	#DIV/0!
		607	224.128	0.065	100	0.0649578	21.8361	0.100782	0.7	45	608	12.7234	12.7234	0	#DIV/0!	#DIV/0!	#DIV/0!		12.7234	0	#DIV/0!	#DIV/0!	#DIV/0!		12.7224	-0.00100994	0.147226	0.25267	0.252641			12.722	-0.00142735	45.0827	0.357099	0.357063		12.7234	0	#DIV/0!	#DIV/0!	#DIV/0!		12.7234	0	#DIV/0!	#DIV/0!	#DIV/0!
		608	224.166	0.065	100	0.0649578	21.8292	0.10075	0.7	45	609	12.721	12.721	0	#DIV/0!	#DIV/0!	#DIV/0!		12.721	0	#DIV/0!	#DIV/0!	#DIV/0!		12.72	-0.00101051	0.147308	0.252781	0.252752			12.7195	-0.00142761	45.091	0.357121	0.357085		12.721	0	#DIV/0!	#DIV/0!	#DIV/0!		12.721	0	#DIV/0!	#DIV/0!	#DIV/0!
		609	224.203	0.065	100	0.0649578	21.8224	0.100719	0.7	45	610	12.7185	12.7185	0	#DIV/0!	#DIV/0!	#DIV/0!		12.7185	0	#DIV/0!	#DIV/0!	#DIV/0!		12.7175	-0.00101108	0.147391	0.252893	0.252863			12.7171	-0.00142788	45.0992	0.357143	0.357107		12.7185	0	#DIV/0!	#DIV/0!	#DIV/0!		12.7185	0	#DIV/0!	#DIV/0!	#DIV/0!
		610	224.241	0.065	100	0.0649578	21.8155	0.100687	0.7	45	611	12.7161	12.7161	0	#DIV/0!	#DIV/0!	#DIV/0!		12.7161	0	#DIV/0!	#DIV/0!	#DIV/0!		12.7151	-0.00101165	0.147474	0.253004	0.252974			12.7147	-0.00142814	45.1075	0.357164	0.357128		12.7161	0	#DIV/0!	#DIV/0!	#DIV/0!		12.7161	0	#DIV/0!	#DIV/0!	#DIV/0!
		611	224.278	0.065	100	0.0649578	21.8086	0.100655	0.7	45	612	12.7137	12.7137	0	#DIV/0!	#DIV/0!	#DIV/0!		12.7137	0	#DIV/0!	#DIV/0!	#DIV/0!		12.7126	-0.00101222	0.147557	0.253115	0.253085			12.7122	-0.0014284	45.1158	0.357186	0.35715		12.7137	0	#DIV/0!	#DIV/0!	#DIV/0!		12.7137	0	#DIV/0!	#DIV/0!	#DIV/0!
		612	224.316	0.065	100	0.0649578	21.8018	0.100624	0.7	45	613	12.7112	12.7112	0	#DIV/0!	#DIV/0!	#DIV/0!		12.7112	0	#DIV/0!	#DIV/0!	#DIV/0!		12.7102	-0.00101278	0.14764	0.253226	0.253196			12.7098	-0.00142866	45.1241	0.357208	0.357172		12.7112	0	#DIV/0!	#DIV/0!	#DIV/0!		12.7112	0	#DIV/0!	#DIV/0!	#DIV/0!
		613	224.353	0.065	100	0.0649578	21.7949	0.100592	0.7	45	614	12.7088	12.7088	0	#DIV/0!	#DIV/0!	#DIV/0!		12.7088	0	#DIV/0!	#DIV/0!	#DIV/0!		12.7078	-0.00101335	0.147723	0.253337	0.253308			12.7073	-0.00142892	45.1323	0.35723	0.357193		12.7088	0	#DIV/0!	#DIV/0!	#DIV/0!		12.7088	0	#DIV/0!	#DIV/0!	#DIV/0!
		614	224.391	0.065	100	0.0649578	21.7881	0.10056	0.7	45	615	12.7063	12.7063	0	#DIV/0!	#DIV/0!	#DIV/0!		12.7063	0	#DIV/0!	#DIV/0!	#DIV/0!		12.7053	-0.00101392	0.147806	0.253449	0.253419			12.7049	-0.00142919	45.1406	0.357251	0.357215		12.7063	0	#DIV/0!	#DIV/0!	#DIV/0!		12.7063	0	#DIV/0!	#DIV/0!	#DIV/0!
		615	224.428	0.065	100	0.0649578	21.7812	0.100529	0.7	45	616	12.7039	12.7039	0	#DIV/0!	#DIV/0!	#DIV/0!		12.7039	0	#DIV/0!	#DIV/0!	#DIV/0!		12.7029	-0.00101449	0.147889	0.25356	0.25353			12.7025	-0.00142945	45.1489	0.357273	0.357237		12.7039	0	#DIV/0!	#DIV/0!	#DIV/0!		12.7039	0	#DIV/0!	#DIV/0!	#DIV/0!
		616	224.466	0.065	100	0.0649578	21.7743	0.100497	0.7	45	617	12.7014	12.7014	0	#DIV/0!	#DIV/0!	#DIV/0!		12.7014	0	#DIV/0!	#DIV/0!	#DIV/0!		12.7004	-0.00101506	0.147972	0.253672	0.253642			12.7	-0.00142971	45.1572	0.357295	0.357258		12.7014	0	#DIV/0!	#DIV/0!	#DIV/0!		12.7014	0	#DIV/0!	#DIV/0!	#DIV/0!
		617	224.504	0.065	100	0.0649578	21.7675	0.100465	0.7	45	618	12.699	12.699	0	#DIV/0!	#DIV/0!	#DIV/0!		12.699	0	#DIV/0!	#DIV/0!	#DIV/0!		12.698	-0.00101563	0.148055	0.253783	0.253753			12.6976	-0.00142997	45.1654	0.357316	0.35728		12.699	0	#DIV/0!	#DIV/0!	#DIV/0!		12.699	0	#DIV/0!	#DIV/0!	#DIV/0!
		618	224.541	0.065	100	0.0649578	21.7606	0.100434	0.7	45	619	12.6966	12.6966	0	#DIV/0!	#DIV/0!	#DIV/0!		12.6966	0	#DIV/0!	#DIV/0!	#DIV/0!		12.6955	-0.00101621	0.148139	0.253895	0.253865			12.6951	-0.00143023	45.1737	0.357338	0.357301		12.6966	0	#DIV/0!	#DIV/0!	#DIV/0!		12.6966	0	#DIV/0!	#DIV/0!	#DIV/0!
		619	224.579	0.065	100	0.0649578	21.7538	0.100402	0.7	45	620	12.6941	12.6941	0	#DIV/0!	#DIV/0!	#DIV/0!		12.6941	0	#DIV/0!	#DIV/0!	#DIV/0!		12.6931	-0.00101678	0.148222	0.254006	0.253976			12.6927	-0.0014305	45.182	0.357359	0.357323		12.6941	0	#DIV/0!	#DIV/0!	#DIV/0!		12.6941	0	#DIV/0!	#DIV/0!	#DIV/0!
		620	224.617	0.065	100	0.0649578	21.7469	0.10037	0.7	45	621	12.6917	12.6917	0	#DIV/0!	#DIV/0!	#DIV/0!		12.6917	0	#DIV/0!	#DIV/0!	#DIV/0!		12.6906	-0.00101735	0.148305	0.254118	0.254088			12.6902	-0.00143076	45.1902	0.357381	0.357345		12.6917	0	#DIV/0!	#DIV/0!	#DIV/0!		12.6917	0	#DIV/0!	#DIV/0!	#DIV/0!
		621	224.654	0.065	100	0.0649578	21.74	0.100339	0.7	45	622	12.6892	12.6892	0	#DIV/0!	#DIV/0!	#DIV/0!		12.6892	0	#DIV/0!	#DIV/0!	#DIV/0!		12.6882	-0.00101792	0.148388	0.254229	0.2542			12.6878	-0.00143102	45.1985	0.357402	0.357366		12.6892	0	#DIV/0!	#DIV/0!	#DIV/0!		12.6892	0	#DIV/0!	#DIV/0!	#DIV/0!
		622	224.692	0.065	100	0.0649578	21.7332	0.100307	0.7	45	623	12.6868	12.6868	0	#DIV/0!	#DIV/0!	#DIV/0!		12.6868	0	#DIV/0!	#DIV/0!	#DIV/0!		12.6857	-0.00101849	0.148472	0.254341	0.254311			12.6853	-0.00143128	45.2067	0.357424	0.357388		12.6868	0	#DIV/0!	#DIV/0!	#DIV/0!		12.6868	0	#DIV/0!	#DIV/0!	#DIV/0!
		623	224.73	0.065	100	0.0649578	21.7263	0.100275	0.7	45	624	12.6843	12.6843	0	#DIV/0!	#DIV/0!	#DIV/0!		12.6843	0	#DIV/0!	#DIV/0!	#DIV/0!		12.6833	-0.00101906	0.148555	0.254453	0.254423			12.6829	-0.00143154	45.215	0.357445	0.357409		12.6843	0	#DIV/0!	#DIV/0!	#DIV/0!		12.6843	0	#DIV/0!	#DIV/0!	#DIV/0!
		624	224.768	0.065	100	0.0649578	21.7195	0.100244	0.7	45	625	12.6819	12.6819	0	#DIV/0!	#DIV/0!	#DIV/0!		12.6819	0	#DIV/0!	#DIV/0!	#DIV/0!		12.6808	-0.00101964	0.148639	0.254565	0.254535			12.6804	-0.0014318	45.2233	0.357467	0.35743		12.6819	0	#DIV/0!	#DIV/0!	#DIV/0!		12.6819	0	#DIV/0!	#DIV/0!	#DIV/0!
		625	224.805	0.065	100	0.0649578	21.7126	0.100212	0.7	45	626	12.6794	12.6794	0	#DIV/0!	#DIV/0!	#DIV/0!		12.6794	0	#DIV/0!	#DIV/0!	#DIV/0!		12.6784	-0.00102021	0.148722	0.254677	0.254647			12.678	-0.00143206	45.2315	0.357488	0.357452		12.6794	0	#DIV/0!	#DIV/0!	#DIV/0!		12.6794	0	#DIV/0!	#DIV/0!	#DIV/0!
		626	224.843	0.065	100	0.0649578	21.7057	0.10018	0.7	45	627	12.677	12.677	0	#DIV/0!	#DIV/0!	#DIV/0!		12.677	0	#DIV/0!	#DIV/0!	#DIV/0!		12.6759	-0.00102078	0.148806	0.254789	0.254759			12.6755	-0.00143233	45.2398	0.35751	0.357473		12.677	0	#DIV/0!	#DIV/0!	#DIV/0!		12.677	0	#DIV/0!	#DIV/0!	#DIV/0!
		627	224.881	0.065	100	0.0649578	21.6989	0.100149	0.7	45	628	12.6745	12.6745	0	#DIV/0!	#DIV/0!	#DIV/0!		12.6745	0	#DIV/0!	#DIV/0!	#DIV/0!		12.6735	-0.00102136	0.14889	0.254901	0.254871			12.6731	-0.00143259	45.248	0.357531	0.357495		12.6745	0	#DIV/0!	#DIV/0!	#DIV/0!		12.6745	0	#DIV/0!	#DIV/0!	#DIV/0!
		628	224.919	0.065	100	0.0649578	21.692	0.100117	0.7	45	629	12.6721	12.6721	0	#DIV/0!	#DIV/0!	#DIV/0!		12.6721	0	#DIV/0!	#DIV/0!	#DIV/0!		12.671	-0.00102193	0.148973	0.255013	0.254983			12.6706	-0.00143285	45.2563	0.357552	0.357516		12.6721	0	#DIV/0!	#DIV/0!	#DIV/0!		12.6721	0	#DIV/0!	#DIV/0!	#DIV/0!
		629	224.956	0.065	100	0.0649578	21.6852	0.100085	0.7	45	630	12.6696	12.6696	0	#DIV/0!	#DIV/0!	#DIV/0!		12.6696	0	#DIV/0!	#DIV/0!	#DIV/0!		12.6686	-0.00102251	0.149057	0.255125	0.255095			12.6682	-0.00143311	45.2645	0.357574	0.357537		12.6696	0	#DIV/0!	#DIV/0!	#DIV/0!		12.6696	0	#DIV/0!	#DIV/0!	#DIV/0!
		630	224.994	0.065	100	0.0649578	21.6783	0.100054	0.7	45	631	12.6671	12.6671	0	#DIV/0!	#DIV/0!	#DIV/0!		12.6671	0	#DIV/0!	#DIV/0!	#DIV/0!		12.6661	-0.00102308	0.149141	0.255237	0.255207			12.6657	-0.00143337	45.2728	0.357595	0.357559		12.6671	0	#DIV/0!	#DIV/0!	#DIV/0!		12.6671	0	#DIV/0!	#DIV/0!	#DIV/0!
		631	225.032	0.065	100	0.0649578	21.6714	0.100022	0.7	45	632	12.6647	12.6647	0	#DIV/0!	#DIV/0!	#DIV/0!		12.6647	0	#DIV/0!	#DIV/0!	#DIV/0!		12.6637	-0.00102366	0.149225	0.255349	0.255319			12.6633	-0.00143363	45.281	0.357616	0.35758		12.6647	0	#DIV/0!	#DIV/0!	#DIV/0!		12.6647	0	#DIV/0!	#DIV/0!	#DIV/0!
		632	225.07	0.065	100	0.0649578	21.6646	0.0999904	0.7	45	633	12.6622	12.6622	0	#DIV/0!	#DIV/0!	#DIV/0!		12.6622	0	#DIV/0!	#DIV/0!	#DIV/0!		12.6612	-0.00102423	0.149309	0.255461	0.255431			12.6608	-0.00143389	45.2893	0.357638	0.357601		12.6622	0	#DIV/0!	#DIV/0!	#DIV/0!		12.6622	0	#DIV/0!	#DIV/0!	#DIV/0!
		633	225.108	0.065	100	0.0649578	21.6577	0.0999587	0.7	45	634	12.6598	12.6598	0	#DIV/0!	#DIV/0!	#DIV/0!		12.6598	0	#DIV/0!	#DIV/0!	#DIV/0!		12.6588	-0.00102481	0.149393	0.255573	0.255543			12.6583	-0.00143415	45.2975	0.357659	0.357623		12.6598	0	#DIV/0!	#DIV/0!	#DIV/0!		12.6598	0	#DIV/0!	#DIV/0!	#DIV/0!
		634	225.145	0.065	100	0.0649578	21.6509	0.0999271	0.7	45	635	12.6573	12.6573	0	#DIV/0!	#DIV/0!	#DIV/0!		12.6573	0	#DIV/0!	#DIV/0!	#DIV/0!		12.6563	-0.00102538	0.149476	0.255686	0.255656			12.6559	-0.00143441	45.3058	0.35768	0.357644		12.6573	0	#DIV/0!	#DIV/0!	#DIV/0!		12.6573	0	#DIV/0!	#DIV/0!	#DIV/0!
		635	225.183	0.065	100	0.0649578	21.644	0.0998954	0.7	45	636	12.6549	12.6549	0	#DIV/0!	#DIV/0!	#DIV/0!		12.6549	0	#DIV/0!	#DIV/0!	#DIV/0!		12.6538	-0.00102596	0.149561	0.255798	0.255768			12.6534	-0.00143468	45.314	0.357701	0.357665		12.6549	0	#DIV/0!	#DIV/0!	#DIV/0!		12.6549	0	#DIV/0!	#DIV/0!	#DIV/0!
		636	225.221	0.065	100	0.0649578	21.6371	0.0998638	0.7	45	637	12.6524	12.6524	0	#DIV/0!	#DIV/0!	#DIV/0!		12.6524	0	#DIV/0!	#DIV/0!	#DIV/0!		12.6514	-0.00102654	0.149645	0.25591	0.25588			12.651	-0.00143494	45.3222	0.357723	0.357686		12.6524	0	#DIV/0!	#DIV/0!	#DIV/0!		12.6524	0	#DIV/0!	#DIV/0!	#DIV/0!
		637	225.259	0.065	100	0.0649578	21.6303	0.0998321	0.7	45	638	12.6499	12.6499	0	#DIV/0!	#DIV/0!	#DIV/0!		12.6499	0	#DIV/0!	#DIV/0!	#DIV/0!		12.6489	-0.00102711	0.149729	0.256023	0.255993			12.6485	-0.0014352	45.3305	0.357744	0.357707		12.6499	0	#DIV/0!	#DIV/0!	#DIV/0!		12.6499	0	#DIV/0!	#DIV/0!	#DIV/0!
		638	225.297	0.065	100	0.0649578	21.6234	0.0998004	0.7	45	639	12.6475	12.6475	0	#DIV/0!	#DIV/0!	#DIV/0!		12.6475	0	#DIV/0!	#DIV/0!	#DIV/0!		12.6464	-0.00102769	0.149813	0.256135	0.256105			12.646	-0.00143546	45.3387	0.357765	0.357729		12.6475	0	#DIV/0!	#DIV/0!	#DIV/0!		12.6475	0	#DIV/0!	#DIV/0!	#DIV/0!
		639	225.335	0.065	100	0.0649578	21.6166	0.0997688	0.7	45	640	12.645	12.645	0	#DIV/0!	#DIV/0!	#DIV/0!		12.645	0	#DIV/0!	#DIV/0!	#DIV/0!		12.644	-0.00102827	0.149897	0.256248	0.256218			12.6436	-0.00143572	45.347	0.357786	0.35775		12.645	0	#DIV/0!	#DIV/0!	#DIV/0!		12.645	0	#DIV/0!	#DIV/0!	#DIV/0!
		640	225.373	0.065	100	0.0649578	21.6097	0.0997371	0.7	45	641	12.6425	12.6425	0	#DIV/0!	#DIV/0!	#DIV/0!		12.6425	0	#DIV/0!	#DIV/0!	#DIV/0!		12.6415	-0.00102885	0.149981	0.256361	0.25633			12.6411	-0.00143598	45.3552	0.357807	0.357771		12.6425	0	#DIV/0!	#DIV/0!	#DIV/0!		12.6425	0	#DIV/0!	#DIV/0!	#DIV/0!
		641	225.411	0.065	100	0.0649578	21.6028	0.0997055	0.7	45	642	12.6401	12.6401	0	#DIV/0!	#DIV/0!	#DIV/0!		12.6401	0	#DIV/0!	#DIV/0!	#DIV/0!		12.6391	-0.00102942	0.150066	0.256473	0.256443			12.6386	-0.00143624	45.3634	0.357828	0.357792		12.6401	0	#DIV/0!	#DIV/0!	#DIV/0!		12.6401	0	#DIV/0!	#DIV/0!	#DIV/0!
		642	225.449	0.065	100	0.0649578	21.596	0.0996738	0.7	45	643	12.6376	12.6376	0	#DIV/0!	#DIV/0!	#DIV/0!		12.6376	0	#DIV/0!	#DIV/0!	#DIV/0!		12.6366	-0.00103	0.15015	0.256586	0.256556			12.6362	-0.0014365	45.3717	0.35785	0.357813		12.6376	0	#DIV/0!	#DIV/0!	#DIV/0!		12.6376	0	#DIV/0!	#DIV/0!	#DIV/0!
		643	225.487	0.065	100	0.0649578	21.5891	0.0996421	0.7	45	644	12.6352	12.6352	0	#DIV/0!	#DIV/0!	#DIV/0!		12.6352	0	#DIV/0!	#DIV/0!	#DIV/0!		12.6341	-0.00103058	0.150234	0.256699	0.256668			12.6337	-0.00143676	45.3799	0.357871	0.357834		12.6352	0	#DIV/0!	#DIV/0!	#DIV/0!		12.6352	0	#DIV/0!	#DIV/0!	#DIV/0!
		644	225.525	0.065	100	0.0649578	21.5823	0.0996105	0.7	45	645	12.6327	12.6327	0	#DIV/0!	#DIV/0!	#DIV/0!		12.6327	0	#DIV/0!	#DIV/0!	#DIV/0!		12.6317	-0.00103116	0.150319	0.256811	0.256781			12.6312	-0.00143702	45.3881	0.357892	0.357855		12.6327	0	#DIV/0!	#DIV/0!	#DIV/0!		12.6327	0	#DIV/0!	#DIV/0!	#DIV/0!
		645	225.563	0.065	100	0.0649578	21.5754	0.0995788	0.7	45	646	12.6302	12.6302	0	#DIV/0!	#DIV/0!	#DIV/0!		12.6302	0	#DIV/0!	#DIV/0!	#DIV/0!		12.6292	-0.00103174	0.150403	0.256924	0.256894			12.6288	-0.00143728	45.3964	0.357913	0.357876		12.6302	0	#DIV/0!	#DIV/0!	#DIV/0!		12.6302	0	#DIV/0!	#DIV/0!	#DIV/0!
		646	225.601	0.065	100	0.0649578	21.5685	0.0995471	0.7	45	647	12.6277	12.6277	0	#DIV/0!	#DIV/0!	#DIV/0!		12.6277	0	#DIV/0!	#DIV/0!	#DIV/0!		12.6267	-0.00103232	0.150488	0.257037	0.257007			12.6263	-0.00143754	45.4046	0.357934	0.357897		12.6277	0	#DIV/0!	#DIV/0!	#DIV/0!		12.6277	0	#DIV/0!	#DIV/0!	#DIV/0!
		647	225.639	0.065	100	0.0649578	21.5617	0.0995155	0.7	45	648	12.6253	12.6253	0	#DIV/0!	#DIV/0!	#DIV/0!		12.6253	0	#DIV/0!	#DIV/0!	#DIV/0!		12.6242	-0.0010329	0.150572	0.25715	0.25712			12.6238	-0.0014378	45.4128	0.357955	0.357918		12.6253	0	#DIV/0!	#DIV/0!	#DIV/0!		12.6253	0	#DIV/0!	#DIV/0!	#DIV/0!
		648	225.677	0.065	100	0.0649578	21.5548	0.0994838	0.7	45	649	12.6228	12.6228	0	#DIV/0!	#DIV/0!	#DIV/0!		12.6228	0	#DIV/0!	#DIV/0!	#DIV/0!		12.6218	-0.00103348	0.150657	0.257263	0.257233			12.6214	-0.00143806	45.421	0.357976	0.357939		12.6228	0	#DIV/0!	#DIV/0!	#DIV/0!		12.6228	0	#DIV/0!	#DIV/0!	#DIV/0!
		649	225.715	0.065	100	0.0649578	21.548	0.0994522	0.7	45	650	12.6203	12.6203	0	#DIV/0!	#DIV/0!	#DIV/0!		12.6203	0	#DIV/0!	#DIV/0!	#DIV/0!		12.6193	-0.00103406	0.150742	0.257376	0.257346			12.6189	-0.00143832	45.4293	0.357997	0.35796		12.6203	0	#DIV/0!	#DIV/0!	#DIV/0!		12.6203	0	#DIV/0!	#DIV/0!	#DIV/0!
		650	225.753	0.065	100	0.0649578	21.5411	0.0994205	0.7	45	651	12.6179	12.6179	0	#DIV/0!	#DIV/0!	#DIV/0!		12.6179	0	#DIV/0!	#DIV/0!	#DIV/0!		12.6168	-0.00103464	0.150826	0.257489	0.257459			12.6164	-0.00143859	45.4375	0.358018	0.357981		12.6179	0	#DIV/0!	#DIV/0!	#DIV/0!		12.6179	0	#DIV/0!	#DIV/0!	#DIV/0!
		651	225.791	0.065	100	0.0649578	21.5342	0.0993888	0.7	45	652	12.6154	12.6154	0	#DIV/0!	#DIV/0!	#DIV/0!		12.6154	0	#DIV/0!	#DIV/0!	#DIV/0!		12.6144	-0.00103522	0.150911	0.257602	0.257572			12.614	-0.00143885	45.4457	0.358038	0.358002		12.6154	0	#DIV/0!	#DIV/0!	#DIV/0!		12.6154	0	#DIV/0!	#DIV/0!	#DIV/0!
		652	225.829	0.065	100	0.0649578	21.5274	0.0993572	0.7	45	653	12.6129	12.6129	0	#DIV/0!	#DIV/0!	#DIV/0!		12.6129	0	#DIV/0!	#DIV/0!	#DIV/0!		12.6119	-0.00103581	0.150996	0.257716	0.257685			12.6115	-0.00143911	45.4539	0.358059	0.358023		12.6129	0	#DIV/0!	#DIV/0!	#DIV/0!		12.6129	0	#DIV/0!	#DIV/0!	#DIV/0!
		653	225.867	0.065	100	0.0649578	21.5205	0.0993255	0.7	45	654	12.6104	12.6104	0	#DIV/0!	#DIV/0!	#DIV/0!		12.6104	0	#DIV/0!	#DIV/0!	#DIV/0!		12.6094	-0.00103639	0.151081	0.257829	0.257798			12.609	-0.00143937	45.4621	0.35808	0.358044		12.6104	0	#DIV/0!	#DIV/0!	#DIV/0!		12.6104	0	#DIV/0!	#DIV/0!	#DIV/0!
		654	225.905	0.065	100	0.0649578	21.5137	0.0992939	0.7	45	655	12.608	12.608	0	#DIV/0!	#DIV/0!	#DIV/0!		12.608	0	#DIV/0!	#DIV/0!	#DIV/0!		12.6069	-0.00103697	0.151166	0.257942	0.257912			12.6065	-0.00143963	45.4704	0.358101	0.358064		12.608	0	#DIV/0!	#DIV/0!	#DIV/0!		12.608	0	#DIV/0!	#DIV/0!	#DIV/0!
		655	225.943	0.065	100	0.0649578	21.5068	0.0992622	0.7	45	656	12.6055	12.6055	0	#DIV/0!	#DIV/0!	#DIV/0!		12.6055	0	#DIV/0!	#DIV/0!	#DIV/0!		12.6045	-0.00103755	0.151251	0.258055	0.258025			12.6041	-0.00143989	45.4786	0.358122	0.358085		12.6055	0	#DIV/0!	#DIV/0!	#DIV/0!		12.6055	0	#DIV/0!	#DIV/0!	#DIV/0!
		656	225.981	0.065	100	0.0649578	21.5	0.0992305	0.7	45	657	12.603	12.603	0	#DIV/0!	#DIV/0!	#DIV/0!		12.603	0	#DIV/0!	#DIV/0!	#DIV/0!		12.602	-0.00103814	0.151336	0.258169	0.258138			12.6016	-0.00144015	45.4868	0.358143	0.358106		12.603	0	#DIV/0!	#DIV/0!	#DIV/0!		12.603	0	#DIV/0!	#DIV/0!	#DIV/0!
		657	226.02	0.065	100	0.0649578	21.4931	0.0991989	0.7	45	658	12.6005	12.6005	0	#DIV/0!	#DIV/0!	#DIV/0!		12.6005	0	#DIV/0!	#DIV/0!	#DIV/0!		12.5995	-0.00103872	0.151421	0.258282	0.258252			12.5991	-0.00144041	45.495	0.358163	0.358127		12.6005	0	#DIV/0!	#DIV/0!	#DIV/0!		12.6005	0	#DIV/0!	#DIV/0!	#DIV/0!
		658	226.058	0.065	100	0.0649578	21.4862	0.0991672	0.7	45	659	12.5981	12.5981	0	#DIV/0!	#DIV/0!	#DIV/0!		12.5981	0	#DIV/0!	#DIV/0!	#DIV/0!		12.597	-0.0010393	0.151506	0.258396	0.258365			12.5966	-0.00144067	45.5032	0.358184	0.358148		12.5981	0	#DIV/0!	#DIV/0!	#DIV/0!		12.5981	0	#DIV/0!	#DIV/0!	#DIV/0!
		659	226.096	0.065	100	0.0649578	21.4794	0.0991356	0.7	45	660	12.5956	12.5956	0	#DIV/0!	#DIV/0!	#DIV/0!		12.5956	0	#DIV/0!	#DIV/0!	#DIV/0!		12.5945	-0.00103989	0.151591	0.258509	0.258479			12.5941	-0.00144093	45.5114	0.358205	0.358168		12.5956	0	#DIV/0!	#DIV/0!	#DIV/0!		12.5956	0	#DIV/0!	#DIV/0!	#DIV/0!
		660	226.134	0.065	100	0.0649578	21.4725	0.0991039	0.7	45	661	12.5931	12.5931	0	#DIV/0!	#DIV/0!	#DIV/0!		12.5931	0	#DIV/0!	#DIV/0!	#DIV/0!		12.5921	-0.00104047	0.151676	0.258623	0.258592			12.5917	-0.00144119	45.5196	0.358226	0.358189		12.5931	0	#DIV/0!	#DIV/0!	#DIV/0!		12.5931	0	#DIV/0!	#DIV/0!	#DIV/0!
		661	226.172	0.065	100	0.0649578	21.4657	0.0990722	0.7	45	662	12.5906	12.5906	0	#DIV/0!	#DIV/0!	#DIV/0!		12.5906	0	#DIV/0!	#DIV/0!	#DIV/0!		12.5896	-0.00104106	0.151761	0.258736	0.258706			12.5892	-0.00144145	45.5278	0.358246	0.35821		12.5906	0	#DIV/0!	#DIV/0!	#DIV/0!		12.5906	0	#DIV/0!	#DIV/0!	#DIV/0!
		662	226.21	0.065	100	0.0649578	21.4588	0.0990406	0.7	45	663	12.5881	12.5881	0	#DIV/0!	#DIV/0!	#DIV/0!		12.5881	0	#DIV/0!	#DIV/0!	#DIV/0!		12.5871	-0.00104164	0.151846	0.25885	0.258819			12.5867	-0.00144171	45.536	0.358267	0.35823		12.5881	0	#DIV/0!	#DIV/0!	#DIV/0!		12.5881	0	#DIV/0!	#DIV/0!	#DIV/0!
		663	226.249	0.065	100	0.0649578	21.4519	0.0990089	0.7	45	664	12.5857	12.5857	0	#DIV/0!	#DIV/0!	#DIV/0!		12.5857	0	#DIV/0!	#DIV/0!	#DIV/0!		12.5846	-0.00104223	0.151932	0.258964	0.258933			12.5842	-0.00144196	45.5442	0.358288	0.358251		12.5857	0	#DIV/0!	#DIV/0!	#DIV/0!		12.5857	0	#DIV/0!	#DIV/0!	#DIV/0!
		664	226.287	0.065	100	0.0649578	21.4451	0.0989773	0.7	45	665	12.5832	12.5832	0	#DIV/0!	#DIV/0!	#DIV/0!		12.5832	0	#DIV/0!	#DIV/0!	#DIV/0!		12.5821	-0.00104281	0.152017	0.259078	0.259047			12.5817	-0.00144222	45.5524	0.358308	0.358272		12.5832	0	#DIV/0!	#DIV/0!	#DIV/0!		12.5832	0	#DIV/0!	#DIV/0!	#DIV/0!
		665	226.325	0.065	100	0.0649578	21.4382	0.0989456	0.7	45	666	12.5807	12.5807	0	#DIV/0!	#DIV/0!	#DIV/0!		12.5807	0	#DIV/0!	#DIV/0!	#DIV/0!		12.5796	-0.0010434	0.152103	0.259191	0.259161			12.5792	-0.00144248	45.5606	0.358329	0.358292		12.5807	0	#DIV/0!	#DIV/0!	#DIV/0!		12.5807	0	#DIV/0!	#DIV/0!	#DIV/0!
		666	226.363	0.065	100	0.0649578	21.4314	0.0989139	0.7	45	667	12.5782	12.5782	0	#DIV/0!	#DIV/0!	#DIV/0!		12.5782	0	#DIV/0!	#DIV/0!	#DIV/0!		12.5772	-0.00104398	0.152188	0.259305	0.259275			12.5768	-0.00144274	45.5688	0.35835	0.358313		12.5782	0	#DIV/0!	#DIV/0!	#DIV/0!		12.5782	0	#DIV/0!	#DIV/0!	#DIV/0!
		667	226.402	0.065	100	0.0649578	21.4245	0.0988823	0.7	45	668	12.5757	12.5757	0	#DIV/0!	#DIV/0!	#DIV/0!		12.5757	0	#DIV/0!	#DIV/0!	#DIV/0!		12.5747	-0.00104457	0.152273	0.259419	0.259389			12.5743	-0.001443	45.577	0.35837	0.358333		12.5757	0	#DIV/0!	#DIV/0!	#DIV/0!		12.5757	0	#DIV/0!	#DIV/0!	#DIV/0!
		668	226.44	0.065	100	0.0649578	21.4176	0.0988506	0.7	45	669	12.5732	12.5732	0	#DIV/0!	#DIV/0!	#DIV/0!		12.5732	0	#DIV/0!	#DIV/0!	#DIV/0!		12.5722	-0.00104516	0.152359	0.259533	0.259502			12.5718	-0.00144326	45.5852	0.358391	0.358354		12.5732	0	#DIV/0!	#DIV/0!	#DIV/0!		12.5732	0	#DIV/0!	#DIV/0!	#DIV/0!
		669	226.478	0.065	100	0.0649578	21.4108	0.098819	0.7	45	670	12.5707	12.5707	0	#DIV/0!	#DIV/0!	#DIV/0!		12.5707	0	#DIV/0!	#DIV/0!	#DIV/0!		12.5697	-0.00104574	0.152445	0.259647	0.259616			12.5693	-0.00144352	45.5934	0.358411	0.358374		12.5707	0	#DIV/0!	#DIV/0!	#DIV/0!		12.5707	0	#DIV/0!	#DIV/0!	#DIV/0!
		670	226.517	0.065	100	0.0649578	21.4039	0.0987873	0.7	45	671	12.5682	12.5682	0	#DIV/0!	#DIV/0!	#DIV/0!		12.5682	0	#DIV/0!	#DIV/0!	#DIV/0!		12.5672	-0.00104633	0.15253	0.259761	0.25973			12.5668	-0.00144378	45.6016	0.358432	0.358395		12.5682	0	#DIV/0!	#DIV/0!	#DIV/0!		12.5682	0	#DIV/0!	#DIV/0!	#DIV/0!
		671	226.555	0.065	100	0.0649578	21.3971	0.0987556	0.7	45	672	12.5658	12.5658	0	#DIV/0!	#DIV/0!	#DIV/0!		12.5658	0	#DIV/0!	#DIV/0!	#DIV/0!		12.5647	-0.00104692	0.152616	0.259875	0.259845			12.5643	-0.00144404	45.6098	0.358452	0.358415		12.5658	0	#DIV/0!	#DIV/0!	#DIV/0!		12.5658	0	#DIV/0!	#DIV/0!	#DIV/0!
		672	226.593	0.065	100	0.0649578	21.3902	0.098724	0.7	45	673	12.5633	12.5633	0	#DIV/0!	#DIV/0!	#DIV/0!		12.5633	0	#DIV/0!	#DIV/0!	#DIV/0!		12.5622	-0.00104751	0.152702	0.25999	0.259959			12.5618	-0.0014443	45.618	0.358473	0.358436		12.5633	0	#DIV/0!	#DIV/0!	#DIV/0!		12.5633	0	#DIV/0!	#DIV/0!	#DIV/0!
		673	226.632	0.065	100	0.0649578	21.3833	0.0986923	0.7	45	674	12.5608	12.5608	0	#DIV/0!	#DIV/0!	#DIV/0!		12.5608	0	#DIV/0!	#DIV/0!	#DIV/0!		12.5597	-0.0010481	0.152787	0.260104	0.260073			12.5593	-0.00144456	45.6262	0.358493	0.358456		12.5608	0	#DIV/0!	#DIV/0!	#DIV/0!		12.5608	0	#DIV/0!	#DIV/0!	#DIV/0!
		674	226.67	0.065	100	0.0649578	21.3765	0.0986606	0.7	45	675	12.5583	12.5583	0	#DIV/0!	#DIV/0!	#DIV/0!		12.5583	0	#DIV/0!	#DIV/0!	#DIV/0!		12.5572	-0.00104869	0.152873	0.260218	0.260187			12.5568	-0.00144482	45.6343	0.358514	0.358477		12.5583	0	#DIV/0!	#DIV/0!	#DIV/0!		12.5583	0	#DIV/0!	#DIV/0!	#DIV/0!
		675	226.708	0.065	100	0.0649578	21.3696	0.098629	0.7	45	676	12.5558	12.5558	0	#DIV/0!	#DIV/0!	#DIV/0!		12.5558	0	#DIV/0!	#DIV/0!	#DIV/0!		12.5547	-0.00104927	0.152959	0.260332	0.260301			12.5543	-0.00144508	45.6425	0.358534	0.358497		12.5558	0	#DIV/0!	#DIV/0!	#DIV/0!		12.5558	0	#DIV/0!	#DIV/0!	#DIV/0!
		676	226.747	0.065	100	0.0649578	21.3628	0.0985973	0.7	45	677	12.5533	12.5533	0	#DIV/0!	#DIV/0!	#DIV/0!		12.5533	0	#DIV/0!	#DIV/0!	#DIV/0!		12.5522	-0.00104986	0.153045	0.260447	0.260416			12.5519	-0.00144534	45.6507	0.358554	0.358517		12.5533	0	#DIV/0!	#DIV/0!	#DIV/0!		12.5533	0	#DIV/0!	#DIV/0!	#DIV/0!
		677	226.785	0.065	100	0.0649578	21.3559	0.0985657	0.7	45	678	12.5508	12.5508	0	#DIV/0!	#DIV/0!	#DIV/0!		12.5508	0	#DIV/0!	#DIV/0!	#DIV/0!		12.5498	-0.00105045	0.153131	0.260561	0.26053			12.5494	-0.0014456	45.6589	0.358575	0.358538		12.5508	0	#DIV/0!	#DIV/0!	#DIV/0!		12.5508	0	#DIV/0!	#DIV/0!	#DIV/0!
		678	226.824	0.065	100	0.0649578	21.349	0.098534	0.7	45	679	12.5483	12.5483	0	#DIV/0!	#DIV/0!	#DIV/0!		12.5483	0	#DIV/0!	#DIV/0!	#DIV/0!		12.5473	-0.00105104	0.153217	0.260676	0.260645			12.5469	-0.00144585	45.6671	0.358595	0.358558		12.5483	0	#DIV/0!	#DIV/0!	#DIV/0!		12.5483	0	#DIV/0!	#DIV/0!	#DIV/0!
		679	226.862	0.065	100	0.0649578	21.3422	0.0985023	0.7	45	680	12.5458	12.5458	0	#DIV/0!	#DIV/0!	#DIV/0!		12.5458	0	#DIV/0!	#DIV/0!	#DIV/0!		12.5448	-0.00105163	0.153303	0.26079	0.260759			12.5444	-0.00144611	45.6752	0.358615	0.358578		12.5458	0	#DIV/0!	#DIV/0!	#DIV/0!		12.5458	0	#DIV/0!	#DIV/0!	#DIV/0!
		680	226.901	0.065	100	0.0649578	21.3353	0.0984707	0.7	45	681	12.5433	12.5433	0	#DIV/0!	#DIV/0!	#DIV/0!		12.5433	0	#DIV/0!	#DIV/0!	#DIV/0!		12.5423	-0.00105222	0.153389	0.260905	0.260874			12.5419	-0.00144637	45.6834	0.358636	0.358599		12.5433	0	#DIV/0!	#DIV/0!	#DIV/0!		12.5433	0	#DIV/0!	#DIV/0!	#DIV/0!
		681	226.939	0.065	100	0.0649578	21.3285	0.098439	0.7	45	682	12.5408	12.5408	0	#DIV/0!	#DIV/0!	#DIV/0!		12.5408	0	#DIV/0!	#DIV/0!	#DIV/0!		12.5398	-0.00105282	0.153475	0.261019	0.260988			12.5394	-0.00144663	45.6916	0.358656	0.358619		12.5408	0	#DIV/0!	#DIV/0!	#DIV/0!		12.5408	0	#DIV/0!	#DIV/0!	#DIV/0!
		682	226.977	0.065	100	0.0649578	21.3216	0.0984074	0.7	45	683	12.5383	12.5383	0	#DIV/0!	#DIV/0!	#DIV/0!		12.5383	0	#DIV/0!	#DIV/0!	#DIV/0!		12.5373	-0.00105341	0.153562	0.261134	0.261103			12.5369	-0.00144689	45.6998	0.358676	0.358639		12.5383	0	#DIV/0!	#DIV/0!	#DIV/0!		12.5383	0	#DIV/0!	#DIV/0!	#DIV/0!
		683	227.016	0.065	100	0.0649578	21.3147	0.0983757	0.7	45	684	12.5358	12.5358	0	#DIV/0!	#DIV/0!	#DIV/0!		12.5358	0	#DIV/0!	#DIV/0!	#DIV/0!		12.5348	-0.001054	0.153648	0.261249	0.261218			12.5344	-0.00144715	45.7079	0.358696	0.358659		12.5358	0	#DIV/0!	#DIV/0!	#DIV/0!		12.5358	0	#DIV/0!	#DIV/0!	#DIV/0!
		684	227.054	0.065	100	0.0649578	21.3079	0.098344	0.7	45	685	12.5333	12.5333	0	#DIV/0!	#DIV/0!	#DIV/0!		12.5333	0	#DIV/0!	#DIV/0!	#DIV/0!		12.5323	-0.00105459	0.153734	0.261363	0.261332			12.5319	-0.00144741	45.7161	0.358717	0.35868		12.5333	0	#DIV/0!	#DIV/0!	#DIV/0!		12.5333	0	#DIV/0!	#DIV/0!	#DIV/0!
		685	227.093	0.065	100	0.0649578	21.301	0.0983124	0.7	45	686	12.5308	12.5308	0	#DIV/0!	#DIV/0!	#DIV/0!		12.5308	0	#DIV/0!	#DIV/0!	#DIV/0!		12.5298	-0.00105518	0.153821	0.261478	0.261447			12.5294	-0.00144767	45.7243	0.358737	0.3587		12.5308	0	#DIV/0!	#DIV/0!	#DIV/0!		12.5308	0	#DIV/0!	#DIV/0!	#DIV/0!
		686	227.132	0.065	100	0.0649578	21.2942	0.0982807	0.7	45	687	12.5283	12.5283	0	#DIV/0!	#DIV/0!	#DIV/0!		12.5283	0	#DIV/0!	#DIV/0!	#DIV/0!		12.5273	-0.00105578	0.153907	0.261593	0.261562			12.5269	-0.00144792	45.7324	0.358757	0.35872		12.5283	0	#DIV/0!	#DIV/0!	#DIV/0!		12.5283	0	#DIV/0!	#DIV/0!	#DIV/0!
		687	227.17	0.065	100	0.0649578	21.2873	0.0982491	0.7	45	688	12.5258	12.5258	0	#DIV/0!	#DIV/0!	#DIV/0!		12.5258	0	#DIV/0!	#DIV/0!	#DIV/0!		12.5247	-0.00105637	0.153993	0.261708	0.261677			12.5244	-0.00144818	45.7406	0.358777	0.35874		12.5258	0	#DIV/0!	#DIV/0!	#DIV/0!		12.5258	0	#DIV/0!	#DIV/0!	#DIV/0!
		688	227.209	0.065	100	0.0649578	21.2804	0.0982174	0.7	45	689	12.5233	12.5233	0	#DIV/0!	#DIV/0!	#DIV/0!		12.5233	0	#DIV/0!	#DIV/0!	#DIV/0!		12.5222	-0.00105696	0.15408	0.261823	0.261792			12.5219	-0.00144844	45.7488	0.358797	0.35876		12.5233	0	#DIV/0!	#DIV/0!	#DIV/0!		12.5233	0	#DIV/0!	#DIV/0!	#DIV/0!
		689	227.247	0.065	100	0.0649578	21.2736	0.0981857	0.7	45	690	12.5208	12.5208	0	#DIV/0!	#DIV/0!	#DIV/0!		12.5208	0	#DIV/0!	#DIV/0!	#DIV/0!		12.5197	-0.00105756	0.154166	0.261938	0.261907			12.5193	-0.0014487	45.7569	0.358817	0.35878		12.5208	0	#DIV/0!	#DIV/0!	#DIV/0!		12.5208	0	#DIV/0!	#DIV/0!	#DIV/0!
		690	227.286	0.065	100	0.0649578	21.2667	0.0981541	0.7	45	691	12.5183	12.5183	0	#DIV/0!	#DIV/0!	#DIV/0!		12.5183	0	#DIV/0!	#DIV/0!	#DIV/0!		12.5172	-0.00105815	0.154253	0.262053	0.262022			12.5168	-0.00144896	45.7651	0.358837	0.3588		12.5183	0	#DIV/0!	#DIV/0!	#DIV/0!		12.5183	0	#DIV/0!	#DIV/0!	#DIV/0!
		691	227.324	0.065	100	0.0649578	21.2599	0.0981224	0.7	45	692	12.5158	12.5158	0	#DIV/0!	#DIV/0!	#DIV/0!		12.5158	0	#DIV/0!	#DIV/0!	#DIV/0!		12.5147	-0.00105874	0.15434	0.262168	0.262137			12.5143	-0.00144922	45.7733	0.358857	0.35882		12.5158	0	#DIV/0!	#DIV/0!	#DIV/0!		12.5158	0	#DIV/0!	#DIV/0!	#DIV/0!
		692	227.363	0.065	100	0.0649578	21.253	0.0980908	0.7	45	693	12.5133	12.5133	0	#DIV/0!	#DIV/0!	#DIV/0!		12.5133	0	#DIV/0!	#DIV/0!	#DIV/0!		12.5122	-0.00105934	0.154426	0.262283	0.262252			12.5118	-0.00144947	45.7814	0.358877	0.35884		12.5133	0	#DIV/0!	#DIV/0!	#DIV/0!		12.5133	0	#DIV/0!	#DIV/0!	#DIV/0!
		693	227.402	0.065	100	0.0649578	21.2461	0.0980591	0.7	45	694	12.5108	12.5108	0	#DIV/0!	#DIV/0!	#DIV/0!		12.5108	0	#DIV/0!	#DIV/0!	#DIV/0!		12.5097	-0.00105993	0.154513	0.262398	0.262367			12.5093	-0.00144973	45.7896	0.358898	0.35886		12.5108	0	#DIV/0!	#DIV/0!	#DIV/0!		12.5108	0	#DIV/0!	#DIV/0!	#DIV/0!
		694	227.44	0.065	100	0.0649578	21.2393	0.0980274	0.7	45	695	12.5083	12.5083	0	#DIV/0!	#DIV/0!	#DIV/0!		12.5083	0	#DIV/0!	#DIV/0!	#DIV/0!		12.5072	-0.00106053	0.1546	0.262514	0.262482			12.5068	-0.00144999	45.7977	0.358918	0.35888		12.5083	0	#DIV/0!	#DIV/0!	#DIV/0!		12.5083	0	#DIV/0!	#DIV/0!	#DIV/0!
		695	227.479	0.065	100	0.0649578	21.2324	0.0979958	0.7	45	696	12.5057	12.5057	0	#DIV/0!	#DIV/0!	#DIV/0!		12.5057	0	#DIV/0!	#DIV/0!	#DIV/0!		12.5047	-0.00106112	0.154687	0.262629	0.262598			12.5043	-0.00145025	45.8059	0.358937	0.3589		12.5057	0	#DIV/0!	#DIV/0!	#DIV/0!		12.5057	0	#DIV/0!	#DIV/0!	#DIV/0!
		696	227.517	0.065	100	0.0649578	21.2256	0.0979641	0.7	45	697	12.5032	12.5032	0	#DIV/0!	#DIV/0!	#DIV/0!		12.5032	0	#DIV/0!	#DIV/0!	#DIV/0!		12.5022	-0.00106172	0.154773	0.262744	0.262713			12.5018	-0.00145051	45.814	0.358957	0.35892		12.5032	0	#DIV/0!	#DIV/0!	#DIV/0!		12.5032	0	#DIV/0!	#DIV/0!	#DIV/0!
		697	227.556	0.065	100	0.0649578	21.2187	0.0979325	0.7	45	698	12.5007	12.5007	0	#DIV/0!	#DIV/0!	#DIV/0!		12.5007	0	#DIV/0!	#DIV/0!	#DIV/0!		12.4997	-0.00106232	0.15486	0.26286	0.262828			12.4993	-0.00145076	45.8222	0.358977	0.35894		12.5007	0	#DIV/0!	#DIV/0!	#DIV/0!		12.5007	0	#DIV/0!	#DIV/0!	#DIV/0!
		698	227.595	0.065	100	0.0649578	21.2118	0.0979008	0.7	45	699	12.4982	12.4982	0	#DIV/0!	#DIV/0!	#DIV/0!		12.4982	0	#DIV/0!	#DIV/0!	#DIV/0!		12.4971	-0.00106291	0.154947	0.262975	0.262944			12.4968	-0.00145102	45.8303	0.358997	0.35896		12.4982	0	#DIV/0!	#DIV/0!	#DIV/0!		12.4982	0	#DIV/0!	#DIV/0!	#DIV/0!
		699	227.634	0.065	100	0.0649578	21.205	0.0978691	0.7	45	700	12.4957	12.4957	0	#DIV/0!	#DIV/0!	#DIV/0!		12.4957	0	#DIV/0!	#DIV/0!	#DIV/0!		12.4946	-0.00106351	0.155034	0.26309	0.263059			12.4942	-0.00145128	45.8385	0.359017	0.35898		12.4957	0	#DIV/0!	#DIV/0!	#DIV/0!		12.4957	0	#DIV/0!	#DIV/0!	#DIV/0!
		700	227.672	0.065	100	0.0649578	21.1981	0.0978375	0.7	45	701	12.4932	12.4932	0	#DIV/0!	#DIV/0!	#DIV/0!		12.4932	0	#DIV/0!	#DIV/0!	#DIV/0!		12.4921	-0.00106411	0.155121	0.263206	0.263175			12.4917	-0.00145154	45.8466	0.359037	0.359		12.4932	0	#DIV/0!	#DIV/0!	#DIV/0!		12.4932	0	#DIV/0!	#DIV/0!	#DIV/0!
		701	227.711	0.065	100	0.0649578	21.1913	0.0978058	0.7	45	702	12.4907	12.4907	0	#DIV/0!	#DIV/0!	#DIV/0!		12.4907	0	#DIV/0!	#DIV/0!	#DIV/0!		12.4896	-0.0010647	0.155208	0.263322	0.26329			12.4892	-0.0014518	45.8547	0.359057	0.35902		12.4907	0	#DIV/0!	#DIV/0!	#DIV/0!		12.4907	0	#DIV/0!	#DIV/0!	#DIV/0!
		702	227.75	0.065	100	0.0649578	21.1844	0.0977741	0.7	45	703	12.4882	12.4882	0	#DIV/0!	#DIV/0!	#DIV/0!		12.4882	0	#DIV/0!	#DIV/0!	#DIV/0!		12.4871	-0.0010653	0.155296	0.263437	0.263406			12.4867	-0.00145205	45.8629	0.359077	0.359039		12.4882	0	#DIV/0!	#DIV/0!	#DIV/0!		12.4882	0	#DIV/0!	#DIV/0!	#DIV/0!
		703	227.788	0.065	100	0.0649578	21.1775	0.0977425	0.7	45	704	12.4856	12.4856	0	#DIV/0!	#DIV/0!	#DIV/0!		12.4856	0	#DIV/0!	#DIV/0!	#DIV/0!		12.4846	-0.0010659	0.155383	0.263553	0.263521			12.4842	-0.00145231	45.871	0.359096	0.359059		12.4856	0	#DIV/0!	#DIV/0!	#DIV/0!		12.4856	0	#DIV/0!	#DIV/0!	#DIV/0!
		704	227.827	0.065	100	0.0649578	21.1707	0.0977108	0.7	45	705	12.4831	12.4831	0	#DIV/0!	#DIV/0!	#DIV/0!		12.4831	0	#DIV/0!	#DIV/0!	#DIV/0!		12.4821	-0.0010665	0.15547	0.263669	0.263637			12.4817	-0.00145257	45.8792	0.359116	0.359079		12.4831	0	#DIV/0!	#DIV/0!	#DIV/0!		12.4831	0	#DIV/0!	#DIV/0!	#DIV/0!
		705	227.866	0.065	100	0.0649578	21.1638	0.0976792	0.7	45	706	12.4806	12.4806	0	#DIV/0!	#DIV/0!	#DIV/0!		12.4806	0	#DIV/0!	#DIV/0!	#DIV/0!		12.4795	-0.0010671	0.155557	0.263784	0.263753			12.4791	-0.00145283	45.8873	0.359136	0.359099		12.4806	0	#DIV/0!	#DIV/0!	#DIV/0!		12.4806	0	#DIV/0!	#DIV/0!	#DIV/0!
		706	227.905	0.065	100	0.0649578	21.157	0.0976475	0.7	45	707	12.4781	12.4781	0	#DIV/0!	#DIV/0!	#DIV/0!		12.4781	0	#DIV/0!	#DIV/0!	#DIV/0!		12.477	-0.0010677	0.155645	0.2639	0.263869			12.4766	-0.00145308	45.8954	0.359156	0.359118		12.4781	0	#DIV/0!	#DIV/0!	#DIV/0!		12.4781	0	#DIV/0!	#DIV/0!	#DIV/0!
		707	227.944	0.065	100	0.0649578	21.1501	0.0976158	0.7	45	708	12.4756	12.4756	0	#DIV/0!	#DIV/0!	#DIV/0!		12.4756	0	#DIV/0!	#DIV/0!	#DIV/0!		12.4745	-0.0010683	0.155732	0.264016	0.263985			12.4741	-0.00145334	45.9036	0.359175	0.359138		12.4756	0	#DIV/0!	#DIV/0!	#DIV/0!		12.4756	0	#DIV/0!	#DIV/0!	#DIV/0!
		708	227.982	0.065	100	0.0649578	21.1432	0.0975842	0.7	45	709	12.473	12.473	0	#DIV/0!	#DIV/0!	#DIV/0!		12.473	0	#DIV/0!	#DIV/0!	#DIV/0!		12.472	-0.0010689	0.155819	0.264132	0.2641			12.4716	-0.0014536	45.9117	0.359195	0.359158		12.473	0	#DIV/0!	#DIV/0!	#DIV/0!		12.473	0	#DIV/0!	#DIV/0!	#DIV/0!
		709	228.021	0.065	100	0.0649578	21.1364	0.0975525	0.7	45	710	12.4705	12.4705	0	#DIV/0!	#DIV/0!	#DIV/0!		12.4705	0	#DIV/0!	#DIV/0!	#DIV/0!		12.4694	-0.0010695	0.155907	0.264248	0.264216			12.4691	-0.00145386	45.9198	0.359215	0.359177		12.4705	0	#DIV/0!	#DIV/0!	#DIV/0!		12.4705	0	#DIV/0!	#DIV/0!	#DIV/0!
		710	228.06	0.065	100	0.0649578	21.1295	0.0975209	0.7	45	711	12.468	12.468	0	#DIV/0!	#DIV/0!	#DIV/0!		12.468	0	#DIV/0!	#DIV/0!	#DIV/0!		12.4669	-0.0010701	0.155994	0.264364	0.264332			12.4665	-0.00145411	45.9279	0.359234	0.359197		12.468	0	#DIV/0!	#DIV/0!	#DIV/0!		12.468	0	#DIV/0!	#DIV/0!	#DIV/0!
		711	228.099	0.065	100	0.0649578	21.1227	0.0974892	0.7	45	712	12.4655	12.4655	0	#DIV/0!	#DIV/0!	#DIV/0!		12.4655	0	#DIV/0!	#DIV/0!	#DIV/0!		12.4644	-0.0010707	0.156082	0.26448	0.264448			12.464	-0.00145437	45.9361	0.359254	0.359217		12.4655	0	#DIV/0!	#DIV/0!	#DIV/0!		12.4655	0	#DIV/0!	#DIV/0!	#DIV/0!
		712	228.138	0.065	100	0.0649578	21.1158	0.0974575	0.7	45	713	12.4629	12.4629	0	#DIV/0!	#DIV/0!	#DIV/0!		12.4629	0	#DIV/0!	#DIV/0!	#DIV/0!		12.4619	-0.0010713	0.15617	0.264596	0.264565			12.4615	-0.00145463	45.9442	0.359274	0.359236		12.4629	0	#DIV/0!	#DIV/0!	#DIV/0!		12.4629	0	#DIV/0!	#DIV/0!	#DIV/0!
		713	228.177	0.065	100	0.0649578	21.1089	0.0974259	0.7	45	714	12.4604	12.4604	0	#DIV/0!	#DIV/0!	#DIV/0!		12.4604	0	#DIV/0!	#DIV/0!	#DIV/0!		12.4593	-0.0010719	0.156257	0.264712	0.264681			12.459	-0.00145489	45.9523	0.359293	0.359256		12.4604	0	#DIV/0!	#DIV/0!	#DIV/0!		12.4604	0	#DIV/0!	#DIV/0!	#DIV/0!
		714	228.216	0.065	100	0.0649578	21.1021	0.0973942	0.7	45	715	12.4579	12.4579	0	#DIV/0!	#DIV/0!	#DIV/0!		12.4579	0	#DIV/0!	#DIV/0!	#DIV/0!		12.4568	-0.0010725	0.156345	0.264829	0.264797			12.4564	-0.00145514	45.9604	0.359313	0.359275		12.4579	0	#DIV/0!	#DIV/0!	#DIV/0!		12.4579	0	#DIV/0!	#DIV/0!	#DIV/0!
		715	228.254	0.065	100	0.0649578	21.0952	0.0973626	0.7	45	716	12.4554	12.4554	0	#DIV/0!	#DIV/0!	#DIV/0!		12.4554	0	#DIV/0!	#DIV/0!	#DIV/0!		12.4543	-0.0010731	0.156433	0.264945	0.264913			12.4539	-0.0014554	45.9685	0.359332	0.359295		12.4554	0	#DIV/0!	#DIV/0!	#DIV/0!		12.4554	0	#DIV/0!	#DIV/0!	#DIV/0!
		716	228.293	0.065	100	0.0649578	21.0884	0.0973309	0.7	45	717	12.4528	12.4528	0	#DIV/0!	#DIV/0!	#DIV/0!		12.4528	0	#DIV/0!	#DIV/0!	#DIV/0!		12.4518	-0.0010737	0.156521	0.265061	0.265029			12.4514	-0.00145566	45.9767	0.359352	0.359314		12.4528	0	#DIV/0!	#DIV/0!	#DIV/0!		12.4528	0	#DIV/0!	#DIV/0!	#DIV/0!
		717	228.332	0.065	100	0.0649578	21.0815	0.0972992	0.7	45	718	12.4503	12.4503	0	#DIV/0!	#DIV/0!	#DIV/0!		12.4503	0	#DIV/0!	#DIV/0!	#DIV/0!		12.4492	-0.00107431	0.156608	0.265177	0.265146			12.4489	-0.00145591	45.9848	0.359371	0.359334		12.4503	0	#DIV/0!	#DIV/0!	#DIV/0!		12.4503	0	#DIV/0!	#DIV/0!	#DIV/0!
		718	228.371	0.065	100	0.0649578	21.0746	0.0972676	0.7	45	719	12.4478	12.4478	0	#DIV/0!	#DIV/0!	#DIV/0!		12.4478	0	#DIV/0!	#DIV/0!	#DIV/0!		12.4467	-0.00107491	0.156696	0.265294	0.265262			12.4463	-0.00145617	45.9929	0.359391	0.359353		12.4478	0	#DIV/0!	#DIV/0!	#DIV/0!		12.4478	0	#DIV/0!	#DIV/0!	#DIV/0!
		719	228.41	0.065	100	0.0649578	21.0678	0.0972359	0.7	45	720	12.4452	12.4452	0	#DIV/0!	#DIV/0!	#DIV/0!		12.4452	0	#DIV/0!	#DIV/0!	#DIV/0!		12.4442	-0.00107551	0.156784	0.26541	0.265379			12.4438	-0.00145643	46.001	0.35941	0.359373		12.4452	0	#DIV/0!	#DIV/0!	#DIV/0!		12.4452	0	#DIV/0!	#DIV/0!	#DIV/0!
		720	228.449	0.065	100	0.0649578	21.0609	0.0972043	0.7	45	721	12.4427	12.4427	0	#DIV/0!	#DIV/0!	#DIV/0!		12.4427	0	#DIV/0!	#DIV/0!	#DIV/0!		12.4416	-0.00107612	0.156872	0.265527	0.265495			12.4413	-0.00145668	46.0091	0.35943	0.359392		12.4427	0	#DIV/0!	#DIV/0!	#DIV/0!		12.4427	0	#DIV/0!	#DIV/0!	#DIV/0!
		721	228.488	0.065	100	0.0649578	21.0541	0.0971726	0.7	45	722	12.4402	12.4402	0	#DIV/0!	#DIV/0!	#DIV/0!		12.4402	0	#DIV/0!	#DIV/0!	#DIV/0!		12.4391	-0.00107672	0.15696	0.265643	0.265612			12.4387	-0.00145694	46.0172	0.359449	0.359412		12.4402	0	#DIV/0!	#DIV/0!	#DIV/0!		12.4402	0	#DIV/0!	#DIV/0!	#DIV/0!
		722	228.527	0.065	100	0.0649578	21.0472	0.0971409	0.7	45	723	12.4376	12.4376	0	#DIV/0!	#DIV/0!	#DIV/0!		12.4376	0	#DIV/0!	#DIV/0!	#DIV/0!		12.4366	-0.00107733	0.157048	0.26576	0.265728			12.4362	-0.0014572	46.0253	0.359468	0.359431		12.4376	0	#DIV/0!	#DIV/0!	#DIV/0!		12.4376	0	#DIV/0!	#DIV/0!	#DIV/0!
		723	228.566	0.065	100	0.0649578	21.0403	0.0971093	0.7	45	724	12.4351	12.4351	0	#DIV/0!	#DIV/0!	#DIV/0!		12.4351	0	#DIV/0!	#DIV/0!	#DIV/0!		12.434	-0.00107793	0.157137	0.265877	0.265845			12.4337	-0.00145745	46.0334	0.359488	0.35945		12.4351	0	#DIV/0!	#DIV/0!	#DIV/0!		12.4351	0	#DIV/0!	#DIV/0!	#DIV/0!
		724	228.605	0.065	100	0.0649578	21.0335	0.0970776	0.7	45	725	12.4326	12.4326	0	#DIV/0!	#DIV/0!	#DIV/0!		12.4326	0	#DIV/0!	#DIV/0!	#DIV/0!		12.4315	-0.00107854	0.157225	0.265993	0.265962			12.4311	-0.00145771	46.0415	0.359507	0.35947		12.4326	0	#DIV/0!	#DIV/0!	#DIV/0!		12.4326	0	#DIV/0!	#DIV/0!	#DIV/0!
		725	228.644	0.065	100	0.0649578	21.0266	0.0970459	0.7	45	726	12.43	12.43	0	#DIV/0!	#DIV/0!	#DIV/0!		12.43	0	#DIV/0!	#DIV/0!	#DIV/0!		12.429	-0.00107914	0.157313	0.26611	0.266078			12.4286	-0.00145797	46.0496	0.359526	0.359489		12.43	0	#DIV/0!	#DIV/0!	#DIV/0!		12.43	0	#DIV/0!	#DIV/0!	#DIV/0!
		726	228.683	0.065	100	0.0649578	21.0198	0.0970143	0.7	45	727	12.4275	12.4275	0	#DIV/0!	#DIV/0!	#DIV/0!		12.4275	0	#DIV/0!	#DIV/0!	#DIV/0!		12.4264	-0.00107975	0.157401	0.266227	0.266195			12.426	-0.00145822	46.0577	0.359546	0.359508		12.4275	0	#DIV/0!	#DIV/0!	#DIV/0!		12.4275	0	#DIV/0!	#DIV/0!	#DIV/0!
		727	228.722	0.065	100	0.0649578	21.0129	0.0969826	0.7	45	728	12.425	12.425	0	#DIV/0!	#DIV/0!	#DIV/0!		12.425	0	#DIV/0!	#DIV/0!	#DIV/0!		12.4239	-0.00108035	0.15749	0.266344	0.266312			12.4235	-0.00145848	46.0658	0.359565	0.359527		12.425	0	#DIV/0!	#DIV/0!	#DIV/0!		12.425	0	#DIV/0!	#DIV/0!	#DIV/0!
		728	228.761	0.065	100	0.0649578	21.006	0.096951	0.7	45	729	12.4224	12.4224	0	#DIV/0!	#DIV/0!	#DIV/0!		12.4224	0	#DIV/0!	#DIV/0!	#DIV/0!		12.4213	-0.00108096	0.157578	0.266461	0.266429			12.421	-0.00145874	46.0739	0.359584	0.359547		12.4224	0	#DIV/0!	#DIV/0!	#DIV/0!		12.4224	0	#DIV/0!	#DIV/0!	#DIV/0!
		729	228.801	0.065	100	0.0649578	20.9992	0.0969193	0.7	45	730	12.4199	12.4199	0	#DIV/0!	#DIV/0!	#DIV/0!		12.4199	0	#DIV/0!	#DIV/0!	#DIV/0!		12.4188	-0.00108156	0.157666	0.266578	0.266546			12.4184	-0.00145899	46.082	0.359604	0.359566		12.4199	0	#DIV/0!	#DIV/0!	#DIV/0!		12.4199	0	#DIV/0!	#DIV/0!	#DIV/0!
		730	228.84	0.065	100	0.0649578	20.9923	0.0968876	0.7	45	731	12.4174	12.4174	0	#DIV/0!	#DIV/0!	#DIV/0!		12.4174	0	#DIV/0!	#DIV/0!	#DIV/0!		12.4163	-0.00108217	0.157755	0.266695	0.266663			12.4159	-0.00145925	46.0901	0.359623	0.359585		12.4174	0	#DIV/0!	#DIV/0!	#DIV/0!		12.4174	0	#DIV/0!	#DIV/0!	#DIV/0!
		731	228.879	0.065	100	0.0649578	20.9855	0.096856	0.7	45	732	12.4148	12.4148	0	#DIV/0!	#DIV/0!	#DIV/0!		12.4148	0	#DIV/0!	#DIV/0!	#DIV/0!		12.4137	-0.00108278	0.157843	0.266812	0.26678			12.4134	-0.0014595	46.0982	0.359642	0.359604		12.4148	0	#DIV/0!	#DIV/0!	#DIV/0!		12.4148	0	#DIV/0!	#DIV/0!	#DIV/0!
		732	228.918	0.065	100	0.0649578	20.9786	0.0968243	0.7	45	733	12.4123	12.4123	0	#DIV/0!	#DIV/0!	#DIV/0!		12.4123	0	#DIV/0!	#DIV/0!	#DIV/0!		12.4112	-0.00108339	0.157932	0.266929	0.266897			12.4108	-0.00145976	46.1063	0.359661	0.359623		12.4123	0	#DIV/0!	#DIV/0!	#DIV/0!		12.4123	0	#DIV/0!	#DIV/0!	#DIV/0!
		733	228.957	0.065	100	0.0649578	20.9717	0.0967927	0.7	45	734	12.4097	12.4097	0	#DIV/0!	#DIV/0!	#DIV/0!		12.4097	0	#DIV/0!	#DIV/0!	#DIV/0!		12.4086	-0.00108399	0.158021	0.267046	0.267014			12.4083	-0.00146002	46.1144	0.35968	0.359643		12.4097	0	#DIV/0!	#DIV/0!	#DIV/0!		12.4097	0	#DIV/0!	#DIV/0!	#DIV/0!
		734	228.996	0.065	100	0.0649578	20.9649	0.096761	0.7	45	735	12.4072	12.4072	0	#DIV/0!	#DIV/0!	#DIV/0!		12.4072	0	#DIV/0!	#DIV/0!	#DIV/0!		12.4061	-0.0010846	0.158109	0.267163	0.267131			12.4057	-0.00146027	46.1225	0.359699	0.359662		12.4072	0	#DIV/0!	#DIV/0!	#DIV/0!		12.4072	0	#DIV/0!	#DIV/0!	#DIV/0!
		735	229.035	0.065	100	0.0649578	20.958	0.0967293	0.7	45	736	12.4046	12.4046	0	#DIV/0!	#DIV/0!	#DIV/0!		12.4046	0	#DIV/0!	#DIV/0!	#DIV/0!		12.4036	-0.00108521	0.158198	0.26728	0.267248			12.4032	-0.00146053	46.1305	0.359718	0.359681		12.4046	0	#DIV/0!	#DIV/0!	#DIV/0!		12.4046	0	#DIV/0!	#DIV/0!	#DIV/0!
		736	229.075	0.065	100	0.0649578	20.9512	0.0966977	0.7	45	737	12.4021	12.4021	0	#DIV/0!	#DIV/0!	#DIV/0!		12.4021	0	#DIV/0!	#DIV/0!	#DIV/0!		12.401	-0.00108582	0.158287	0.267398	0.267366			12.4006	-0.00146078	46.1386	0.359737	0.3597		12.4021	0	#DIV/0!	#DIV/0!	#DIV/0!		12.4021	0	#DIV/0!	#DIV/0!	#DIV/0!
		737	229.114	0.065	100	0.0649578	20.9443	0.096666	0.7	45	738	12.3995	12.3995	0	#DIV/0!	#DIV/0!	#DIV/0!		12.3995	0	#DIV/0!	#DIV/0!	#DIV/0!		12.3985	-0.00108643	0.158375	0.267515	0.267483			12.3981	-0.00146104	46.1467	0.359757	0.359719		12.3995	0	#DIV/0!	#DIV/0!	#DIV/0!		12.3995	0	#DIV/0!	#DIV/0!	#DIV/0!
		738	229.153	0.065	100	0.0649578	20.9374	0.0966344	0.7	45	739	12.397	12.397	0	#DIV/0!	#DIV/0!	#DIV/0!		12.397	0	#DIV/0!	#DIV/0!	#DIV/0!		12.3959	-0.00108704	0.158464	0.267632	0.2676			12.3955	-0.0014613	46.1548	0.359776	0.359738		12.397	0	#DIV/0!	#DIV/0!	#DIV/0!		12.397	0	#DIV/0!	#DIV/0!	#DIV/0!
		739	229.192	0.065	100	0.0649578	20.9306	0.0966027	0.7	45	740	12.3944	12.3944	0	#DIV/0!	#DIV/0!	#DIV/0!		12.3944	0	#DIV/0!	#DIV/0!	#DIV/0!		12.3934	-0.00108765	0.158553	0.26775	0.267718			12.393	-0.00146155	46.1628	0.359795	0.359757		12.3944	0	#DIV/0!	#DIV/0!	#DIV/0!		12.3944	0	#DIV/0!	#DIV/0!	#DIV/0!
		740	229.231	0.065	100	0.0649578	20.9237	0.096571	0.7	45	741	12.3919	12.3919	0	#DIV/0!	#DIV/0!	#DIV/0!		12.3919	0	#DIV/0!	#DIV/0!	#DIV/0!		12.3908	-0.00108826	0.158642	0.267867	0.267835			12.3904	-0.00146181	46.1709	0.359814	0.359776		12.3919	0	#DIV/0!	#DIV/0!	#DIV/0!		12.3919	0	#DIV/0!	#DIV/0!	#DIV/0!
		741	229.271	0.065	100	0.0649578	20.9169	0.0965394	0.7	45	742	12.3894	12.3894	0	#DIV/0!	#DIV/0!	#DIV/0!		12.3894	0	#DIV/0!	#DIV/0!	#DIV/0!		12.3883	-0.00108887	0.158731	0.267985	0.267953			12.3879	-0.00146206	46.179	0.359832	0.359795		12.3894	0	#DIV/0!	#DIV/0!	#DIV/0!		12.3894	0	#DIV/0!	#DIV/0!	#DIV/0!
		742	229.31	0.065	100	0.0649578	20.91	0.0965077	0.7	45	743	12.3868	12.3868	0	#DIV/0!	#DIV/0!	#DIV/0!		12.3868	0	#DIV/0!	#DIV/0!	#DIV/0!		12.3857	-0.00108948	0.15882	0.268102	0.26807			12.3853	-0.00146232	46.1871	0.359851	0.359814		12.3868	0	#DIV/0!	#DIV/0!	#DIV/0!		12.3868	0	#DIV/0!	#DIV/0!	#DIV/0!
		743	229.349	0.065	100	0.0649578	20.9031	0.0964761	0.7	45	744	12.3842	12.3842	0	#DIV/0!	#DIV/0!	#DIV/0!		12.3842	0	#DIV/0!	#DIV/0!	#DIV/0!		12.3832	-0.00109009	0.158909	0.26822	0.268188			12.3828	-0.00146257	46.1951	0.35987	0.359832		12.3842	0	#DIV/0!	#DIV/0!	#DIV/0!		12.3842	0	#DIV/0!	#DIV/0!	#DIV/0!
		744	229.389	0.065	100	0.0649578	20.8963	0.0964444	0.7	45	745	12.3817	12.3817	0	#DIV/0!	#DIV/0!	#DIV/0!		12.3817	0	#DIV/0!	#DIV/0!	#DIV/0!		12.3806	-0.0010907	0.158998	0.268338	0.268306			12.3802	-0.00146283	46.2032	0.359889	0.359851		12.3817	0	#DIV/0!	#DIV/0!	#DIV/0!		12.3817	0	#DIV/0!	#DIV/0!	#DIV/0!
		745	229.428	0.065	100	0.0649578	20.8894	0.0964127	0.7	45	746	12.3791	12.3791	0	#DIV/0!	#DIV/0!	#DIV/0!		12.3791	0	#DIV/0!	#DIV/0!	#DIV/0!		12.3781	-0.00109131	0.159088	0.268456	0.268423			12.3777	-0.00146308	46.2113	0.359908	0.35987		12.3791	0	#DIV/0!	#DIV/0!	#DIV/0!		12.3791	0	#DIV/0!	#DIV/0!	#DIV/0!
		746	229.467	0.065	100	0.0649578	20.8826	0.0963811	0.7	45	747	12.3766	12.3766	0	#DIV/0!	#DIV/0!	#DIV/0!		12.3766	0	#DIV/0!	#DIV/0!	#DIV/0!		12.3755	-0.00109193	0.159177	0.268573	0.268541			12.3751	-0.00146334	46.2193	0.359927	0.359889		12.3766	0	#DIV/0!	#DIV/0!	#DIV/0!		12.3766	0	#DIV/0!	#DIV/0!	#DIV/0!
		747	229.506	0.065	100	0.0649578	20.8757	0.0963494	0.7	45	748	12.374	12.374	0	#DIV/0!	#DIV/0!	#DIV/0!		12.374	0	#DIV/0!	#DIV/0!	#DIV/0!		12.3729	-0.00109254	0.159266	0.268691	0.268659			12.3726	-0.00146359	46.2274	0.359946	0.359908		12.374	0	#DIV/0!	#DIV/0!	#DIV/0!		12.374	0	#DIV/0!	#DIV/0!	#DIV/0!
		748	229.546	0.065	100	0.0649578	20.8688	0.0963178	0.7	45	749	12.3715	12.3715	0	#DIV/0!	#DIV/0!	#DIV/0!		12.3715	0	#DIV/0!	#DIV/0!	#DIV/0!		12.3704	-0.00109315	0.159355	0.268809	0.268777			12.37	-0.00146385	46.2354	0.359965	0.359927		12.3715	0	#DIV/0!	#DIV/0!	#DIV/0!		12.3715	0	#DIV/0!	#DIV/0!	#DIV/0!
		749	229.585	0.065	100	0.0649578	20.862	0.0962861	0.7	45	750	12.3689	12.3689	0	#DIV/0!	#DIV/0!	#DIV/0!		12.3689	0	#DIV/0!	#DIV/0!	#DIV/0!		12.3678	-0.00109376	0.159445	0.268927	0.268895			12.3675	-0.0014641	46.2435	0.359983	0.359945		12.3689	0	#DIV/0!	#DIV/0!	#DIV/0!		12.3689	0	#DIV/0!	#DIV/0!	#DIV/0!
		750	229.625	0.065	100	0.0649578	20.8551	0.0962544	0.7	45	751	12.3664	12.3664	0	#DIV/0!	#DIV/0!	#DIV/0!		12.3664	0	#DIV/0!	#DIV/0!	#DIV/0!		12.3653	-0.00109438	0.159534	0.269045	0.269013			12.3649	-0.00146436	46.2515	0.360002	0.359964		12.3664	0	#DIV/0!	#DIV/0!	#DIV/0!		12.3664	0	#DIV/0!	#DIV/0!	#DIV/0!
		751	229.664	0.065	100	0.0649578	20.8483	0.0962228	0.7	45	752	12.3638	12.3638	0	#DIV/0!	#DIV/0!	#DIV/0!		12.3638	0	#DIV/0!	#DIV/0!	#DIV/0!		12.3627	-0.00109499	0.159624	0.269163	0.269131			12.3623	-0.00146461	46.2596	0.360021	0.359983		12.3638	0	#DIV/0!	#DIV/0!	#DIV/0!		12.3638	0	#DIV/0!	#DIV/0!	#DIV/0!
		752	229.703	0.065	100	0.0649578	20.8414	0.0961911	0.7	45	753	12.3612	12.3612	0	#DIV/0!	#DIV/0!	#DIV/0!		12.3612	0	#DIV/0!	#DIV/0!	#DIV/0!		12.3602	-0.00109561	0.159713	0.269281	0.269249			12.3598	-0.00146487	46.2677	0.360039	0.360002		12.3612	0	#DIV/0!	#DIV/0!	#DIV/0!		12.3612	0	#DIV/0!	#DIV/0!	#DIV/0!
		753	229.743	0.065	100	0.0649578	20.8345	0.0961594	0.7	45	754	12.3587	12.3587	0	#DIV/0!	#DIV/0!	#DIV/0!		12.3587	0	#DIV/0!	#DIV/0!	#DIV/0!		12.3576	-0.00109622	0.159803	0.269399	0.269367			12.3572	-0.00146512	46.2757	0.360058	0.36002		12.3587	0	#DIV/0!	#DIV/0!	#DIV/0!		12.3587	0	#DIV/0!	#DIV/0!	#DIV/0!
		754	229.782	0.065	100	0.0649578	20.8277	0.0961278	0.7	45	755	12.3561	12.3561	0	#DIV/0!	#DIV/0!	#DIV/0!		12.3561	0	#DIV/0!	#DIV/0!	#DIV/0!		12.355	-0.00109684	0.159892	0.269517	0.269485			12.3547	-0.00146538	46.2837	0.360077	0.360039		12.3561	0	#DIV/0!	#DIV/0!	#DIV/0!		12.3561	0	#DIV/0!	#DIV/0!	#DIV/0!
		755	229.822	0.065	100	0.0649578	20.8208	0.0960961	0.7	45	756	12.3536	12.3536	0	#DIV/0!	#DIV/0!	#DIV/0!		12.3536	0	#DIV/0!	#DIV/0!	#DIV/0!		12.3525	-0.00109745	0.159982	0.269636	0.269603			12.3521	-0.00146563	46.2918	0.360095	0.360057		12.3536	0	#DIV/0!	#DIV/0!	#DIV/0!		12.3536	0	#DIV/0!	#DIV/0!	#DIV/0!
		756	229.861	0.065	100	0.0649578	20.814	0.0960645	0.7	45	757	12.351	12.351	0	#DIV/0!	#DIV/0!	#DIV/0!		12.351	0	#DIV/0!	#DIV/0!	#DIV/0!		12.3499	-0.00109807	0.160072	0.269754	0.269721			12.3495	-0.00146589	46.2998	0.360114	0.360076		12.351	0	#DIV/0!	#DIV/0!	#DIV/0!		12.351	0	#DIV/0!	#DIV/0!	#DIV/0!
		757	229.901	0.065	100	0.0649578	20.8071	0.0960328	0.7	45	758	12.3484	12.3484	0	#DIV/0!	#DIV/0!	#DIV/0!		12.3484	0	#DIV/0!	#DIV/0!	#DIV/0!		12.3473	-0.00109868	0.160162	0.269872	0.26984			12.347	-0.00146614	46.3079	0.360133	0.360095		12.3484	0	#DIV/0!	#DIV/0!	#DIV/0!		12.3484	0	#DIV/0!	#DIV/0!	#DIV/0!
		758	229.94	0.065	100	0.0649578	20.8002	0.0960011	0.7	45	759	12.3459	12.3459	0	#DIV/0!	#DIV/0!	#DIV/0!		12.3459	0	#DIV/0!	#DIV/0!	#DIV/0!		12.3448	-0.0010993	0.160251	0.269991	0.269958			12.3444	-0.0014664	46.3159	0.360151	0.360113		12.3459	0	#DIV/0!	#DIV/0!	#DIV/0!		12.3459	0	#DIV/0!	#DIV/0!	#DIV/0!
		759	229.98	0.065	100	0.0649578	20.7934	0.0959695	0.7	45	760	12.3433	12.3433	0	#DIV/0!	#DIV/0!	#DIV/0!		12.3433	0	#DIV/0!	#DIV/0!	#DIV/0!		12.3422	-0.00109991	0.160341	0.270109	0.270076			12.3418	-0.00146665	46.324	0.36017	0.360132		12.3433	0	#DIV/0!	#DIV/0!	#DIV/0!		12.3433	0	#DIV/0!	#DIV/0!	#DIV/0!
		760	230.019	0.065	100	0.0649578	20.7865	0.0959378	0.7	45	761	12.3407	12.3407	0	#DIV/0!	#DIV/0!	#DIV/0!		12.3407	0	#DIV/0!	#DIV/0!	#DIV/0!		12.3396	-0.00110053	0.160431	0.270227	0.270195			12.3393	-0.00146691	46.332	0.360188	0.36015		12.3407	0	#DIV/0!	#DIV/0!	#DIV/0!		12.3407	0	#DIV/0!	#DIV/0!	#DIV/0!
		761	230.059	0.065	100	0.0649578	20.7797	0.0959062	0.7	45	762	12.3382	12.3382	0	#DIV/0!	#DIV/0!	#DIV/0!		12.3382	0	#DIV/0!	#DIV/0!	#DIV/0!		12.3371	-0.00110115	0.160521	0.270346	0.270313			12.3367	-0.00146716	46.34	0.360207	0.360169		12.3382	0	#DIV/0!	#DIV/0!	#DIV/0!		12.3382	0	#DIV/0!	#DIV/0!	#DIV/0!
		762	230.098	0.065	100	0.0649578	20.7728	0.0958745	0.7	45	763	12.3356	12.3356	0	#DIV/0!	#DIV/0!	#DIV/0!		12.3356	0	#DIV/0!	#DIV/0!	#DIV/0!		12.3345	-0.00110177	0.160611	0.270465	0.270432			12.3341	-0.00146741	46.3481	0.360225	0.360187		12.3356	0	#DIV/0!	#DIV/0!	#DIV/0!		12.3356	0	#DIV/0!	#DIV/0!	#DIV/0!
		763	230.138	0.065	100	0.0649578	20.7659	0.0958428	0.7	45	764	12.333	12.333	0	#DIV/0!	#DIV/0!	#DIV/0!		12.333	0	#DIV/0!	#DIV/0!	#DIV/0!		12.3319	-0.00110238	0.160701	0.270583	0.270551			12.3316	-0.00146767	46.3561	0.360244	0.360206		12.333	0	#DIV/0!	#DIV/0!	#DIV/0!		12.333	0	#DIV/0!	#DIV/0!	#DIV/0!
		764	230.177	0.065	100	0.0649578	20.7591	0.0958112	0.7	45	765	12.3305	12.3305	0	#DIV/0!	#DIV/0!	#DIV/0!		12.3305	0	#DIV/0!	#DIV/0!	#DIV/0!		12.3294	-0.001103	0.160791	0.270702	0.270669			12.329	-0.00146792	46.3641	0.360262	0.360224		12.3305	0	#DIV/0!	#DIV/0!	#DIV/0!		12.3305	0	#DIV/0!	#DIV/0!	#DIV/0!
		765	230.217	0.065	100	0.0649578	20.7522	0.0957795	0.7	45	766	12.3279	12.3279	0	#DIV/0!	#DIV/0!	#DIV/0!		12.3279	0	#DIV/0!	#DIV/0!	#DIV/0!		12.3268	-0.00110362	0.160881	0.270821	0.270788			12.3264	-0.00146818	46.3721	0.360281	0.360242		12.3279	0	#DIV/0!	#DIV/0!	#DIV/0!		12.3279	0	#DIV/0!	#DIV/0!	#DIV/0!
		766	230.256	0.065	100	0.0649578	20.7454	0.0957479	0.7	45	767	12.3253	12.3253	0	#DIV/0!	#DIV/0!	#DIV/0!		12.3253	0	#DIV/0!	#DIV/0!	#DIV/0!		12.3242	-0.00110424	0.160972	0.270939	0.270907			12.3239	-0.00146843	46.3802	0.360299	0.360261		12.3253	0	#DIV/0!	#DIV/0!	#DIV/0!		12.3253	0	#DIV/0!	#DIV/0!	#DIV/0!
		767	230.296	0.065	100	0.0649578	20.7385	0.0957162	0.7	45	768	12.3228	12.3228	0	#DIV/0!	#DIV/0!	#DIV/0!		12.3228	0	#DIV/0!	#DIV/0!	#DIV/0!		12.3216	-0.00110486	0.161062	0.271058	0.271025			12.3213	-0.00146869	46.3882	0.360317	0.360279		12.3228	0	#DIV/0!	#DIV/0!	#DIV/0!		12.3228	0	#DIV/0!	#DIV/0!	#DIV/0!
		768	230.336	0.065	100	0.0649578	20.7316	0.0956845	0.7	45	769	12.3202	12.3202	0	#DIV/0!	#DIV/0!	#DIV/0!		12.3202	0	#DIV/0!	#DIV/0!	#DIV/0!		12.3191	-0.00110548	0.161152	0.271177	0.271144			12.3187	-0.00146894	46.3962	0.360336	0.360297		12.3202	0	#DIV/0!	#DIV/0!	#DIV/0!		12.3202	0	#DIV/0!	#DIV/0!	#DIV/0!
		769	230.375	0.065	100	0.0649578	20.7248	0.0956529	0.7	45	770	12.3176	12.3176	0	#DIV/0!	#DIV/0!	#DIV/0!		12.3176	0	#DIV/0!	#DIV/0!	#DIV/0!		12.3165	-0.0011061	0.161242	0.271296	0.271263			12.3161	-0.00146919	46.4042	0.360354	0.360316		12.3176	0	#DIV/0!	#DIV/0!	#DIV/0!		12.3176	0	#DIV/0!	#DIV/0!	#DIV/0!
		770	230.415	0.065	100	0.0649578	20.7179	0.0956212	0.7	45	771	12.315	12.315	0	#DIV/0!	#DIV/0!	#DIV/0!		12.315	0	#DIV/0!	#DIV/0!	#DIV/0!		12.3139	-0.00110672	0.161333	0.271415	0.271382			12.3136	-0.00146945	46.4122	0.360372	0.360334		12.315	0	#DIV/0!	#DIV/0!	#DIV/0!		12.315	0	#DIV/0!	#DIV/0!	#DIV/0!
		771	230.454	0.065	100	0.0649578	20.7111	0.0955896	0.7	45	772	12.3125	12.3125	0	#DIV/0!	#DIV/0!	#DIV/0!		12.3125	0	#DIV/0!	#DIV/0!	#DIV/0!		12.3113	-0.00110734	0.161423	0.271534	0.271501			12.311	-0.0014697	46.4203	0.36039	0.360352		12.3125	0	#DIV/0!	#DIV/0!	#DIV/0!		12.3125	0	#DIV/0!	#DIV/0!	#DIV/0!
		772	230.494	0.065	100	0.0649578	20.7042	0.0955579	0.7	45	773	12.3099	12.3099	0	#DIV/0!	#DIV/0!	#DIV/0!		12.3099	0	#DIV/0!	#DIV/0!	#DIV/0!		12.3088	-0.00110796	0.161514	0.271653	0.27162			12.3084	-0.00146995	46.4283	0.360409	0.360371		12.3099	0	#DIV/0!	#DIV/0!	#DIV/0!		12.3099	0	#DIV/0!	#DIV/0!	#DIV/0!
		773	230.534	0.065	100	0.0649578	20.6974	0.0955262	0.7	45	774	12.3073	12.3073	0	#DIV/0!	#DIV/0!	#DIV/0!		12.3073	0	#DIV/0!	#DIV/0!	#DIV/0!		12.3062	-0.00110858	0.161604	0.271772	0.271739			12.3058	-0.00147021	46.4363	0.360427	0.360389		12.3073	0	#DIV/0!	#DIV/0!	#DIV/0!		12.3073	0	#DIV/0!	#DIV/0!	#DIV/0!
		774	230.574	0.065	100	0.0649578	20.6905	0.0954946	0.7	45	775	12.3047	12.3047	0	#DIV/0!	#DIV/0!	#DIV/0!		12.3047	0	#DIV/0!	#DIV/0!	#DIV/0!		12.3036	-0.0011092	0.161695	0.271891	0.271858			12.3033	-0.00147046	46.4443	0.360445	0.360407		12.3047	0	#DIV/0!	#DIV/0!	#DIV/0!		12.3047	0	#DIV/0!	#DIV/0!	#DIV/0!
		775	230.613	0.065	100	0.0649578	20.6836	0.0954629	0.7	45	776	12.3021	12.3021	0	#DIV/0!	#DIV/0!	#DIV/0!		12.3021	0	#DIV/0!	#DIV/0!	#DIV/0!		12.301	-0.00110982	0.161785	0.27201	0.271978			12.3007	-0.00147071	46.4523	0.360463	0.360425		12.3021	0	#DIV/0!	#DIV/0!	#DIV/0!		12.3021	0	#DIV/0!	#DIV/0!	#DIV/0!
		776	230.653	0.065	100	0.0649578	20.6768	0.0954313	0.7	45	777	12.2996	12.2996	0	#DIV/0!	#DIV/0!	#DIV/0!		12.2996	0	#DIV/0!	#DIV/0!	#DIV/0!		12.2985	-0.00111044	0.161876	0.27213	0.272097			12.2981	-0.00147097	46.4603	0.360481	0.360443		12.2996	0	#DIV/0!	#DIV/0!	#DIV/0!		12.2996	0	#DIV/0!	#DIV/0!	#DIV/0!
		777	230.693	0.065	100	0.0649578	20.6699	0.0953996	0.7	45	778	12.297	12.297	0	#DIV/0!	#DIV/0!	#DIV/0!		12.297	0	#DIV/0!	#DIV/0!	#DIV/0!		12.2959	-0.00111107	0.161967	0.272249	0.272216			12.2955	-0.00147122	46.4683	0.3605	0.360461		12.297	0	#DIV/0!	#DIV/0!	#DIV/0!		12.297	0	#DIV/0!	#DIV/0!	#DIV/0!
		778	230.732	0.065	100	0.0649578	20.6631	0.0953679	0.7	45	779	12.2944	12.2944	0	#DIV/0!	#DIV/0!	#DIV/0!		12.2944	0	#DIV/0!	#DIV/0!	#DIV/0!		12.2933	-0.00111169	0.162058	0.272368	0.272335			12.2929	-0.00147147	46.4763	0.360518	0.360479		12.2944	0	#DIV/0!	#DIV/0!	#DIV/0!		12.2944	0	#DIV/0!	#DIV/0!	#DIV/0!
		779	230.772	0.065	100	0.0649578	20.6562	0.0953363	0.7	45	780	12.2918	12.2918	0	#DIV/0!	#DIV/0!	#DIV/0!		12.2918	0	#DIV/0!	#DIV/0!	#DIV/0!		12.2907	-0.00111231	0.162148	0.272488	0.272455			12.2903	-0.00147173	46.4843	0.360536	0.360497		12.2918	0	#DIV/0!	#DIV/0!	#DIV/0!		12.2918	0	#DIV/0!	#DIV/0!	#DIV/0!
		780	230.812	0.065	100	0.0649578	20.6493	0.0953046	0.7	45	781	12.2892	12.2892	0	#DIV/0!	#DIV/0!	#DIV/0!		12.2892	0	#DIV/0!	#DIV/0!	#DIV/0!		12.2881	-0.00111293	0.162239	0.272607	0.272574			12.2878	-0.00147198	46.4923	0.360554	0.360516		12.2892	0	#DIV/0!	#DIV/0!	#DIV/0!		12.2892	0	#DIV/0!	#DIV/0!	#DIV/0!
		781	230.852	0.065	100	0.0649578	20.6425	0.0952729	0.7	45	782	12.2866	12.2866	0	#DIV/0!	#DIV/0!	#DIV/0!		12.2866	0	#DIV/0!	#DIV/0!	#DIV/0!		12.2855	-0.00111356	0.16233	0.272727	0.272694			12.2852	-0.00147223	46.5003	0.360572	0.360534		12.2866	0	#DIV/0!	#DIV/0!	#DIV/0!		12.2866	0	#DIV/0!	#DIV/0!	#DIV/0!
		782	230.892	0.065	100	0.0649578	20.6356	0.0952413	0.7	45	783	12.2841	12.2841	0	#DIV/0!	#DIV/0!	#DIV/0!		12.2841	0	#DIV/0!	#DIV/0!	#DIV/0!		12.2829	-0.00111418	0.162421	0.272846	0.272813			12.2826	-0.00147249	46.5083	0.36059	0.360552		12.2841	0	#DIV/0!	#DIV/0!	#DIV/0!		12.2841	0	#DIV/0!	#DIV/0!	#DIV/0!
		783	230.931	0.065	100	0.0649578	20.6288	0.0952096	0.7	45	784	12.2815	12.2815	0	#DIV/0!	#DIV/0!	#DIV/0!		12.2815	0	#DIV/0!	#DIV/0!	#DIV/0!		12.2804	-0.00111481	0.162512	0.272966	0.272933			12.28	-0.00147274	46.5163	0.360608	0.360569		12.2815	0	#DIV/0!	#DIV/0!	#DIV/0!		12.2815	0	#DIV/0!	#DIV/0!	#DIV/0!
		784	230.971	0.065	100	0.0649578	20.6219	0.095178	0.7	45	785	12.2789	12.2789	0	#DIV/0!	#DIV/0!	#DIV/0!		12.2789	0	#DIV/0!	#DIV/0!	#DIV/0!		12.2778	-0.00111543	0.162603	0.273085	0.273052			12.2774	-0.00147299	46.5243	0.360626	0.360587		12.2789	0	#DIV/0!	#DIV/0!	#DIV/0!		12.2789	0	#DIV/0!	#DIV/0!	#DIV/0!
		785	231.011	0.065	100	0.0649578	20.615	0.0951463	0.7	45	786	12.2763	12.2763	0	#DIV/0!	#DIV/0!	#DIV/0!		12.2763	0	#DIV/0!	#DIV/0!	#DIV/0!		12.2752	-0.00111606	0.162694	0.273205	0.273172			12.2748	-0.00147325	46.5322	0.360644	0.360605		12.2763	0	#DIV/0!	#DIV/0!	#DIV/0!		12.2763	0	#DIV/0!	#DIV/0!	#DIV/0!
		786	231.051	0.065	100	0.0649578	20.6082	0.0951146	0.7	45	787	12.2737	12.2737	0	#DIV/0!	#DIV/0!	#DIV/0!		12.2737	0	#DIV/0!	#DIV/0!	#DIV/0!		12.2726	-0.00111668	0.162786	0.273325	0.273292			12.2722	-0.0014735	46.5402	0.360662	0.360623		12.2737	0	#DIV/0!	#DIV/0!	#DIV/0!		12.2737	0	#DIV/0!	#DIV/0!	#DIV/0!
		787	231.091	0.065	100	0.0649578	20.6013	0.095083	0.7	45	788	12.2711	12.2711	0	#DIV/0!	#DIV/0!	#DIV/0!		12.2711	0	#DIV/0!	#DIV/0!	#DIV/0!		12.27	-0.00111731	0.162877	0.273445	0.273412			12.2696	-0.00147375	46.5482	0.36068	0.360641		12.2711	0	#DIV/0!	#DIV/0!	#DIV/0!		12.2711	0	#DIV/0!	#DIV/0!	#DIV/0!
		788	231.131	0.065	100	0.0649578	20.5945	0.0950513	0.7	45	789	12.2685	12.2685	0	#DIV/0!	#DIV/0!	#DIV/0!		12.2685	0	#DIV/0!	#DIV/0!	#DIV/0!		12.2674	-0.00111793	0.162968	0.273565	0.273531			12.2671	-0.001474	46.5562	0.360697	0.360659		12.2685	0	#DIV/0!	#DIV/0!	#DIV/0!		12.2685	0	#DIV/0!	#DIV/0!	#DIV/0!
		789	231.171	0.065	100	0.0649578	20.5876	0.0950197	0.7	45	790	12.2659	12.2659	0	#DIV/0!	#DIV/0!	#DIV/0!		12.2659	0	#DIV/0!	#DIV/0!	#DIV/0!		12.2648	-0.00111856	0.163059	0.273684	0.273651			12.2645	-0.00147426	46.5642	0.360715	0.360677		12.2659	0	#DIV/0!	#DIV/0!	#DIV/0!		12.2659	0	#DIV/0!	#DIV/0!	#DIV/0!
		790	231.21	0.065	100	0.0649578	20.5807	0.094988	0.7	45	791	12.2633	12.2633	0	#DIV/0!	#DIV/0!	#DIV/0!		12.2633	0	#DIV/0!	#DIV/0!	#DIV/0!		12.2622	-0.00111919	0.163151	0.273804	0.273771			12.2619	-0.00147451	46.5721	0.360733	0.360695		12.2633	0	#DIV/0!	#DIV/0!	#DIV/0!		12.2633	0	#DIV/0!	#DIV/0!	#DIV/0!
		791	231.25	0.065	100	0.0649578	20.5739	0.0949563	0.7	45	792	12.2608	12.2608	0	#DIV/0!	#DIV/0!	#DIV/0!		12.2608	0	#DIV/0!	#DIV/0!	#DIV/0!		12.2596	-0.00111981	0.163242	0.273924	0.273891			12.2593	-0.00147476	46.5801	0.360751	0.360712		12.2608	0	#DIV/0!	#DIV/0!	#DIV/0!		12.2608	0	#DIV/0!	#DIV/0!	#DIV/0!
		792	231.29	0.065	100	0.0649578	20.567	0.0949247	0.7	45	793	12.2582	12.2582	0	#DIV/0!	#DIV/0!	#DIV/0!		12.2582	0	#DIV/0!	#DIV/0!	#DIV/0!		12.257	-0.00112044	0.163333	0.274044	0.274011			12.2567	-0.00147501	46.5881	0.360769	0.36073		12.2582	0	#DIV/0!	#DIV/0!	#DIV/0!		12.2582	0	#DIV/0!	#DIV/0!	#DIV/0!
		793	231.33	0.065	100	0.0649578	20.5602	0.094893	0.7	45	794	12.2556	12.2556	0	#DIV/0!	#DIV/0!	#DIV/0!		12.2556	0	#DIV/0!	#DIV/0!	#DIV/0!		12.2544	-0.00112107	0.163425	0.274165	0.274131			12.2541	-0.00147527	46.5961	0.360786	0.360748		12.2556	0	#DIV/0!	#DIV/0!	#DIV/0!		12.2556	0	#DIV/0!	#DIV/0!	#DIV/0!
		794	231.37	0.065	100	0.0649578	20.5533	0.0948614	0.7	45	795	12.253	12.253	0	#DIV/0!	#DIV/0!	#DIV/0!		12.253	0	#DIV/0!	#DIV/0!	#DIV/0!		12.2518	-0.0011217	0.163516	0.274285	0.274251			12.2515	-0.00147552	46.604	0.360804	0.360766		12.253	0	#DIV/0!	#DIV/0!	#DIV/0!		12.253	0	#DIV/0!	#DIV/0!	#DIV/0!
		795	231.41	0.065	100	0.0649578	20.5464	0.0948297	0.7	45	796	12.2504	12.2504	0	#DIV/0!	#DIV/0!	#DIV/0!		12.2504	0	#DIV/0!	#DIV/0!	#DIV/0!		12.2493	-0.00112232	0.163608	0.274405	0.274372			12.2489	-0.00147577	46.612	0.360822	0.360783		12.2504	0	#DIV/0!	#DIV/0!	#DIV/0!		12.2504	0	#DIV/0!	#DIV/0!	#DIV/0!
		796	231.45	0.065	100	0.0649578	20.5396	0.094798	0.7	45	797	12.2478	12.2478	0	#DIV/0!	#DIV/0!	#DIV/0!		12.2478	0	#DIV/0!	#DIV/0!	#DIV/0!		12.2467	-0.00112295	0.1637	0.274525	0.274492			12.2463	-0.00147602	46.62	0.360839	0.360801		12.2478	0	#DIV/0!	#DIV/0!	#DIV/0!		12.2478	0	#DIV/0!	#DIV/0!	#DIV/0!
		797	231.49	0.065	100	0.0649578	20.5327	0.0947664	0.7	45	798	12.2452	12.2452	0	#DIV/0!	#DIV/0!	#DIV/0!		12.2452	0	#DIV/0!	#DIV/0!	#DIV/0!		12.2441	-0.00112358	0.163791	0.274645	0.274612			12.2437	-0.00147628	46.6279	0.360857	0.360819		12.2452	0	#DIV/0!	#DIV/0!	#DIV/0!		12.2452	0	#DIV/0!	#DIV/0!	#DIV/0!
		798	231.53	0.065	100	0.0649578	20.5259	0.0947347	0.7	45	799	12.2426	12.2426	0	#DIV/0!	#DIV/0!	#DIV/0!		12.2426	0	#DIV/0!	#DIV/0!	#DIV/0!		12.2415	-0.00112421	0.163883	0.274766	0.274732			12.2411	-0.00147653	46.6359	0.360875	0.360836		12.2426	0	#DIV/0!	#DIV/0!	#DIV/0!		12.2426	0	#DIV/0!	#DIV/0!	#DIV/0!
		799	231.57	0.065	100	0.0649578	20.519	0.0947031	0.7	45	800	12.24	12.24	0	#DIV/0!	#DIV/0!	#DIV/0!		12.24	0	#DIV/0!	#DIV/0!	#DIV/0!		12.2389	-0.00112484	0.163975	0.274886	0.274853			12.2385	-0.00147678	46.6438	0.360892	0.360854		12.24	0	#DIV/0!	#DIV/0!	#DIV/0!		12.24	0	#DIV/0!	#DIV/0!	#DIV/0!
		800	231.61	0.065	100	0.0649578	20.5121	0.0946714	0.7	45	801	12.2374	12.2374	0	#DIV/0!	#DIV/0!	#DIV/0!		12.2374	0	#DIV/0!	#DIV/0!	#DIV/0!		12.2362	-0.00112547	0.164067	0.275007	0.274973			12.2359	-0.00147703	46.6518	0.36091	0.360871		12.2374	0	#DIV/0!	#DIV/0!	#DIV/0!		12.2374	0	#DIV/0!	#DIV/0!	#DIV/0!
		801	231.65	0.065	100	0.0649578	20.5053	0.0946397	0.7	45	802	12.2348	12.2348	0	#DIV/0!	#DIV/0!	#DIV/0!		12.2348	0	#DIV/0!	#DIV/0!	#DIV/0!		12.2336	-0.0011261	0.164159	0.275127	0.275094			12.2333	-0.00147728	46.6598	0.360928	0.360889		12.2348	0	#DIV/0!	#DIV/0!	#DIV/0!		12.2348	0	#DIV/0!	#DIV/0!	#DIV/0!
		802	231.69	0.065	100	0.0649578	20.4984	0.0946081	0.7	45	803	12.2322	12.2322	0	#DIV/0!	#DIV/0!	#DIV/0!		12.2322	0	#DIV/0!	#DIV/0!	#DIV/0!		12.231	-0.00112673	0.164251	0.275248	0.275214			12.2307	-0.00147753	46.6677	0.360945	0.360906		12.2322	0	#DIV/0!	#DIV/0!	#DIV/0!		12.2322	0	#DIV/0!	#DIV/0!	#DIV/0!
		803	231.731	0.065	100	0.0649578	20.4916	0.0945764	0.7	45	804	12.2296	12.2296	0	#DIV/0!	#DIV/0!	#DIV/0!		12.2296	0	#DIV/0!	#DIV/0!	#DIV/0!		12.2284	-0.00112736	0.164343	0.275368	0.275335			12.2281	-0.00147779	46.6757	0.360963	0.360924		12.2296	0	#DIV/0!	#DIV/0!	#DIV/0!		12.2296	0	#DIV/0!	#DIV/0!	#DIV/0!
		804	231.771	0.065	100	0.0649578	20.4847	0.0945447	0.7	45	805	12.227	12.227	0	#DIV/0!	#DIV/0!	#DIV/0!		12.227	0	#DIV/0!	#DIV/0!	#DIV/0!		12.2258	-0.00112799	0.164435	0.275489	0.275455			12.2255	-0.00147804	46.6836	0.36098	0.360941		12.227	0	#DIV/0!	#DIV/0!	#DIV/0!		12.227	0	#DIV/0!	#DIV/0!	#DIV/0!
		805	231.811	0.065	100	0.0649578	20.4778	0.0945131	0.7	45	806	12.2244	12.2244	0	#DIV/0!	#DIV/0!	#DIV/0!		12.2244	0	#DIV/0!	#DIV/0!	#DIV/0!		12.2232	-0.00112862	0.164527	0.27561	0.275576			12.2229	-0.00147829	46.6915	0.360998	0.360959		12.2244	0	#DIV/0!	#DIV/0!	#DIV/0!		12.2244	0	#DIV/0!	#DIV/0!	#DIV/0!
		806	231.851	0.065	100	0.0649578	20.471	0.0944814	0.7	45	807	12.2217	12.2217	0	#DIV/0!	#DIV/0!	#DIV/0!		12.2217	0	#DIV/0!	#DIV/0!	#DIV/0!		12.2206	-0.00112926	0.164619	0.27573	0.275697			12.2203	-0.00147854	46.6995	0.361015	0.360976		12.2217	0	#DIV/0!	#DIV/0!	#DIV/0!		12.2217	0	#DIV/0!	#DIV/0!	#DIV/0!
		807	231.891	0.065	100	0.0649578	20.4641	0.0944498	0.7	45	808	12.2191	12.2191	0	#DIV/0!	#DIV/0!	#DIV/0!		12.2191	0	#DIV/0!	#DIV/0!	#DIV/0!		12.218	-0.00112989	0.164711	0.275851	0.275818			12.2177	-0.00147879	46.7074	0.361032	0.360994		12.2191	0	#DIV/0!	#DIV/0!	#DIV/0!		12.2191	0	#DIV/0!	#DIV/0!	#DIV/0!
		808	231.931	0.065	100	0.0649578	20.4573	0.0944181	0.7	45	809	12.2165	12.2165	0	#DIV/0!	#DIV/0!	#DIV/0!		12.2165	0	#DIV/0!	#DIV/0!	#DIV/0!		12.2154	-0.00113052	0.164803	0.275972	0.275938			12.2151	-0.00147904	46.7154	0.36105	0.361011		12.2165	0	#DIV/0!	#DIV/0!	#DIV/0!		12.2165	0	#DIV/0!	#DIV/0!	#DIV/0!
		809	231.971	0.065	100	0.0649578	20.4504	0.0943864	0.7	45	810	12.2139	12.2139	0	#DIV/0!	#DIV/0!	#DIV/0!		12.2139	0	#DIV/0!	#DIV/0!	#DIV/0!		12.2128	-0.00113115	0.164895	0.276093	0.276059			12.2124	-0.0014793	46.7233	0.361067	0.361028		12.2139	0	#DIV/0!	#DIV/0!	#DIV/0!		12.2139	0	#DIV/0!	#DIV/0!	#DIV/0!
		810	232.012	0.065	100	0.0649578	20.4435	0.0943548	0.7	45	811	12.2113	12.2113	0	#DIV/0!	#DIV/0!	#DIV/0!		12.2113	0	#DIV/0!	#DIV/0!	#DIV/0!		12.2102	-0.00113179	0.164988	0.276214	0.27618			12.2098	-0.00147955	46.7312	0.361084	0.361046		12.2113	0	#DIV/0!	#DIV/0!	#DIV/0!		12.2113	0	#DIV/0!	#DIV/0!	#DIV/0!
		811	232.052	0.065	100	0.0649578	20.4367	0.0943231	0.7	45	812	12.2087	12.2087	0	#DIV/0!	#DIV/0!	#DIV/0!		12.2087	0	#DIV/0!	#DIV/0!	#DIV/0!		12.2076	-0.00113242	0.16508	0.276335	0.276301			12.2072	-0.0014798	46.7392	0.361102	0.361063		12.2087	0	#DIV/0!	#DIV/0!	#DIV/0!		12.2087	0	#DIV/0!	#DIV/0!	#DIV/0!
		812	232.092	0.065	100	0.0649578	20.4298	0.0942915	0.7	45	813	12.2061	12.2061	0	#DIV/0!	#DIV/0!	#DIV/0!		12.2061	0	#DIV/0!	#DIV/0!	#DIV/0!		12.205	-0.00113306	0.165172	0.276456	0.276422			12.2046	-0.00148005	46.7471	0.361119	0.36108		12.2061	0	#DIV/0!	#DIV/0!	#DIV/0!		12.2061	0	#DIV/0!	#DIV/0!	#DIV/0!
		813	232.132	0.065	100	0.0649578	20.423	0.0942598	0.7	45	814	12.2035	12.2035	0	#DIV/0!	#DIV/0!	#DIV/0!		12.2035	0	#DIV/0!	#DIV/0!	#DIV/0!		12.2023	-0.00113369	0.165265	0.276577	0.276543			12.202	-0.0014803	46.755	0.361136	0.361098		12.2035	0	#DIV/0!	#DIV/0!	#DIV/0!		12.2035	0	#DIV/0!	#DIV/0!	#DIV/0!
		814	232.172	0.065	100	0.0649578	20.4161	0.0942281	0.7	45	815	12.2009	12.2009	0	#DIV/0!	#DIV/0!	#DIV/0!		12.2009	0	#DIV/0!	#DIV/0!	#DIV/0!		12.1997	-0.00113432	0.165357	0.276698	0.276664			12.1994	-0.00148055	46.763	0.361154	0.361115		12.2009	0	#DIV/0!	#DIV/0!	#DIV/0!		12.2009	0	#DIV/0!	#DIV/0!	#DIV/0!
		815	232.213	0.065	100	0.0649578	20.4092	0.0941965	0.7	45	816	12.1983	12.1983	0	#DIV/0!	#DIV/0!	#DIV/0!		12.1983	0	#DIV/0!	#DIV/0!	#DIV/0!		12.1971	-0.00113496	0.16545	0.276819	0.276785			12.1968	-0.0014808	46.7709	0.361171	0.361132		12.1983	0	#DIV/0!	#DIV/0!	#DIV/0!		12.1983	0	#DIV/0!	#DIV/0!	#DIV/0!
		816	232.253	0.065	100	0.0649578	20.4024	0.0941648	0.7	45	817	12.1956	12.1956	0	#DIV/0!	#DIV/0!	#DIV/0!		12.1956	0	#DIV/0!	#DIV/0!	#DIV/0!		12.1945	-0.00113559	0.165543	0.27694	0.276907			12.1942	-0.00148105	46.7788	0.361188	0.361149		12.1956	0	#DIV/0!	#DIV/0!	#DIV/0!		12.1956	0	#DIV/0!	#DIV/0!	#DIV/0!
		817	232.293	0.065	100	0.0649578	20.3955	0.0941332	0.7	45	818	12.193	12.193	0	#DIV/0!	#DIV/0!	#DIV/0!		12.193	0	#DIV/0!	#DIV/0!	#DIV/0!		12.1919	-0.00113623	0.165635	0.277062	0.277028			12.1915	-0.0014813	46.7867	0.361205	0.361166		12.193	0	#DIV/0!	#DIV/0!	#DIV/0!		12.193	0	#DIV/0!	#DIV/0!	#DIV/0!
		818	232.333	0.065	100	0.0649578	20.3887	0.0941015	0.7	45	819	12.1904	12.1904	0	#DIV/0!	#DIV/0!	#DIV/0!		12.1904	0	#DIV/0!	#DIV/0!	#DIV/0!		12.1893	-0.00113687	0.165728	0.277183	0.277149			12.1889	-0.00148155	46.7946	0.361222	0.361184		12.1904	0	#DIV/0!	#DIV/0!	#DIV/0!		12.1904	0	#DIV/0!	#DIV/0!	#DIV/0!
		819	232.374	0.065	100	0.0649578	20.3818	0.0940698	0.7	45	820	12.1878	12.1878	0	#DIV/0!	#DIV/0!	#DIV/0!		12.1878	0	#DIV/0!	#DIV/0!	#DIV/0!		12.1866	-0.0011375	0.165821	0.277304	0.27727			12.1863	-0.0014818	46.8025	0.361239	0.361201		12.1878	0	#DIV/0!	#DIV/0!	#DIV/0!		12.1878	0	#DIV/0!	#DIV/0!	#DIV/0!
		820	232.414	0.065	100	0.0649578	20.3749	0.0940382	0.7	45	821	12.1852	12.1852	0	#DIV/0!	#DIV/0!	#DIV/0!		12.1852	0	#DIV/0!	#DIV/0!	#DIV/0!		12.184	-0.00113814	0.165913	0.277426	0.277392			12.1837	-0.00148205	46.8105	0.361257	0.361218		12.1852	0	#DIV/0!	#DIV/0!	#DIV/0!		12.1852	0	#DIV/0!	#DIV/0!	#DIV/0!
		821	232.454	0.065	100	0.0649578	20.3681	0.0940065	0.7	45	822	12.1825	12.1825	0	#DIV/0!	#DIV/0!	#DIV/0!		12.1825	0	#DIV/0!	#DIV/0!	#DIV/0!		12.1814	-0.00113878	0.166006	0.277547	0.277513			12.1811	-0.00148231	46.8184	0.361274	0.361235		12.1825	0	#DIV/0!	#DIV/0!	#DIV/0!		12.1825	0	#DIV/0!	#DIV/0!	#DIV/0!
		822	232.495	0.065	100	0.0649578	20.3612	0.0939749	0.7	45	823	12.1799	12.1799	0	#DIV/0!	#DIV/0!	#DIV/0!		12.1799	0	#DIV/0!	#DIV/0!	#DIV/0!		12.1788	-0.00113941	0.166099	0.277669	0.277635			12.1784	-0.00148256	46.8263	0.361291	0.361252		12.1799	0	#DIV/0!	#DIV/0!	#DIV/0!		12.1799	0	#DIV/0!	#DIV/0!	#DIV/0!
		823	232.535	0.065	100	0.0649578	20.3544	0.0939432	0.7	45	824	12.1773	12.1773	0	#DIV/0!	#DIV/0!	#DIV/0!		12.1773	0	#DIV/0!	#DIV/0!	#DIV/0!		12.1762	-0.00114005	0.166192	0.27779	0.277756			12.1758	-0.00148281	46.8342	0.361308	0.361269		12.1773	0	#DIV/0!	#DIV/0!	#DIV/0!		12.1773	0	#DIV/0!	#DIV/0!	#DIV/0!
		824	232.575	0.065	100	0.0649578	20.3475	0.0939115	0.7	45	825	12.1747	12.1747	0	#DIV/0!	#DIV/0!	#DIV/0!		12.1747	0	#DIV/0!	#DIV/0!	#DIV/0!		12.1735	-0.00114069	0.166285	0.277912	0.277878			12.1732	-0.00148306	46.8421	0.361325	0.361286		12.1747	0	#DIV/0!	#DIV/0!	#DIV/0!		12.1747	0	#DIV/0!	#DIV/0!	#DIV/0!
		825	232.616	0.065	100	0.0649578	20.3406	0.0938799	0.7	45	826	12.1721	12.1721	0	#DIV/0!	#DIV/0!	#DIV/0!		12.1721	0	#DIV/0!	#DIV/0!	#DIV/0!		12.1709	-0.00114133	0.166378	0.278033	0.278			12.1706	-0.00148331	46.85	0.361342	0.361303		12.1721	0	#DIV/0!	#DIV/0!	#DIV/0!		12.1721	0	#DIV/0!	#DIV/0!	#DIV/0!
		826	232.656	0.065	100	0.0649578	20.3338	0.0938482	0.7	45	827	12.1694	12.1694	0	#DIV/0!	#DIV/0!	#DIV/0!		12.1694	0	#DIV/0!	#DIV/0!	#DIV/0!		12.1683	-0.00114197	0.166471	0.278155	0.278121			12.1679	-0.00148356	46.8579	0.361359	0.36132		12.1694	0	#DIV/0!	#DIV/0!	#DIV/0!		12.1694	0	#DIV/0!	#DIV/0!	#DIV/0!
		827	232.697	0.065	100	0.0649578	20.3269	0.0938166	0.7	45	828	12.1668	12.1668	0	#DIV/0!	#DIV/0!	#DIV/0!		12.1668	0	#DIV/0!	#DIV/0!	#DIV/0!		12.1657	-0.0011426	0.166564	0.278277	0.278243			12.1653	-0.00148381	46.8658	0.361376	0.361337		12.1668	0	#DIV/0!	#DIV/0!	#DIV/0!		12.1668	0	#DIV/0!	#DIV/0!	#DIV/0!
		828	232.737	0.065	100	0.0649578	20.3201	0.0937849	0.7	45	829	12.1642	12.1642	0	#DIV/0!	#DIV/0!	#DIV/0!		12.1642	0	#DIV/0!	#DIV/0!	#DIV/0!		12.163	-0.00114324	0.166658	0.278399	0.278365			12.1627	-0.00148406	46.8737	0.361392	0.361354		12.1642	0	#DIV/0!	#DIV/0!	#DIV/0!		12.1642	0	#DIV/0!	#DIV/0!	#DIV/0!
		829	232.778	0.065	100	0.0649578	20.3132	0.0937532	0.7	45	830	12.1616	12.1616	0	#DIV/0!	#DIV/0!	#DIV/0!		12.1616	0	#DIV/0!	#DIV/0!	#DIV/0!		12.1604	-0.00114388	0.166751	0.278521	0.278487			12.1601	-0.00148431	46.8816	0.361409	0.36137		12.1616	0	#DIV/0!	#DIV/0!	#DIV/0!		12.1616	0	#DIV/0!	#DIV/0!	#DIV/0!
		830	232.818	0.065	100	0.0649578	20.3063	0.0937216	0.7	45	831	12.1589	12.1589	0	#DIV/0!	#DIV/0!	#DIV/0!		12.1589	0	#DIV/0!	#DIV/0!	#DIV/0!		12.1578	-0.00114452	0.166844	0.278643	0.278609			12.1574	-0.00148456	46.8895	0.361426	0.361387		12.1589	0	#DIV/0!	#DIV/0!	#DIV/0!		12.1589	0	#DIV/0!	#DIV/0!	#DIV/0!
		831	232.858	0.065	100	0.0649578	20.2995	0.0936899	0.7	45	832	12.1563	12.1563	0	#DIV/0!	#DIV/0!	#DIV/0!		12.1563	0	#DIV/0!	#DIV/0!	#DIV/0!		12.1552	-0.00114516	0.166937	0.278764	0.278731			12.1548	-0.00148481	46.8974	0.361443	0.361404		12.1563	0	#DIV/0!	#DIV/0!	#DIV/0!		12.1563	0	#DIV/0!	#DIV/0!	#DIV/0!
		832	232.899	0.065	100	0.0649578	20.2926	0.0936582	0.7	45	833	12.1537	12.1537	0	#DIV/0!	#DIV/0!	#DIV/0!		12.1537	0	#DIV/0!	#DIV/0!	#DIV/0!		12.1525	-0.0011458	0.167031	0.278887	0.278853			12.1522	-0.00148506	46.9052	0.36146	0.361421		12.1537	0	#DIV/0!	#DIV/0!	#DIV/0!		12.1537	0	#DIV/0!	#DIV/0!	#DIV/0!
		833	232.939	0.065	100	0.0649578	20.2858	0.0936266	0.7	45	834	12.151	12.151	0	#DIV/0!	#DIV/0!	#DIV/0!		12.151	0	#DIV/0!	#DIV/0!	#DIV/0!		12.1499	-0.00114644	0.167124	0.279009	0.278975			12.1496	-0.00148531	46.9131	0.361477	0.361438		12.151	0	#DIV/0!	#DIV/0!	#DIV/0!		12.151	0	#DIV/0!	#DIV/0!	#DIV/0!
		834	232.98	0.065	100	0.0649578	20.2789	0.0935949	0.7	45	835	12.1484	12.1484	0	#DIV/0!	#DIV/0!	#DIV/0!		12.1484	0	#DIV/0!	#DIV/0!	#DIV/0!		12.1473	-0.00114709	0.167218	0.279131	0.279097			12.1469	-0.00148555	46.921	0.361493	0.361454		12.1484	0	#DIV/0!	#DIV/0!	#DIV/0!		12.1484	0	#DIV/0!	#DIV/0!	#DIV/0!
		835	233.02	0.065	100	0.0649578	20.272	0.0935633	0.7	45	836	12.1458	12.1458	0	#DIV/0!	#DIV/0!	#DIV/0!		12.1458	0	#DIV/0!	#DIV/0!	#DIV/0!		12.1446	-0.00114773	0.167311	0.279253	0.279219			12.1443	-0.0014858	46.9289	0.36151	0.361471		12.1458	0	#DIV/0!	#DIV/0!	#DIV/0!		12.1458	0	#DIV/0!	#DIV/0!	#DIV/0!
		836	233.061	0.065	100	0.0649578	20.2652	0.0935316	0.7	45	837	12.1431	12.1431	0	#DIV/0!	#DIV/0!	#DIV/0!		12.1431	0	#DIV/0!	#DIV/0!	#DIV/0!		12.142	-0.00114837	0.167405	0.279375	0.279341			12.1417	-0.00148605	46.9368	0.361527	0.361488		12.1431	0	#DIV/0!	#DIV/0!	#DIV/0!		12.1431	0	#DIV/0!	#DIV/0!	#DIV/0!
		837	233.102	0.065	100	0.0649578	20.2583	0.0934999	0.7	45	838	12.1405	12.1405	0	#DIV/0!	#DIV/0!	#DIV/0!		12.1405	0	#DIV/0!	#DIV/0!	#DIV/0!		12.1394	-0.00114901	0.167499	0.279497	0.279463			12.139	-0.0014863	46.9446	0.361544	0.361504		12.1405	0	#DIV/0!	#DIV/0!	#DIV/0!		12.1405	0	#DIV/0!	#DIV/0!	#DIV/0!
		838	233.142	0.065	100	0.0649578	20.2515	0.0934683	0.7	45	839	12.1379	12.1379	0	#DIV/0!	#DIV/0!	#DIV/0!		12.1379	0	#DIV/0!	#DIV/0!	#DIV/0!		12.1367	-0.00114965	0.167592	0.27962	0.279585			12.1364	-0.00148655	46.9525	0.36156	0.361521		12.1379	0	#DIV/0!	#DIV/0!	#DIV/0!		12.1379	0	#DIV/0!	#DIV/0!	#DIV/0!
		839	233.183	0.065	100	0.0649578	20.2446	0.0934366	0.7	45	840	12.1352	12.1352	0	#DIV/0!	#DIV/0!	#DIV/0!		12.1352	0	#DIV/0!	#DIV/0!	#DIV/0!		12.1341	-0.0011503	0.167686	0.279742	0.279708			12.1337	-0.0014868	46.9604	0.361577	0.361538		12.1352	0	#DIV/0!	#DIV/0!	#DIV/0!		12.1352	0	#DIV/0!	#DIV/0!	#DIV/0!
		840	233.223	0.065	100	0.0649578	20.2377	0.093405	0.7	45	841	12.1326	12.1326	0	#DIV/0!	#DIV/0!	#DIV/0!		12.1326	0	#DIV/0!	#DIV/0!	#DIV/0!		12.1314	-0.00115094	0.16778	0.279864	0.27983			12.1311	-0.00148705	46.9683	0.361593	0.361554		12.1326	0	#DIV/0!	#DIV/0!	#DIV/0!		12.1326	0	#DIV/0!	#DIV/0!	#DIV/0!
		841	233.264	0.065	100	0.0649578	20.2309	0.0933733	0.7	45	842	12.13	12.13	0	#DIV/0!	#DIV/0!	#DIV/0!		12.13	0	#DIV/0!	#DIV/0!	#DIV/0!		12.1288	-0.00115158	0.167874	0.279987	0.279953			12.1285	-0.0014873	46.9761	0.36161	0.361571		12.13	0	#DIV/0!	#DIV/0!	#DIV/0!		12.13	0	#DIV/0!	#DIV/0!	#DIV/0!
		842	233.305	0.065	100	0.0649578	20.224	0.0933416	0.7	45	843	12.1273	12.1273	0	#DIV/0!	#DIV/0!	#DIV/0!		12.1273	0	#DIV/0!	#DIV/0!	#DIV/0!		12.1262	-0.00115223	0.167967	0.280109	0.280075			12.1258	-0.00148755	46.984	0.361627	0.361587		12.1273	0	#DIV/0!	#DIV/0!	#DIV/0!		12.1273	0	#DIV/0!	#DIV/0!	#DIV/0!
		843	233.345	0.065	100	0.0649578	20.2172	0.09331	0.7	45	844	12.1247	12.1247	0	#DIV/0!	#DIV/0!	#DIV/0!		12.1247	0	#DIV/0!	#DIV/0!	#DIV/0!		12.1235	-0.00115287	0.168061	0.280232	0.280198			12.1232	-0.0014878	46.9918	0.361643	0.361604		12.1247	0	#DIV/0!	#DIV/0!	#DIV/0!		12.1247	0	#DIV/0!	#DIV/0!	#DIV/0!
		844	233.386	0.065	100	0.0649578	20.2103	0.0932783	0.7	45	845	12.122	12.122	0	#DIV/0!	#DIV/0!	#DIV/0!		12.122	0	#DIV/0!	#DIV/0!	#DIV/0!		12.1209	-0.00115352	0.168155	0.280354	0.28032			12.1206	-0.00148805	46.9997	0.36166	0.36162		12.122	0	#DIV/0!	#DIV/0!	#DIV/0!		12.122	0	#DIV/0!	#DIV/0!	#DIV/0!
		845	233.426	0.065	100	0.0649578	20.2034	0.0932467	0.7	45	846	12.1194	12.1194	0	#DIV/0!	#DIV/0!	#DIV/0!		12.1194	0	#DIV/0!	#DIV/0!	#DIV/0!		12.1182	-0.00115416	0.168249	0.280477	0.280443			12.1179	-0.0014883	47.0076	0.361676	0.361637		12.1194	0	#DIV/0!	#DIV/0!	#DIV/0!		12.1194	0	#DIV/0!	#DIV/0!	#DIV/0!
		846	233.467	0.065	100	0.0649578	20.1966	0.093215	0.7	45	847	12.1168	12.1168	0	#DIV/0!	#DIV/0!	#DIV/0!		12.1168	0	#DIV/0!	#DIV/0!	#DIV/0!		12.1156	-0.00115481	0.168343	0.2806	0.280566			12.1153	-0.00148854	47.0154	0.361693	0.361653		12.1168	0	#DIV/0!	#DIV/0!	#DIV/0!		12.1168	0	#DIV/0!	#DIV/0!	#DIV/0!
		847	233.508	0.065	100	0.0649578	20.1897	0.0931833	0.7	45	848	12.1141	12.1141	0	#DIV/0!	#DIV/0!	#DIV/0!		12.1141	0	#DIV/0!	#DIV/0!	#DIV/0!		12.113	-0.00115545	0.168437	0.280723	0.280688			12.1126	-0.00148879	47.0233	0.361709	0.36167		12.1141	0	#DIV/0!	#DIV/0!	#DIV/0!		12.1141	0	#DIV/0!	#DIV/0!	#DIV/0!
		848	233.549	0.065	100	0.0649578	20.1829	0.0931517	0.7	45	849	12.1115	12.1115	0	#DIV/0!	#DIV/0!	#DIV/0!		12.1115	0	#DIV/0!	#DIV/0!	#DIV/0!		12.1103	-0.0011561	0.168532	0.280845	0.280811			12.11	-0.00148904	47.0311	0.361725	0.361686		12.1115	0	#DIV/0!	#DIV/0!	#DIV/0!		12.1115	0	#DIV/0!	#DIV/0!	#DIV/0!
		849	233.589	0.065	100	0.0649578	20.176	0.09312	0.7	45	850	12.1088	12.1088	0	#DIV/0!	#DIV/0!	#DIV/0!		12.1088	0	#DIV/0!	#DIV/0!	#DIV/0!		12.1077	-0.00115674	0.168626	0.280968	0.280934			12.1073	-0.00148929	47.039	0.361742	0.361703		12.1088	0	#DIV/0!	#DIV/0!	#DIV/0!		12.1088	0	#DIV/0!	#DIV/0!	#DIV/0!
		850	233.63	0.065	100	0.0649578	20.1691	0.0930884	0.7	45	851	12.1062	12.1062	0	#DIV/0!	#DIV/0!	#DIV/0!		12.1062	0	#DIV/0!	#DIV/0!	#DIV/0!		12.105	-0.00115739	0.16872	0.281091	0.281057			12.1047	-0.00148954	47.0468	0.361758	0.361719		12.1062	0	#DIV/0!	#DIV/0!	#DIV/0!		12.1062	0	#DIV/0!	#DIV/0!	#DIV/0!
		851	233.671	0.065	100	0.0649578	20.1623	0.0930567	0.7	45	852	12.1035	12.1035	0	#DIV/0!	#DIV/0!	#DIV/0!		12.1035	0	#DIV/0!	#DIV/0!	#DIV/0!		12.1024	-0.00115804	0.168814	0.281214	0.28118			12.102	-0.00148979	47.0547	0.361774	0.361735		12.1035	0	#DIV/0!	#DIV/0!	#DIV/0!		12.1035	0	#DIV/0!	#DIV/0!	#DIV/0!
		852	233.711	0.065	100	0.0649578	20.1554	0.093025	0.7	45	853	12.1009	12.1009	0	#DIV/0!	#DIV/0!	#DIV/0!		12.1009	0	#DIV/0!	#DIV/0!	#DIV/0!		12.0997	-0.00115869	0.168909	0.281337	0.281303			12.0994	-0.00149003	47.0625	0.361791	0.361752		12.1009	0	#DIV/0!	#DIV/0!	#DIV/0!		12.1009	0	#DIV/0!	#DIV/0!	#DIV/0!
		853	233.752	0.065	100	0.0649578	20.1486	0.0929934	0.7	45	854	12.0982	12.0982	0	#DIV/0!	#DIV/0!	#DIV/0!		12.0982	0	#DIV/0!	#DIV/0!	#DIV/0!		12.0971	-0.00115933	0.169003	0.28146	0.281426			12.0968	-0.00149028	47.0703	0.361807	0.361768		12.0982	0	#DIV/0!	#DIV/0!	#DIV/0!		12.0982	0	#DIV/0!	#DIV/0!	#DIV/0!
		854	233.793	0.065	100	0.0649578	20.1417	0.0929617	0.7	45	855	12.0956	12.0956	0	#DIV/0!	#DIV/0!	#DIV/0!		12.0956	0	#DIV/0!	#DIV/0!	#DIV/0!		12.0944	-0.00115998	0.169098	0.281583	0.281549			12.0941	-0.00149053	47.0782	0.361823	0.361784		12.0956	0	#DIV/0!	#DIV/0!	#DIV/0!		12.0956	0	#DIV/0!	#DIV/0!	#DIV/0!
		855	233.834	0.065	100	0.0649578	20.1348	0.0929301	0.7	45	856	12.0929	12.0929	0	#DIV/0!	#DIV/0!	#DIV/0!		12.0929	0	#DIV/0!	#DIV/0!	#DIV/0!		12.0918	-0.00116063	0.169192	0.281706	0.281672			12.0915	-0.00149078	47.086	0.36184	0.3618		12.0929	0	#DIV/0!	#DIV/0!	#DIV/0!		12.0929	0	#DIV/0!	#DIV/0!	#DIV/0!
		856	233.875	0.065	100	0.0649578	20.128	0.0928984	0.7	45	857	12.0903	12.0903	0	#DIV/0!	#DIV/0!	#DIV/0!		12.0903	0	#DIV/0!	#DIV/0!	#DIV/0!		12.0891	-0.00116128	0.169287	0.281829	0.281795			12.0888	-0.00149103	47.0938	0.361856	0.361816		12.0903	0	#DIV/0!	#DIV/0!	#DIV/0!		12.0903	0	#DIV/0!	#DIV/0!	#DIV/0!
		857	233.915	0.065	100	0.0649578	20.1211	0.0928667	0.7	45	858	12.0876	12.0876	0	#DIV/0!	#DIV/0!	#DIV/0!		12.0876	0	#DIV/0!	#DIV/0!	#DIV/0!		12.0865	-0.00116193	0.169381	0.281953	0.281918			12.0861	-0.00149127	47.1017	0.361872	0.361833		12.0876	0	#DIV/0!	#DIV/0!	#DIV/0!		12.0876	0	#DIV/0!	#DIV/0!	#DIV/0!
		858	233.956	0.065	100	0.0649578	20.1143	0.0928351	0.7	45	859	12.085	12.085	0	#DIV/0!	#DIV/0!	#DIV/0!		12.085	0	#DIV/0!	#DIV/0!	#DIV/0!		12.0838	-0.00116258	0.169476	0.282076	0.282041			12.0835	-0.00149152	47.1095	0.361888	0.361849		12.085	0	#DIV/0!	#DIV/0!	#DIV/0!		12.085	0	#DIV/0!	#DIV/0!	#DIV/0!
		859	233.997	0.065	100	0.0649578	20.1074	0.0928034	0.7	45	860	12.0823	12.0823	0	#DIV/0!	#DIV/0!	#DIV/0!		12.0823	0	#DIV/0!	#DIV/0!	#DIV/0!		12.0812	-0.00116323	0.169571	0.282199	0.282165			12.0808	-0.00149177	47.1173	0.361904	0.361865		12.0823	0	#DIV/0!	#DIV/0!	#DIV/0!		12.0823	0	#DIV/0!	#DIV/0!	#DIV/0!
		860	234.038	0.065	100	0.0649578	20.1005	0.0927717	0.7	45	861	12.0797	12.0797	0	#DIV/0!	#DIV/0!	#DIV/0!		12.0797	0	#DIV/0!	#DIV/0!	#DIV/0!		12.0785	-0.00116388	0.169665	0.282323	0.282288			12.0782	-0.00149202	47.1251	0.36192	0.361881		12.0797	0	#DIV/0!	#DIV/0!	#DIV/0!		12.0797	0	#DIV/0!	#DIV/0!	#DIV/0!
		861	234.079	0.065	100	0.0649578	20.0937	0.0927401	0.7	45	862	12.077	12.077	0	#DIV/0!	#DIV/0!	#DIV/0!		12.077	0	#DIV/0!	#DIV/0!	#DIV/0!		12.0759	-0.00116453	0.16976	0.282446	0.282412			12.0755	-0.00149227	47.133	0.361936	0.361897		12.077	0	#DIV/0!	#DIV/0!	#DIV/0!		12.077	0	#DIV/0!	#DIV/0!	#DIV/0!
		862	234.12	0.065	100	0.0649578	20.0868	0.0927084	0.7	45	863	12.0744	12.0744	0	#DIV/0!	#DIV/0!	#DIV/0!		12.0744	0	#DIV/0!	#DIV/0!	#DIV/0!		12.0732	-0.00116518	0.169855	0.28257	0.282535			12.0729	-0.00149251	47.1408	0.361953	0.361913		12.0744	0	#DIV/0!	#DIV/0!	#DIV/0!		12.0744	0	#DIV/0!	#DIV/0!	#DIV/0!
		863	234.161	0.065	100	0.0649578	20.08	0.0926768	0.7	45	864	12.0717	12.0717	0	#DIV/0!	#DIV/0!	#DIV/0!		12.0717	0	#DIV/0!	#DIV/0!	#DIV/0!		12.0705	-0.00116583	0.16995	0.282693	0.282659			12.0702	-0.00149276	47.1486	0.361969	0.361929		12.0717	0	#DIV/0!	#DIV/0!	#DIV/0!		12.0717	0	#DIV/0!	#DIV/0!	#DIV/0!
		864	234.202	0.065	100	0.0649578	20.0731	0.0926451	0.7	45	865	12.069	12.069	0	#DIV/0!	#DIV/0!	#DIV/0!		12.069	0	#DIV/0!	#DIV/0!	#DIV/0!		12.0679	-0.00116648	0.170045	0.282817	0.282782			12.0676	-0.00149301	47.1564	0.361985	0.361945		12.069	0	#DIV/0!	#DIV/0!	#DIV/0!		12.069	0	#DIV/0!	#DIV/0!	#DIV/0!
		865	234.243	0.065	100	0.0649578	20.0662	0.0926134	0.7	45	866	12.0664	12.0664	0	#DIV/0!	#DIV/0!	#DIV/0!		12.0664	0	#DIV/0!	#DIV/0!	#DIV/0!		12.0652	-0.00116713	0.17014	0.28294	0.282906			12.0649	-0.00149325	47.1642	0.362001	0.361961		12.0664	0	#DIV/0!	#DIV/0!	#DIV/0!		12.0664	0	#DIV/0!	#DIV/0!	#DIV/0!
		866	234.284	0.065	100	0.0649578	20.0594	0.0925818	0.7	45	867	12.0637	12.0637	0	#DIV/0!	#DIV/0!	#DIV/0!		12.0637	0	#DIV/0!	#DIV/0!	#DIV/0!		12.0626	-0.00116778	0.170235	0.283064	0.283029			12.0622	-0.0014935	47.172	0.362017	0.361977		12.0637	0	#DIV/0!	#DIV/0!	#DIV/0!		12.0637	0	#DIV/0!	#DIV/0!	#DIV/0!
		867	234.324	0.065	100	0.0649578	20.0525	0.0925501	0.7	45	868	12.0611	12.0611	0	#DIV/0!	#DIV/0!	#DIV/0!		12.0611	0	#DIV/0!	#DIV/0!	#DIV/0!		12.0599	-0.00116844	0.17033	0.283188	0.283153			12.0596	-0.00149375	47.1798	0.362032	0.361993		12.0611	0	#DIV/0!	#DIV/0!	#DIV/0!		12.0611	0	#DIV/0!	#DIV/0!	#DIV/0!
		868	234.365	0.065	100	0.0649578	20.0457	0.0925185	0.7	45	869	12.0584	12.0584	0	#DIV/0!	#DIV/0!	#DIV/0!		12.0584	0	#DIV/0!	#DIV/0!	#DIV/0!		12.0572	-0.00116909	0.170425	0.283312	0.283277			12.0569	-0.001494	47.1876	0.362048	0.362009		12.0584	0	#DIV/0!	#DIV/0!	#DIV/0!		12.0584	0	#DIV/0!	#DIV/0!	#DIV/0!
		869	234.406	0.065	100	0.0649578	20.0388	0.0924868	0.7	45	870	12.0557	12.0557	0	#DIV/0!	#DIV/0!	#DIV/0!		12.0557	0	#DIV/0!	#DIV/0!	#DIV/0!		12.0546	-0.00116974	0.17052	0.283435	0.283401			12.0543	-0.00149424	47.1954	0.362064	0.362025		12.0557	0	#DIV/0!	#DIV/0!	#DIV/0!		12.0557	0	#DIV/0!	#DIV/0!	#DIV/0!
		870	234.447	0.065	100	0.0649578	20.0319	0.0924551	0.7	45	871	12.0531	12.0531	0	#DIV/0!	#DIV/0!	#DIV/0!		12.0531	0	#DIV/0!	#DIV/0!	#DIV/0!		12.0519	-0.00117039	0.170616	0.283559	0.283524			12.0516	-0.00149449	47.2032	0.36208	0.362041		12.0531	0	#DIV/0!	#DIV/0!	#DIV/0!		12.0531	0	#DIV/0!	#DIV/0!	#DIV/0!
		871	234.488	0.065	100	0.0649578	20.0251	0.0924235	0.7	45	872	12.0504	12.0504	0	#DIV/0!	#DIV/0!	#DIV/0!		12.0504	0	#DIV/0!	#DIV/0!	#DIV/0!		12.0492	-0.00117105	0.170711	0.283683	0.283648			12.0489	-0.00149474	47.211	0.362096	0.362056		12.0504	0	#DIV/0!	#DIV/0!	#DIV/0!		12.0504	0	#DIV/0!	#DIV/0!	#DIV/0!
		872	234.53	0.065	100	0.0649578	20.0182	0.0923918	0.7	45	873	12.0478	12.0478	0	#DIV/0!	#DIV/0!	#DIV/0!		12.0478	0	#DIV/0!	#DIV/0!	#DIV/0!		12.0466	-0.0011717	0.170806	0.283807	0.283772			12.0463	-0.00149498	47.2188	0.362112	0.362072		12.0478	0	#DIV/0!	#DIV/0!	#DIV/0!		12.0478	0	#DIV/0!	#DIV/0!	#DIV/0!
		873	234.571	0.065	100	0.0649578	20.0114	0.0923602	0.7	45	874	12.0451	12.0451	0	#DIV/0!	#DIV/0!	#DIV/0!		12.0451	0	#DIV/0!	#DIV/0!	#DIV/0!		12.0439	-0.00117236	0.170902	0.283931	0.283896			12.0436	-0.00149523	47.2266	0.362128	0.362088		12.0451	0	#DIV/0!	#DIV/0!	#DIV/0!		12.0451	0	#DIV/0!	#DIV/0!	#DIV/0!
		874	234.612	0.065	100	0.0649578	20.0045	0.0923285	0.7	45	875	12.0424	12.0424	0	#DIV/0!	#DIV/0!	#DIV/0!		12.0424	0	#DIV/0!	#DIV/0!	#DIV/0!		12.0412	-0.00117301	0.170997	0.284055	0.28402			12.0409	-0.00149548	47.2344	0.362143	0.362104		12.0424	0	#DIV/0!	#DIV/0!	#DIV/0!		12.0424	0	#DIV/0!	#DIV/0!	#DIV/0!
		875	234.653	0.065	100	0.0649578	19.9976	0.0922968	0.7	45	876	12.0397	12.0397	0	#DIV/0!	#DIV/0!	#DIV/0!		12.0397	0	#DIV/0!	#DIV/0!	#DIV/0!		12.0386	-0.00117367	0.171093	0.284179	0.284144			12.0383	-0.00149572	47.2422	0.362159	0.362119		12.0397	0	#DIV/0!	#DIV/0!	#DIV/0!		12.0397	0	#DIV/0!	#DIV/0!	#DIV/0!
		876	234.694	0.065	100	0.0649578	19.9908	0.0922652	0.7	45	877	12.0371	12.0371	0	#DIV/0!	#DIV/0!	#DIV/0!		12.0371	0	#DIV/0!	#DIV/0!	#DIV/0!		12.0359	-0.00117432	0.171188	0.284304	0.284269			12.0356	-0.00149597	47.25	0.362175	0.362135		12.0371	0	#DIV/0!	#DIV/0!	#DIV/0!		12.0371	0	#DIV/0!	#DIV/0!	#DIV/0!
		877	234.735	0.065	100	0.0649578	19.9839	0.0922335	0.7	45	878	12.0344	12.0344	0	#DIV/0!	#DIV/0!	#DIV/0!		12.0344	0	#DIV/0!	#DIV/0!	#DIV/0!		12.0332	-0.00117498	0.171284	0.284428	0.284393			12.0329	-0.00149622	47.2578	0.36219	0.362151		12.0344	0	#DIV/0!	#DIV/0!	#DIV/0!		12.0344	0	#DIV/0!	#DIV/0!	#DIV/0!
		878	234.776	0.065	100	0.0649578	19.9771	0.0922019	0.7	45	879	12.0317	12.0317	0	#DIV/0!	#DIV/0!	#DIV/0!		12.0317	0	#DIV/0!	#DIV/0!	#DIV/0!		12.0306	-0.00117563	0.171379	0.284552	0.284517			12.0302	-0.00149646	47.2655	0.362206	0.362166		12.0317	0	#DIV/0!	#DIV/0!	#DIV/0!		12.0317	0	#DIV/0!	#DIV/0!	#DIV/0!
		879	234.817	0.065	100	0.0649578	19.9702	0.0921702	0.7	45	880	12.0291	12.0291	0	#DIV/0!	#DIV/0!	#DIV/0!		12.0291	0	#DIV/0!	#DIV/0!	#DIV/0!		12.0279	-0.00117629	0.171475	0.284676	0.284641			12.0276	-0.00149671	47.2733	0.362222	0.362182		12.0291	0	#DIV/0!	#DIV/0!	#DIV/0!		12.0291	0	#DIV/0!	#DIV/0!	#DIV/0!
		880	234.858	0.065	100	0.0649578	19.9633	0.0921385	0.7	45	881	12.0264	12.0264	0	#DIV/0!	#DIV/0!	#DIV/0!		12.0264	0	#DIV/0!	#DIV/0!	#DIV/0!		12.0252	-0.00117695	0.171571	0.284801	0.284766			12.0249	-0.00149695	47.2811	0.362237	0.362198		12.0264	0	#DIV/0!	#DIV/0!	#DIV/0!		12.0264	0	#DIV/0!	#DIV/0!	#DIV/0!
		881	234.899	0.065	100	0.0649578	19.9565	0.0921069	0.7	45	882	12.0237	12.0237	0	#DIV/0!	#DIV/0!	#DIV/0!		12.0237	0	#DIV/0!	#DIV/0!	#DIV/0!		12.0225	-0.0011776	0.171667	0.284925	0.28489			12.0222	-0.0014972	47.2889	0.362253	0.362213		12.0237	0	#DIV/0!	#DIV/0!	#DIV/0!		12.0237	0	#DIV/0!	#DIV/0!	#DIV/0!
		882	234.941	0.065	100	0.0649578	19.9496	0.0920752	0.7	45	883	12.021	12.021	0	#DIV/0!	#DIV/0!	#DIV/0!		12.021	0	#DIV/0!	#DIV/0!	#DIV/0!		12.0199	-0.00117826	0.171762	0.28505	0.285015			12.0196	-0.00149745	47.2966	0.362268	0.362229		12.021	0	#DIV/0!	#DIV/0!	#DIV/0!		12.021	0	#DIV/0!	#DIV/0!	#DIV/0!
		883	234.982	0.065	100	0.0649578	19.9428	0.0920435	0.7	45	884	12.0184	12.0184	0	#DIV/0!	#DIV/0!	#DIV/0!		12.0184	0	#DIV/0!	#DIV/0!	#DIV/0!		12.0172	-0.00117892	0.171858	0.285174	0.285139			12.0169	-0.00149769	47.3044	0.362284	0.362244		12.0184	0	#DIV/0!	#DIV/0!	#DIV/0!		12.0184	0	#DIV/0!	#DIV/0!	#DIV/0!
		884	235.023	0.065	100	0.0649578	19.9359	0.0920119	0.7	45	885	12.0157	12.0157	0	#DIV/0!	#DIV/0!	#DIV/0!		12.0157	0	#DIV/0!	#DIV/0!	#DIV/0!		12.0145	-0.00117958	0.171954	0.285299	0.285264			12.0142	-0.00149794	47.3122	0.362299	0.36226		12.0157	0	#DIV/0!	#DIV/0!	#DIV/0!		12.0157	0	#DIV/0!	#DIV/0!	#DIV/0!
		885	235.064	0.065	100	0.0649578	19.929	0.0919802	0.7	45	886	12.013	12.013	0	#DIV/0!	#DIV/0!	#DIV/0!		12.013	0	#DIV/0!	#DIV/0!	#DIV/0!		12.0118	-0.00118023	0.17205	0.285423	0.285388			12.0115	-0.00149818	47.3199	0.362315	0.362275		12.013	0	#DIV/0!	#DIV/0!	#DIV/0!		12.013	0	#DIV/0!	#DIV/0!	#DIV/0!
		886	235.105	0.065	100	0.0649578	19.9222	0.0919486	0.7	45	887	12.0103	12.0103	0	#DIV/0!	#DIV/0!	#DIV/0!		12.0103	0	#DIV/0!	#DIV/0!	#DIV/0!		12.0092	-0.00118089	0.172146	0.285548	0.285513			12.0088	-0.00149843	47.3277	0.36233	0.362291		12.0103	0	#DIV/0!	#DIV/0!	#DIV/0!		12.0103	0	#DIV/0!	#DIV/0!	#DIV/0!
		887	235.147	0.065	100	0.0649578	19.9153	0.0919169	0.7	45	888	12.0077	12.0077	0	#DIV/0!	#DIV/0!	#DIV/0!		12.0077	0	#DIV/0!	#DIV/0!	#DIV/0!		12.0065	-0.00118155	0.172242	0.285673	0.285638			12.0062	-0.00149868	47.3354	0.362346	0.362306		12.0077	0	#DIV/0!	#DIV/0!	#DIV/0!		12.0077	0	#DIV/0!	#DIV/0!	#DIV/0!
		888	235.188	0.065	100	0.0649578	19.9085	0.0918852	0.7	45	889	12.005	12.005	0	#DIV/0!	#DIV/0!	#DIV/0!		12.005	0	#DIV/0!	#DIV/0!	#DIV/0!		12.0038	-0.00118221	0.172338	0.285797	0.285762			12.0035	-0.00149892	47.3432	0.362361	0.362321		12.005	0	#DIV/0!	#DIV/0!	#DIV/0!		12.005	0	#DIV/0!	#DIV/0!	#DIV/0!
		889	235.229	0.065	100	0.0649578	19.9016	0.0918536	0.7	45	890	12.0023	12.0023	0	#DIV/0!	#DIV/0!	#DIV/0!		12.0023	0	#DIV/0!	#DIV/0!	#DIV/0!		12.0011	-0.00118287	0.172435	0.285922	0.285887			12.0008	-0.00149917	47.3509	0.362377	0.362337		12.0023	0	#DIV/0!	#DIV/0!	#DIV/0!		12.0023	0	#DIV/0!	#DIV/0!	#DIV/0!
		890	235.27	0.065	100	0.0649578	19.8948	0.0918219	0.7	45	891	11.9996	11.9996	0	#DIV/0!	#DIV/0!	#DIV/0!		11.9996	0	#DIV/0!	#DIV/0!	#DIV/0!		11.9984	-0.00118353	0.172531	0.286047	0.286012			11.9981	-0.00149941	47.3587	0.362392	0.362352		11.9996	0	#DIV/0!	#DIV/0!	#DIV/0!		11.9996	0	#DIV/0!	#DIV/0!	#DIV/0!
		891	235.312	0.065	100	0.0649578	19.8879	0.0917903	0.7	45	892	11.9969	11.9969	0	#DIV/0!	#DIV/0!	#DIV/0!		11.9969	0	#DIV/0!	#DIV/0!	#DIV/0!		11.9958	-0.00118419	0.172627	0.286172	0.286137			11.9954	-0.00149966	47.3664	0.362407	0.362367		11.9969	0	#DIV/0!	#DIV/0!	#DIV/0!		11.9969	0	#DIV/0!	#DIV/0!	#DIV/0!
		892	235.353	0.065	100	0.0649578	19.881	0.0917586	0.7	45	893	11.9943	11.9943	0	#DIV/0!	#DIV/0!	#DIV/0!		11.9943	0	#DIV/0!	#DIV/0!	#DIV/0!		11.9931	-0.00118485	0.172723	0.286297	0.286262			11.9928	-0.0014999	47.3742	0.362423	0.362383		11.9943	0	#DIV/0!	#DIV/0!	#DIV/0!		11.9943	0	#DIV/0!	#DIV/0!	#DIV/0!
		893	235.394	0.065	100	0.0649578	19.8742	0.0917269	0.7	45	894	11.9916	11.9916	0	#DIV/0!	#DIV/0!	#DIV/0!		11.9916	0	#DIV/0!	#DIV/0!	#DIV/0!		11.9904	-0.00118551	0.17282	0.286422	0.286387			11.9901	-0.00150015	47.3819	0.362438	0.362398		11.9916	0	#DIV/0!	#DIV/0!	#DIV/0!		11.9916	0	#DIV/0!	#DIV/0!	#DIV/0!
		894	235.436	0.065	100	0.0649578	19.8673	0.0916953	0.7	45	895	11.9889	11.9889	0	#DIV/0!	#DIV/0!	#DIV/0!		11.9889	0	#DIV/0!	#DIV/0!	#DIV/0!		11.9877	-0.00118618	0.172916	0.286547	0.286512			11.9874	-0.00150039	47.3897	0.362453	0.362413		11.9889	0	#DIV/0!	#DIV/0!	#DIV/0!		11.9889	0	#DIV/0!	#DIV/0!	#DIV/0!
		895	235.477	0.065	100	0.0649578	19.8605	0.0916636	0.7	45	896	11.9862	11.9862	0	#DIV/0!	#DIV/0!	#DIV/0!		11.9862	0	#DIV/0!	#DIV/0!	#DIV/0!		11.985	-0.00118684	0.173013	0.286672	0.286637			11.9847	-0.00150064	47.3974	0.362468	0.362428		11.9862	0	#DIV/0!	#DIV/0!	#DIV/0!		11.9862	0	#DIV/0!	#DIV/0!	#DIV/0!
		896	235.518	0.065	100	0.0649578	19.8536	0.091632	0.7	45	897	11.9835	11.9835	0	#DIV/0!	#DIV/0!	#DIV/0!		11.9835	0	#DIV/0!	#DIV/0!	#DIV/0!		11.9823	-0.0011875	0.173109	0.286797	0.286762			11.982	-0.00150088	47.4051	0.362483	0.362444		11.9835	0	#DIV/0!	#DIV/0!	#DIV/0!		11.9835	0	#DIV/0!	#DIV/0!	#DIV/0!
		897	235.56	0.065	100	0.0649578	19.8467	0.0916003	0.7	45	898	11.9808	11.9808	0	#DIV/0!	#DIV/0!	#DIV/0!		11.9808	0	#DIV/0!	#DIV/0!	#DIV/0!		11.9796	-0.00118816	0.173206	0.286922	0.286887			11.9793	-0.00150113	47.4129	0.362499	0.362459		11.9808	0	#DIV/0!	#DIV/0!	#DIV/0!		11.9808	0	#DIV/0!	#DIV/0!	#DIV/0!
		898	235.601	0.065	100	0.0649578	19.8399	0.0915686	0.7	45	899	11.9781	11.9781	0	#DIV/0!	#DIV/0!	#DIV/0!		11.9781	0	#DIV/0!	#DIV/0!	#DIV/0!		11.9769	-0.00118882	0.173302	0.287048	0.287012			11.9766	-0.00150137	47.4206	0.362514	0.362474		11.9781	0	#DIV/0!	#DIV/0!	#DIV/0!		11.9781	0	#DIV/0!	#DIV/0!	#DIV/0!
		899	235.643	0.065	100	0.0649578	19.833	0.091537	0.7	45	900	11.9754	11.9754	0	#DIV/0!	#DIV/0!	#DIV/0!		11.9754	0	#DIV/0!	#DIV/0!	#DIV/0!		11.9743	-0.00118949	0.173399	0.287173	0.287138			11.9739	-0.00150162	47.4283	0.362529	0.362489		11.9754	0	#DIV/0!	#DIV/0!	#DIV/0!		11.9754	0	#DIV/0!	#DIV/0!	#DIV/0!
		900	235.684	0.065	100	0.0649578	19.8262	0.0915053	0.7	45	901	11.9728	11.9728	0	#DIV/0!	#DIV/0!	#DIV/0!		11.9728	0	#DIV/0!	#DIV/0!	#DIV/0!		11.9716	-0.00119015	0.173496	0.287298	0.287263			11.9713	-0.00150186	47.436	0.362544	0.362504		11.9728	0	#DIV/0!	#DIV/0!	#DIV/0!		11.9728	0	#DIV/0!	#DIV/0!	#DIV/0!
		901	235.726	0.065	100	0.0649578	19.8193	0.0914737	0.7	45	902	11.9701	11.9701	0	#DIV/0!	#DIV/0!	#DIV/0!		11.9701	0	#DIV/0!	#DIV/0!	#DIV/0!		11.9689	-0.00119082	0.173592	0.287424	0.287388			11.9686	-0.00150211	47.4438	0.362559	0.362519		11.9701	0	#DIV/0!	#DIV/0!	#DIV/0!		11.9701	0	#DIV/0!	#DIV/0!	#DIV/0!
		902	235.767	0.065	100	0.0649578	19.8124	0.091442	0.7	45	903	11.9674	11.9674	0	#DIV/0!	#DIV/0!	#DIV/0!		11.9674	0	#DIV/0!	#DIV/0!	#DIV/0!		11.9662	-0.00119148	0.173689	0.287549	0.287514			11.9659	-0.00150235	47.4515	0.362574	0.362534		11.9674	0	#DIV/0!	#DIV/0!	#DIV/0!		11.9674	0	#DIV/0!	#DIV/0!	#DIV/0!
		903	235.808	0.065	100	0.0649578	19.8056	0.0914103	0.7	45	904	11.9647	11.9647	0	#DIV/0!	#DIV/0!	#DIV/0!		11.9647	0	#DIV/0!	#DIV/0!	#DIV/0!		11.9635	-0.00119214	0.173786	0.287675	0.287639			11.9632	-0.00150259	47.4592	0.362589	0.362549		11.9647	0	#DIV/0!	#DIV/0!	#DIV/0!		11.9647	0	#DIV/0!	#DIV/0!	#DIV/0!
		904	235.85	0.065	100	0.0649578	19.7987	0.0913787	0.7	45	905	11.962	11.962	0	#DIV/0!	#DIV/0!	#DIV/0!		11.962	0	#DIV/0!	#DIV/0!	#DIV/0!		11.9608	-0.00119281	0.173883	0.2878	0.287765			11.9605	-0.00150284	47.4669	0.362604	0.362564		11.962	0	#DIV/0!	#DIV/0!	#DIV/0!		11.962	0	#DIV/0!	#DIV/0!	#DIV/0!
		905	235.891	0.065	100	0.0649578	19.7919	0.091347	0.7	45	906	11.9593	11.9593	0	#DIV/0!	#DIV/0!	#DIV/0!		11.9593	0	#DIV/0!	#DIV/0!	#DIV/0!		11.9581	-0.00119347	0.17398	0.287926	0.28789			11.9578	-0.00150308	47.4746	0.362619	0.362579		11.9593	0	#DIV/0!	#DIV/0!	#DIV/0!		11.9593	0	#DIV/0!	#DIV/0!	#DIV/0!
		906	235.933	0.065	100	0.0649578	19.785	0.0913154	0.7	45	907	11.9566	11.9566	0	#DIV/0!	#DIV/0!	#DIV/0!		11.9566	0	#DIV/0!	#DIV/0!	#DIV/0!		11.9554	-0.00119414	0.174077	0.288051	0.288016			11.9551	-0.00150333	47.4823	0.362634	0.362594		11.9566	0	#DIV/0!	#DIV/0!	#DIV/0!		11.9566	0	#DIV/0!	#DIV/0!	#DIV/0!
		907	235.974	0.065	100	0.0649578	19.7781	0.0912837	0.7	45	908	11.9539	11.9539	0	#DIV/0!	#DIV/0!	#DIV/0!		11.9539	0	#DIV/0!	#DIV/0!	#DIV/0!		11.9527	-0.00119481	0.174174	0.288177	0.288142			11.9524	-0.00150357	47.49	0.362649	0.362609		11.9539	0	#DIV/0!	#DIV/0!	#DIV/0!		11.9539	0	#DIV/0!	#DIV/0!	#DIV/0!
		908	236.016	0.065	100	0.0649578	19.7713	0.091252	0.7	45	909	11.9512	11.9512	0	#DIV/0!	#DIV/0!	#DIV/0!		11.9512	0	#DIV/0!	#DIV/0!	#DIV/0!		11.95	-0.00119547	0.174271	0.288303	0.288267			11.9497	-0.00150381	47.4977	0.362664	0.362624		11.9512	0	#DIV/0!	#DIV/0!	#DIV/0!		11.9512	0	#DIV/0!	#DIV/0!	#DIV/0!
		909	236.057	0.065	100	0.0649578	19.7644	0.0912204	0.7	45	910	11.9485	11.9485	0	#DIV/0!	#DIV/0!	#DIV/0!		11.9485	0	#DIV/0!	#DIV/0!	#DIV/0!		11.9473	-0.00119614	0.174368	0.288429	0.288393			11.947	-0.00150406	47.5054	0.362679	0.362639		11.9485	0	#DIV/0!	#DIV/0!	#DIV/0!		11.9485	0	#DIV/0!	#DIV/0!	#DIV/0!
		910	236.099	0.065	100	0.0649578	19.7576	0.0911887	0.7	45	911	11.9458	11.9458	0	#DIV/0!	#DIV/0!	#DIV/0!		11.9458	0	#DIV/0!	#DIV/0!	#DIV/0!		11.9446	-0.0011968	0.174466	0.288555	0.288519			11.9443	-0.0015043	47.5131	0.362693	0.362653		11.9458	0	#DIV/0!	#DIV/0!	#DIV/0!		11.9458	0	#DIV/0!	#DIV/0!	#DIV/0!
		911	236.141	0.065	100	0.0649578	19.7507	0.091157	0.7	45	912	11.9431	11.9431	0	#DIV/0!	#DIV/0!	#DIV/0!		11.9431	0	#DIV/0!	#DIV/0!	#DIV/0!		11.9419	-0.00119747	0.174563	0.28868	0.288645			11.9416	-0.00150455	47.5208	0.362708	0.362668		11.9431	0	#DIV/0!	#DIV/0!	#DIV/0!		11.9431	0	#DIV/0!	#DIV/0!	#DIV/0!
		912	236.182	0.065	100	0.0649578	19.7438	0.0911254	0.7	45	913	11.9404	11.9404	0	#DIV/0!	#DIV/0!	#DIV/0!		11.9404	0	#DIV/0!	#DIV/0!	#DIV/0!		11.9392	-0.00119814	0.17466	0.288806	0.288771			11.9389	-0.00150479	47.5285	0.362723	0.362683		11.9404	0	#DIV/0!	#DIV/0!	#DIV/0!		11.9404	0	#DIV/0!	#DIV/0!	#DIV/0!
		913	236.224	0.065	100	0.0649578	19.737	0.0910937	0.7	45	914	11.9377	11.9377	0	#DIV/0!	#DIV/0!	#DIV/0!		11.9377	0	#DIV/0!	#DIV/0!	#DIV/0!		11.9365	-0.00119881	0.174758	0.288932	0.288897			11.9362	-0.00150503	47.5362	0.362738	0.362698		11.9377	0	#DIV/0!	#DIV/0!	#DIV/0!		11.9377	0	#DIV/0!	#DIV/0!	#DIV/0!
		914	236.265	0.065	100	0.0649578	19.7301	0.0910621	0.7	45	915	11.935	11.935	0	#DIV/0!	#DIV/0!	#DIV/0!		11.935	0	#DIV/0!	#DIV/0!	#DIV/0!		11.9338	-0.00119948	0.174855	0.289058	0.289023			11.9335	-0.00150528	47.5439	0.362753	0.362712		11.935	0	#DIV/0!	#DIV/0!	#DIV/0!		11.935	0	#DIV/0!	#DIV/0!	#DIV/0!
		915	236.307	0.065	100	0.0649578	19.7233	0.0910304	0.7	45	916	11.9323	11.9323	0	#DIV/0!	#DIV/0!	#DIV/0!		11.9323	0	#DIV/0!	#DIV/0!	#DIV/0!		11.9311	-0.00120014	0.174952	0.289184	0.289149			11.9308	-0.00150552	47.5516	0.362767	0.362727		11.9323	0	#DIV/0!	#DIV/0!	#DIV/0!		11.9323	0	#DIV/0!	#DIV/0!	#DIV/0!
		916	236.349	0.065	100	0.0649578	19.7164	0.0909987	0.7	45	917	11.9296	11.9296	0	#DIV/0!	#DIV/0!	#DIV/0!		11.9296	0	#DIV/0!	#DIV/0!	#DIV/0!		11.9284	-0.00120081	0.17505	0.289311	0.289275			11.9281	-0.00150576	47.5593	0.362782	0.362742		11.9296	0	#DIV/0!	#DIV/0!	#DIV/0!		11.9296	0	#DIV/0!	#DIV/0!	#DIV/0!
		917	236.39	0.065	100	0.0649578	19.7095	0.0909671	0.7	45	918	11.9269	11.9269	0	#DIV/0!	#DIV/0!	#DIV/0!		11.9269	0	#DIV/0!	#DIV/0!	#DIV/0!		11.9257	-0.00120148	0.175147	0.289437	0.289401			11.9254	-0.00150601	47.567	0.362797	0.362756		11.9269	0	#DIV/0!	#DIV/0!	#DIV/0!		11.9269	0	#DIV/0!	#DIV/0!	#DIV/0!
		918	236.432	0.065	100	0.0649578	19.7027	0.0909354	0.7	45	919	11.9242	11.9242	0	#DIV/0!	#DIV/0!	#DIV/0!		11.9242	0	#DIV/0!	#DIV/0!	#DIV/0!		11.923	-0.00120215	0.175245	0.289563	0.289527			11.9227	-0.00150625	47.5746	0.362811	0.362771		11.9242	0	#DIV/0!	#DIV/0!	#DIV/0!		11.9242	0	#DIV/0!	#DIV/0!	#DIV/0!
		919	236.474	0.065	100	0.0649578	19.6958	0.0909038	0.7	45	920	11.9215	11.9215	0	#DIV/0!	#DIV/0!	#DIV/0!		11.9215	0	#DIV/0!	#DIV/0!	#DIV/0!		11.9203	-0.00120282	0.175343	0.289689	0.289653			11.92	-0.00150649	47.5823	0.362826	0.362785		11.9215	0	#DIV/0!	#DIV/0!	#DIV/0!		11.9215	0	#DIV/0!	#DIV/0!	#DIV/0!
		920	236.515	0.065	100	0.0649578	19.689	0.0908721	0.7	45	921	11.9187	11.9187	0	#DIV/0!	#DIV/0!	#DIV/0!		11.9187	0	#DIV/0!	#DIV/0!	#DIV/0!		11.9175	-0.00120349	0.17544	0.289816	0.28978			11.9172	-0.00150674	47.59	0.36284	0.3628		11.9187	0	#DIV/0!	#DIV/0!	#DIV/0!		11.9187	0	#DIV/0!	#DIV/0!	#DIV/0!
		921	236.557	0.065	100	0.0649578	19.6821	0.0908404	0.7	45	922	11.916	11.916	0	#DIV/0!	#DIV/0!	#DIV/0!		11.916	0	#DIV/0!	#DIV/0!	#DIV/0!		11.9148	-0.00120416	0.175538	0.289942	0.289906			11.9145	-0.00150698	47.5977	0.362855	0.362815		11.916	0	#DIV/0!	#DIV/0!	#DIV/0!		11.916	0	#DIV/0!	#DIV/0!	#DIV/0!
		922	236.599	0.065	100	0.0649578	19.6752	0.0908088	0.7	45	923	11.9133	11.9133	0	#DIV/0!	#DIV/0!	#DIV/0!		11.9133	0	#DIV/0!	#DIV/0!	#DIV/0!		11.9121	-0.00120483	0.175636	0.290068	0.290032			11.9118	-0.00150722	47.6053	0.362869	0.362829		11.9133	0	#DIV/0!	#DIV/0!	#DIV/0!		11.9133	0	#DIV/0!	#DIV/0!	#DIV/0!
		923	236.641	0.065	100	0.0649578	19.6684	0.0907771	0.7	45	924	11.9106	11.9106	0	#DIV/0!	#DIV/0!	#DIV/0!		11.9106	0	#DIV/0!	#DIV/0!	#DIV/0!		11.9094	-0.0012055	0.175734	0.290195	0.290159			11.9091	-0.00150746	47.613	0.362884	0.362844		11.9106	0	#DIV/0!	#DIV/0!	#DIV/0!		11.9106	0	#DIV/0!	#DIV/0!	#DIV/0!
		924	236.682	0.065	100	0.0649578	19.6615	0.0907455	0.7	45	925	11.9079	11.9079	0	#DIV/0!	#DIV/0!	#DIV/0!		11.9079	0	#DIV/0!	#DIV/0!	#DIV/0!		11.9067	-0.00120618	0.175832	0.290321	0.290285			11.9064	-0.00150771	47.6207	0.362898	0.362858		11.9079	0	#DIV/0!	#DIV/0!	#DIV/0!		11.9079	0	#DIV/0!	#DIV/0!	#DIV/0!
		925	236.724	0.065	100	0.0649578	19.6547	0.0907138	0.7	45	926	11.9052	11.9052	0	#DIV/0!	#DIV/0!	#DIV/0!		11.9052	0	#DIV/0!	#DIV/0!	#DIV/0!		11.904	-0.00120685	0.17593	0.290448	0.290412			11.9037	-0.00150795	47.6283	0.362913	0.362872		11.9052	0	#DIV/0!	#DIV/0!	#DIV/0!		11.9052	0	#DIV/0!	#DIV/0!	#DIV/0!
		926	236.766	0.065	100	0.0649578	19.6478	0.0906821	0.7	45	927	11.9025	11.9025	0	#DIV/0!	#DIV/0!	#DIV/0!		11.9025	0	#DIV/0!	#DIV/0!	#DIV/0!		11.9013	-0.00120752	0.176028	0.290575	0.290539			11.901	-0.00150819	47.636	0.362927	0.362887		11.9025	0	#DIV/0!	#DIV/0!	#DIV/0!		11.9025	0	#DIV/0!	#DIV/0!	#DIV/0!
		927	236.808	0.065	100	0.0649578	19.6409	0.0906505	0.7	45	928	11.8998	11.8998	0	#DIV/0!	#DIV/0!	#DIV/0!		11.8998	0	#DIV/0!	#DIV/0!	#DIV/0!		11.8986	-0.00120819	0.176126	0.290701	0.290665			11.8983	-0.00150843	47.6436	0.362942	0.362901		11.8998	0	#DIV/0!	#DIV/0!	#DIV/0!		11.8998	0	#DIV/0!	#DIV/0!	#DIV/0!
		928	236.85	0.065	100	0.0649578	19.6341	0.0906188	0.7	45	929	11.897	11.897	0	#DIV/0!	#DIV/0!	#DIV/0!		11.897	0	#DIV/0!	#DIV/0!	#DIV/0!		11.8958	-0.00120887	0.176224	0.290828	0.290792			11.8955	-0.00150868	47.6513	0.362956	0.362915		11.897	0	#DIV/0!	#DIV/0!	#DIV/0!		11.897	0	#DIV/0!	#DIV/0!	#DIV/0!
		929	236.891	0.065	100	0.0649578	19.6272	0.0905872	0.7	45	930	11.8943	11.8943	0	#DIV/0!	#DIV/0!	#DIV/0!		11.8943	0	#DIV/0!	#DIV/0!	#DIV/0!		11.8931	-0.00120954	0.176322	0.290955	0.290919			11.8928	-0.00150892	47.6589	0.36297	0.36293		11.8943	0	#DIV/0!	#DIV/0!	#DIV/0!		11.8943	0	#DIV/0!	#DIV/0!	#DIV/0!
		930	236.933	0.065	100	0.0649578	19.6204	0.0905555	0.7	45	931	11.8916	11.8916	0	#DIV/0!	#DIV/0!	#DIV/0!		11.8916	0	#DIV/0!	#DIV/0!	#DIV/0!		11.8904	-0.00121021	0.17642	0.291082	0.291045			11.8901	-0.00150916	47.6666	0.362984	0.362944		11.8916	0	#DIV/0!	#DIV/0!	#DIV/0!		11.8916	0	#DIV/0!	#DIV/0!	#DIV/0!
		931	236.975	0.065	100	0.0649578	19.6135	0.0905238	0.7	45	932	11.8889	11.8889	0	#DIV/0!	#DIV/0!	#DIV/0!		11.8889	0	#DIV/0!	#DIV/0!	#DIV/0!		11.8877	-0.00121089	0.176518	0.291208	0.291172			11.8874	-0.0015094	47.6742	0.362999	0.362958		11.8889	0	#DIV/0!	#DIV/0!	#DIV/0!		11.8889	0	#DIV/0!	#DIV/0!	#DIV/0!
		932	237.017	0.065	100	0.0649578	19.6066	0.0904922	0.7	45	933	11.8862	11.8862	0	#DIV/0!	#DIV/0!	#DIV/0!		11.8862	0	#DIV/0!	#DIV/0!	#DIV/0!		11.885	-0.00121156	0.176617	0.291335	0.291299			11.8847	-0.00150964	47.6819	0.363013	0.362973		11.8862	0	#DIV/0!	#DIV/0!	#DIV/0!		11.8862	0	#DIV/0!	#DIV/0!	#DIV/0!
		933	237.059	0.065	100	0.0649578	19.5998	0.0904605	0.7	45	934	11.8834	11.8834	0	#DIV/0!	#DIV/0!	#DIV/0!		11.8834	0	#DIV/0!	#DIV/0!	#DIV/0!		11.8822	-0.00121224	0.176715	0.291462	0.291426			11.8819	-0.00150989	47.6895	0.363027	0.362987		11.8834	0	#DIV/0!	#DIV/0!	#DIV/0!		11.8834	0	#DIV/0!	#DIV/0!	#DIV/0!
		934	237.101	0.065	100	0.0649578	19.5929	0.0904289	0.7	45	935	11.8807	11.8807	0	#DIV/0!	#DIV/0!	#DIV/0!		11.8807	0	#DIV/0!	#DIV/0!	#DIV/0!		11.8795	-0.00121291	0.176814	0.291589	0.291553			11.8792	-0.00151013	47.6971	0.363041	0.363001		11.8807	0	#DIV/0!	#DIV/0!	#DIV/0!		11.8807	0	#DIV/0!	#DIV/0!	#DIV/0!
		935	237.143	0.065	100	0.0649578	19.5861	0.0903972	0.7	45	936	11.878	11.878	0	#DIV/0!	#DIV/0!	#DIV/0!		11.878	0	#DIV/0!	#DIV/0!	#DIV/0!		11.8768	-0.00121359	0.176912	0.291716	0.29168			11.8765	-0.00151037	47.7048	0.363056	0.363015		11.878	0	#DIV/0!	#DIV/0!	#DIV/0!		11.878	0	#DIV/0!	#DIV/0!	#DIV/0!
		936	237.185	0.065	100	0.0649578	19.5792	0.0903655	0.7	45	937	11.8753	11.8753	0	#DIV/0!	#DIV/0!	#DIV/0!		11.8753	0	#DIV/0!	#DIV/0!	#DIV/0!		11.8741	-0.00121426	0.17701	0.291843	0.291807			11.8738	-0.00151061	47.7124	0.36307	0.363029		11.8753	0	#DIV/0!	#DIV/0!	#DIV/0!		11.8753	0	#DIV/0!	#DIV/0!	#DIV/0!
		937	237.227	0.065	100	0.0649578	19.5723	0.0903339	0.7	45	938	11.8726	11.8726	0	#DIV/0!	#DIV/0!	#DIV/0!		11.8726	0	#DIV/0!	#DIV/0!	#DIV/0!		11.8713	-0.00121494	0.177109	0.291971	0.291934			11.871	-0.00151085	47.72	0.363084	0.363043		11.8726	0	#DIV/0!	#DIV/0!	#DIV/0!		11.8726	0	#DIV/0!	#DIV/0!	#DIV/0!
		938	237.269	0.065	100	0.0649578	19.5655	0.0903022	0.7	45	939	11.8698	11.8698	0	#DIV/0!	#DIV/0!	#DIV/0!		11.8698	0	#DIV/0!	#DIV/0!	#DIV/0!		11.8686	-0.00121561	0.177208	0.292098	0.292062			11.8683	-0.00151109	47.7276	0.363098	0.363057		11.8698	0	#DIV/0!	#DIV/0!	#DIV/0!		11.8698	0	#DIV/0!	#DIV/0!	#DIV/0!
		939	237.31	0.065	100	0.0649578	19.5586	0.0902705	0.7	45	940	11.8671	11.8671	0	#DIV/0!	#DIV/0!	#DIV/0!		11.8671	0	#DIV/0!	#DIV/0!	#DIV/0!		11.8659	-0.00121629	0.177306	0.292225	0.292189			11.8656	-0.00151133	47.7353	0.363112	0.363071		11.8671	0	#DIV/0!	#DIV/0!	#DIV/0!		11.8671	0	#DIV/0!	#DIV/0!	#DIV/0!
		940	237.352	0.065	100	0.0649578	19.5518	0.0902389	0.7	45	941	11.8644	11.8644	0	#DIV/0!	#DIV/0!	#DIV/0!		11.8644	0	#DIV/0!	#DIV/0!	#DIV/0!		11.8632	-0.00121697	0.177405	0.292352	0.292316			11.8629	-0.00151158	47.7429	0.363126	0.363085		11.8644	0	#DIV/0!	#DIV/0!	#DIV/0!		11.8644	0	#DIV/0!	#DIV/0!	#DIV/0!
		941	237.394	0.065	100	0.0649578	19.5449	0.0902072	0.7	45	942	11.8616	11.8616	0	#DIV/0!	#DIV/0!	#DIV/0!		11.8616	0	#DIV/0!	#DIV/0!	#DIV/0!		11.8604	-0.00121765	0.177504	0.29248	0.292443			11.8601	-0.00151182	47.7505	0.36314	0.363099		11.8616	0	#DIV/0!	#DIV/0!	#DIV/0!		11.8616	0	#DIV/0!	#DIV/0!	#DIV/0!
		942	237.436	0.065	100	0.0649578	19.538	0.0901756	0.7	45	943	11.8589	11.8589	0	#DIV/0!	#DIV/0!	#DIV/0!		11.8589	0	#DIV/0!	#DIV/0!	#DIV/0!		11.8577	-0.00121832	0.177603	0.292607	0.292571			11.8574	-0.00151206	47.7581	0.363154	0.363113		11.8589	0	#DIV/0!	#DIV/0!	#DIV/0!		11.8589	0	#DIV/0!	#DIV/0!	#DIV/0!
		943	237.479	0.065	100	0.0649578	19.5312	0.0901439	0.7	45	944	11.8562	11.8562	0	#DIV/0!	#DIV/0!	#DIV/0!		11.8562	0	#DIV/0!	#DIV/0!	#DIV/0!		11.855	-0.001219	0.177701	0.292735	0.292698			11.8547	-0.0015123	47.7657	0.363168	0.363127		11.8562	0	#DIV/0!	#DIV/0!	#DIV/0!		11.8562	0	#DIV/0!	#DIV/0!	#DIV/0!
		944	237.521	0.065	100	0.0649578	19.5243	0.0901122	0.7	45	945	11.8535	11.8535	0	#DIV/0!	#DIV/0!	#DIV/0!		11.8535	0	#DIV/0!	#DIV/0!	#DIV/0!		11.8522	-0.00121968	0.1778	0.292862	0.292826			11.8519	-0.00151254	47.7733	0.363182	0.363141		11.8535	0	#DIV/0!	#DIV/0!	#DIV/0!		11.8535	0	#DIV/0!	#DIV/0!	#DIV/0!
		945	237.563	0.065	100	0.0649578	19.5175	0.0900806	0.7	45	946	11.8507	11.8507	0	#DIV/0!	#DIV/0!	#DIV/0!		11.8507	0	#DIV/0!	#DIV/0!	#DIV/0!		11.8495	-0.00122036	0.177899	0.29299	0.292953			11.8492	-0.00151278	47.7809	0.363196	0.363155		11.8507	0	#DIV/0!	#DIV/0!	#DIV/0!		11.8507	0	#DIV/0!	#DIV/0!	#DIV/0!
		946	237.605	0.065	100	0.0649578	19.5106	0.0900489	0.7	45	947	11.848	11.848	0	#DIV/0!	#DIV/0!	#DIV/0!		11.848	0	#DIV/0!	#DIV/0!	#DIV/0!		11.8468	-0.00122104	0.177998	0.293117	0.293081			11.8465	-0.00151302	47.7885	0.36321	0.363169		11.848	0	#DIV/0!	#DIV/0!	#DIV/0!		11.848	0	#DIV/0!	#DIV/0!	#DIV/0!
		947	237.647	0.065	100	0.0649578	19.5037	0.0900173	0.7	45	948	11.8453	11.8453	0	#DIV/0!	#DIV/0!	#DIV/0!		11.8453	0	#DIV/0!	#DIV/0!	#DIV/0!		11.844	-0.00122172	0.178097	0.293245	0.293208			11.8437	-0.00151326	47.7961	0.363223	0.363183		11.8453	0	#DIV/0!	#DIV/0!	#DIV/0!		11.8453	0	#DIV/0!	#DIV/0!	#DIV/0!
		948	237.689	0.065	100	0.0649578	19.4969	0.0899856	0.7	45	949	11.8425	11.8425	0	#DIV/0!	#DIV/0!	#DIV/0!		11.8425	0	#DIV/0!	#DIV/0!	#DIV/0!		11.8413	-0.0012224	0.178196	0.293373	0.293336			11.841	-0.0015135	47.8037	0.363237	0.363197		11.8425	0	#DIV/0!	#DIV/0!	#DIV/0!		11.8425	0	#DIV/0!	#DIV/0!	#DIV/0!
		949	237.731	0.065	100	0.0649578	19.49	0.0899539	0.7	45	950	11.8398	11.8398	0	#DIV/0!	#DIV/0!	#DIV/0!		11.8398	0	#DIV/0!	#DIV/0!	#DIV/0!		11.8386	-0.00122308	0.178296	0.2935	0.293464			11.8383	-0.00151374	47.8113	0.363251	0.36321		11.8398	0	#DIV/0!	#DIV/0!	#DIV/0!		11.8398	0	#DIV/0!	#DIV/0!	#DIV/0!
		950	237.773	0.065	100	0.0649578	19.4832	0.0899223	0.7	45	951	11.8371	11.8371	0	#DIV/0!	#DIV/0!	#DIV/0!		11.8371	0	#DIV/0!	#DIV/0!	#DIV/0!		11.8358	-0.00122376	0.178395	0.293628	0.293592			11.8355	-0.00151398	47.8189	0.363265	0.363224		11.8371	0	#DIV/0!	#DIV/0!	#DIV/0!		11.8371	0	#DIV/0!	#DIV/0!	#DIV/0!
		951	237.815	0.065	100	0.0649578	19.4763	0.0898906	0.7	45	952	11.8343	11.8343	0	#DIV/0!	#DIV/0!	#DIV/0!		11.8343	0	#DIV/0!	#DIV/0!	#DIV/0!		11.8331	-0.00122444	0.178494	0.293756	0.293719			11.8328	-0.00151422	47.8265	0.363279	0.363238		11.8343	0	#DIV/0!	#DIV/0!	#DIV/0!		11.8343	0	#DIV/0!	#DIV/0!	#DIV/0!
		952	237.857	0.065	100	0.0649578	19.4694	0.089859	0.7	45	953	11.8316	11.8316	0	#DIV/0!	#DIV/0!	#DIV/0!		11.8316	0	#DIV/0!	#DIV/0!	#DIV/0!		11.8304	-0.00122512	0.178593	0.293884	0.293847			11.8301	-0.00151446	47.8341	0.363292	0.363252		11.8316	0	#DIV/0!	#DIV/0!	#DIV/0!		11.8316	0	#DIV/0!	#DIV/0!	#DIV/0!
		953	237.9	0.065	100	0.0649578	19.4626	0.0898273	0.7	45	954	11.8288	11.8288	0	#DIV/0!	#DIV/0!	#DIV/0!		11.8288	0	#DIV/0!	#DIV/0!	#DIV/0!		11.8276	-0.0012258	0.178693	0.294012	0.293975			11.8273	-0.0015147	47.8417	0.363306	0.363265		11.8288	0	#DIV/0!	#DIV/0!	#DIV/0!		11.8288	0	#DIV/0!	#DIV/0!	#DIV/0!
		954	237.942	0.065	100	0.0649578	19.4557	0.0897956	0.7	45	955	11.8261	11.8261	0	#DIV/0!	#DIV/0!	#DIV/0!		11.8261	0	#DIV/0!	#DIV/0!	#DIV/0!		11.8249	-0.00122648	0.178792	0.29414	0.294103			11.8246	-0.00151494	47.8493	0.36332	0.363279		11.8261	0	#DIV/0!	#DIV/0!	#DIV/0!		11.8261	0	#DIV/0!	#DIV/0!	#DIV/0!
		955	237.984	0.065	100	0.0649578	19.4489	0.089764	0.7	45	956	11.8234	11.8234	0	#DIV/0!	#DIV/0!	#DIV/0!		11.8234	0	#DIV/0!	#DIV/0!	#DIV/0!		11.8221	-0.00122716	0.178891	0.294268	0.294231			11.8218	-0.00151518	47.8568	0.363333	0.363292		11.8234	0	#DIV/0!	#DIV/0!	#DIV/0!		11.8234	0	#DIV/0!	#DIV/0!	#DIV/0!
		956	238.026	0.065	100	0.0649578	19.442	0.0897323	0.7	45	957	11.8206	11.8206	0	#DIV/0!	#DIV/0!	#DIV/0!		11.8206	0	#DIV/0!	#DIV/0!	#DIV/0!		11.8194	-0.00122785	0.178991	0.294396	0.294359			11.8191	-0.00151542	47.8644	0.363347	0.363306		11.8206	0	#DIV/0!	#DIV/0!	#DIV/0!		11.8206	0	#DIV/0!	#DIV/0!	#DIV/0!
		957	238.068	0.065	100	0.0649578	19.4351	0.0897007	0.7	45	958	11.8179	11.8179	0	#DIV/0!	#DIV/0!	#DIV/0!		11.8179	0	#DIV/0!	#DIV/0!	#DIV/0!		11.8166	-0.00122853	0.17909	0.294524	0.294487			11.8164	-0.00151566	47.872	0.36336	0.36332		11.8179	0	#DIV/0!	#DIV/0!	#DIV/0!		11.8179	0	#DIV/0!	#DIV/0!	#DIV/0!
		958	238.111	0.065	100	0.0649578	19.4283	0.089669	0.7	45	959	11.8151	11.8151	0	#DIV/0!	#DIV/0!	#DIV/0!		11.8151	0	#DIV/0!	#DIV/0!	#DIV/0!		11.8139	-0.00122921	0.17919	0.294652	0.294616			11.8136	-0.0015159	47.8796	0.363374	0.363333		11.8151	0	#DIV/0!	#DIV/0!	#DIV/0!		11.8151	0	#DIV/0!	#DIV/0!	#DIV/0!
		959	238.153	0.065	100	0.0649578	19.4214	0.0896373	0.7	45	960	11.8124	11.8124	0	#DIV/0!	#DIV/0!	#DIV/0!		11.8124	0	#DIV/0!	#DIV/0!	#DIV/0!		11.8112	-0.0012299	0.17929	0.29478	0.294744			11.8109	-0.00151614	47.8871	0.363388	0.363347		11.8124	0	#DIV/0!	#DIV/0!	#DIV/0!		11.8124	0	#DIV/0!	#DIV/0!	#DIV/0!
		960	238.195	0.065	100	0.0649578	19.4146	0.0896057	0.7	45	961	11.8096	11.8096	0	#DIV/0!	#DIV/0!	#DIV/0!		11.8096	0	#DIV/0!	#DIV/0!	#DIV/0!		11.8084	-0.00123058	0.179389	0.294909	0.294872			11.8081	-0.00151638	47.8947	0.363401	0.36336		11.8096	0	#DIV/0!	#DIV/0!	#DIV/0!		11.8096	0	#DIV/0!	#DIV/0!	#DIV/0!
		961	238.237	0.065	100	0.0649578	19.4077	0.089574	0.7	45	962	11.8069	11.8069	0	#DIV/0!	#DIV/0!	#DIV/0!		11.8069	0	#DIV/0!	#DIV/0!	#DIV/0!		11.8057	-0.00123127	0.179489	0.295037	0.295			11.8054	-0.00151662	47.9022	0.363414	0.363374		11.8069	0	#DIV/0!	#DIV/0!	#DIV/0!		11.8069	0	#DIV/0!	#DIV/0!	#DIV/0!
		962	238.28	0.065	100	0.0649578	19.4008	0.0895423	0.7	45	963	11.8041	11.8041	0	#DIV/0!	#DIV/0!	#DIV/0!		11.8041	0	#DIV/0!	#DIV/0!	#DIV/0!		11.8029	-0.00123195	0.179589	0.295165	0.295129			11.8026	-0.00151686	47.9098	0.363428	0.363387		11.8041	0	#DIV/0!	#DIV/0!	#DIV/0!		11.8041	0	#DIV/0!	#DIV/0!	#DIV/0!
		963	238.322	0.065	100	0.0649578	19.394	0.0895107	0.7	45	964	11.8014	11.8014	0	#DIV/0!	#DIV/0!	#DIV/0!		11.8014	0	#DIV/0!	#DIV/0!	#DIV/0!		11.8002	-0.00123263	0.179689	0.295294	0.295257			11.7999	-0.0015171	47.9174	0.363441	0.3634		11.8014	0	#DIV/0!	#DIV/0!	#DIV/0!		11.8014	0	#DIV/0!	#DIV/0!	#DIV/0!
		964	238.364	0.065	100	0.0649578	19.3871	0.089479	0.7	45	965	11.7986	11.7986	0	#DIV/0!	#DIV/0!	#DIV/0!		11.7986	0	#DIV/0!	#DIV/0!	#DIV/0!		11.7974	-0.00123332	0.179789	0.295422	0.295386			11.7971	-0.00151734	47.9249	0.363455	0.363414		11.7986	0	#DIV/0!	#DIV/0!	#DIV/0!		11.7986	0	#DIV/0!	#DIV/0!	#DIV/0!
		965	238.407	0.065	100	0.0649578	19.3803	0.0894474	0.7	45	966	11.7959	11.7959	0	#DIV/0!	#DIV/0!	#DIV/0!		11.7959	0	#DIV/0!	#DIV/0!	#DIV/0!		11.7947	-0.00123401	0.179889	0.295551	0.295514			11.7944	-0.00151758	47.9325	0.363468	0.363427		11.7959	0	#DIV/0!	#DIV/0!	#DIV/0!		11.7959	0	#DIV/0!	#DIV/0!	#DIV/0!
		966	238.449	0.065	100	0.0649578	19.3734	0.0894157	0.7	45	967	11.7931	11.7931	0	#DIV/0!	#DIV/0!	#DIV/0!		11.7931	0	#DIV/0!	#DIV/0!	#DIV/0!		11.7919	-0.00123469	0.179989	0.295679	0.295643			11.7916	-0.00151782	47.94	0.363481	0.36344		11.7931	0	#DIV/0!	#DIV/0!	#DIV/0!		11.7931	0	#DIV/0!	#DIV/0!	#DIV/0!
		967	238.491	0.065	100	0.0649578	19.3665	0.089384	0.7	45	968	11.7904	11.7904	0	#DIV/0!	#DIV/0!	#DIV/0!		11.7904	0	#DIV/0!	#DIV/0!	#DIV/0!		11.7892	-0.00123538	0.180089	0.295808	0.295771			11.7889	-0.00151806	47.9476	0.363495	0.363454		11.7904	0	#DIV/0!	#DIV/0!	#DIV/0!		11.7904	0	#DIV/0!	#DIV/0!	#DIV/0!
		968	238.534	0.065	100	0.0649578	19.3597	0.0893524	0.7	45	969	11.7876	11.7876	0	#DIV/0!	#DIV/0!	#DIV/0!		11.7876	0	#DIV/0!	#DIV/0!	#DIV/0!		11.7864	-0.00123606	0.180189	0.295937	0.2959			11.7861	-0.00151829	47.9551	0.363508	0.363467		11.7876	0	#DIV/0!	#DIV/0!	#DIV/0!		11.7876	0	#DIV/0!	#DIV/0!	#DIV/0!
		969	238.576	0.065	100	0.0649578	19.3528	0.0893207	0.7	45	970	11.7849	11.7849	0	#DIV/0!	#DIV/0!	#DIV/0!		11.7849	0	#DIV/0!	#DIV/0!	#DIV/0!		11.7837	-0.00123675	0.180289	0.296065	0.296029			11.7834	-0.00151853	47.9626	0.363521	0.36348		11.7849	0	#DIV/0!	#DIV/0!	#DIV/0!		11.7849	0	#DIV/0!	#DIV/0!	#DIV/0!
		970	238.619	0.065	100	0.0649578	19.346	0.0892891	0.7	45	971	11.7821	11.7821	0	#DIV/0!	#DIV/0!	#DIV/0!		11.7821	0	#DIV/0!	#DIV/0!	#DIV/0!		11.7809	-0.00123744	0.180389	0.296194	0.296157			11.7806	-0.00151877	47.9702	0.363534	0.363493		11.7821	0	#DIV/0!	#DIV/0!	#DIV/0!		11.7821	0	#DIV/0!	#DIV/0!	#DIV/0!
		971	238.661	0.065	100	0.0649578	19.3391	0.0892574	0.7	45	972	11.7794	11.7794	0	#DIV/0!	#DIV/0!	#DIV/0!		11.7794	0	#DIV/0!	#DIV/0!	#DIV/0!		11.7781	-0.00123813	0.180489	0.296323	0.296286			11.7779	-0.00151901	47.9777	0.363548	0.363507		11.7794	0	#DIV/0!	#DIV/0!	#DIV/0!		11.7794	0	#DIV/0!	#DIV/0!	#DIV/0!
		972	238.703	0.065	100	0.0649578	19.3322	0.0892257	0.7	45	973	11.7766	11.7766	0	#DIV/0!	#DIV/0!	#DIV/0!		11.7766	0	#DIV/0!	#DIV/0!	#DIV/0!		11.7754	-0.00123881	0.18059	0.296452	0.296415			11.7751	-0.00151925	47.9852	0.363561	0.36352		11.7766	0	#DIV/0!	#DIV/0!	#DIV/0!		11.7766	0	#DIV/0!	#DIV/0!	#DIV/0!
		973	238.746	0.065	100	0.0649578	19.3254	0.0891941	0.7	45	974	11.7739	11.7739	0	#DIV/0!	#DIV/0!	#DIV/0!		11.7739	0	#DIV/0!	#DIV/0!	#DIV/0!		11.7726	-0.0012395	0.18069	0.296581	0.296544			11.7723	-0.00151949	47.9928	0.363574	0.363533		11.7739	0	#DIV/0!	#DIV/0!	#DIV/0!		11.7739	0	#DIV/0!	#DIV/0!	#DIV/0!
		974	238.788	0.065	100	0.0649578	19.3185	0.0891624	0.7	45	975	11.7711	11.7711	0	#DIV/0!	#DIV/0!	#DIV/0!		11.7711	0	#DIV/0!	#DIV/0!	#DIV/0!		11.7699	-0.00124019	0.18079	0.29671	0.296673			11.7696	-0.00151973	48.0003	0.363587	0.363546		11.7711	0	#DIV/0!	#DIV/0!	#DIV/0!		11.7711	0	#DIV/0!	#DIV/0!	#DIV/0!
		975	238.831	0.065	100	0.0649578	19.3117	0.0891308	0.7	45	976	11.7683	11.7683	0	#DIV/0!	#DIV/0!	#DIV/0!		11.7683	0	#DIV/0!	#DIV/0!	#DIV/0!		11.7671	-0.00124088	0.180891	0.296839	0.296802			11.7668	-0.00151996	48.0078	0.3636	0.363559		11.7683	0	#DIV/0!	#DIV/0!	#DIV/0!		11.7683	0	#DIV/0!	#DIV/0!	#DIV/0!
		976	238.873	0.065	100	0.0649578	19.3048	0.0890991	0.7	45	977	11.7656	11.7656	0	#DIV/0!	#DIV/0!	#DIV/0!		11.7656	0	#DIV/0!	#DIV/0!	#DIV/0!		11.7643	-0.00124157	0.180991	0.296968	0.296931			11.7641	-0.0015202	48.0153	0.363613	0.363572		11.7656	0	#DIV/0!	#DIV/0!	#DIV/0!		11.7656	0	#DIV/0!	#DIV/0!	#DIV/0!
		977	238.916	0.065	100	0.0649578	19.2979	0.0890674	0.7	45	978	11.7628	11.7628	0	#DIV/0!	#DIV/0!	#DIV/0!		11.7628	0	#DIV/0!	#DIV/0!	#DIV/0!		11.7616	-0.00124226	0.181092	0.297097	0.29706			11.7613	-0.00152044	48.0228	0.363626	0.363585		11.7628	0	#DIV/0!	#DIV/0!	#DIV/0!		11.7628	0	#DIV/0!	#DIV/0!	#DIV/0!
		978	238.958	0.065	100	0.0649578	19.2911	0.0890358	0.7	45	979	11.7601	11.7601	0	#DIV/0!	#DIV/0!	#DIV/0!		11.7601	0	#DIV/0!	#DIV/0!	#DIV/0!		11.7588	-0.00124295	0.181192	0.297226	0.297189			11.7585	-0.00152068	48.0303	0.363639	0.363598		11.7601	0	#DIV/0!	#DIV/0!	#DIV/0!		11.7601	0	#DIV/0!	#DIV/0!	#DIV/0!
		979	239.001	0.065	100	0.0649578	19.2842	0.0890041	0.7	45	980	11.7573	11.7573	0	#DIV/0!	#DIV/0!	#DIV/0!		11.7573	0	#DIV/0!	#DIV/0!	#DIV/0!		11.7561	-0.00124364	0.181293	0.297355	0.297318			11.7558	-0.00152091	48.0379	0.363652	0.363611		11.7573	0	#DIV/0!	#DIV/0!	#DIV/0!		11.7573	0	#DIV/0!	#DIV/0!	#DIV/0!
		980	239.043	0.065	100	0.0649578	19.2774	0.0889725	0.7	45	981	11.7545	11.7545	0	#DIV/0!	#DIV/0!	#DIV/0!		11.7545	0	#DIV/0!	#DIV/0!	#DIV/0!		11.7533	-0.00124433	0.181394	0.297485	0.297447			11.753	-0.00152115	48.0454	0.363665	0.363624		11.7545	0	#DIV/0!	#DIV/0!	#DIV/0!		11.7545	0	#DIV/0!	#DIV/0!	#DIV/0!
		981	239.086	0.065	100	0.0649578	19.2705	0.0889408	0.7	45	982	11.7518	11.7518	0	#DIV/0!	#DIV/0!	#DIV/0!		11.7518	0	#DIV/0!	#DIV/0!	#DIV/0!		11.7505	-0.00124502	0.181494	0.297614	0.297577			11.7502	-0.00152139	48.0529	0.363678	0.363637		11.7518	0	#DIV/0!	#DIV/0!	#DIV/0!		11.7518	0	#DIV/0!	#DIV/0!	#DIV/0!
		982	239.129	0.065	100	0.0649578	19.2636	0.0889091	0.7	45	983	11.749	11.749	0	#DIV/0!	#DIV/0!	#DIV/0!		11.749	0	#DIV/0!	#DIV/0!	#DIV/0!		11.7478	-0.00124571	0.181595	0.297743	0.297706			11.7475	-0.00152163	48.0604	0.363691	0.36365		11.749	0	#DIV/0!	#DIV/0!	#DIV/0!		11.749	0	#DIV/0!	#DIV/0!	#DIV/0!
		983	239.171	0.065	100	0.0649578	19.2568	0.0888775	0.7	45	984	11.7462	11.7462	0	#DIV/0!	#DIV/0!	#DIV/0!		11.7462	0	#DIV/0!	#DIV/0!	#DIV/0!		11.745	-0.0012464	0.181696	0.297873	0.297835			11.7447	-0.00152187	48.0679	0.363704	0.363663		11.7462	0	#DIV/0!	#DIV/0!	#DIV/0!		11.7462	0	#DIV/0!	#DIV/0!	#DIV/0!
		984	239.214	0.065	100	0.0649578	19.2499	0.0888458	0.7	45	985	11.7435	11.7435	0	#DIV/0!	#DIV/0!	#DIV/0!		11.7435	0	#DIV/0!	#DIV/0!	#DIV/0!		11.7422	-0.0012471	0.181797	0.298002	0.297965			11.7419	-0.0015221	48.0754	0.363717	0.363675		11.7435	0	#DIV/0!	#DIV/0!	#DIV/0!		11.7435	0	#DIV/0!	#DIV/0!	#DIV/0!
		985	239.256	0.065	100	0.0649578	19.2431	0.0888142	0.7	45	986	11.7407	11.7407	0	#DIV/0!	#DIV/0!	#DIV/0!		11.7407	0	#DIV/0!	#DIV/0!	#DIV/0!		11.7395	-0.00124779	0.181898	0.298132	0.298094			11.7392	-0.00152234	48.0829	0.363729	0.363688		11.7407	0	#DIV/0!	#DIV/0!	#DIV/0!		11.7407	0	#DIV/0!	#DIV/0!	#DIV/0!
		986	239.299	0.065	100	0.0649578	19.2362	0.0887825	0.7	45	987	11.7379	11.7379	0	#DIV/0!	#DIV/0!	#DIV/0!		11.7379	0	#DIV/0!	#DIV/0!	#DIV/0!		11.7367	-0.00124848	0.181999	0.298261	0.298224			11.7364	-0.00152258	48.0903	0.363742	0.363701		11.7379	0	#DIV/0!	#DIV/0!	#DIV/0!		11.7379	0	#DIV/0!	#DIV/0!	#DIV/0!
		987	239.342	0.065	100	0.0649578	19.2293	0.0887508	0.7	45	988	11.7352	11.7352	0	#DIV/0!	#DIV/0!	#DIV/0!		11.7352	0	#DIV/0!	#DIV/0!	#DIV/0!		11.7339	-0.00124917	0.1821	0.298391	0.298353			11.7336	-0.00152281	48.0978	0.363755	0.363714		11.7352	0	#DIV/0!	#DIV/0!	#DIV/0!		11.7352	0	#DIV/0!	#DIV/0!	#DIV/0!
		988	239.384	0.065	100	0.0649578	19.2225	0.0887192	0.7	45	989	11.7324	11.7324	0	#DIV/0!	#DIV/0!	#DIV/0!		11.7324	0	#DIV/0!	#DIV/0!	#DIV/0!		11.7311	-0.00124987	0.182201	0.29852	0.298483			11.7309	-0.00152305	48.1053	0.363768	0.363726		11.7324	0	#DIV/0!	#DIV/0!	#DIV/0!		11.7324	0	#DIV/0!	#DIV/0!	#DIV/0!
		989	239.427	0.065	100	0.0649578	19.2156	0.0886875	0.7	45	990	11.7296	11.7296	0	#DIV/0!	#DIV/0!	#DIV/0!		11.7296	0	#DIV/0!	#DIV/0!	#DIV/0!		11.7284	-0.00125056	0.182302	0.29865	0.298613			11.7281	-0.00152329	48.1128	0.36378	0.363739		11.7296	0	#DIV/0!	#DIV/0!	#DIV/0!		11.7296	0	#DIV/0!	#DIV/0!	#DIV/0!
		990	239.47	0.065	100	0.0649578	19.2088	0.0886558	0.7	45	991	11.7268	11.7268	0	#DIV/0!	#DIV/0!	#DIV/0!		11.7268	0	#DIV/0!	#DIV/0!	#DIV/0!		11.7256	-0.00125126	0.182403	0.29878	0.298742			11.7253	-0.00152352	48.1203	0.363793	0.363752		11.7268	0	#DIV/0!	#DIV/0!	#DIV/0!		11.7268	0	#DIV/0!	#DIV/0!	#DIV/0!
		991	239.512	0.065	100	0.0649578	19.2019	0.0886242	0.7	45	992	11.7241	11.7241	0	#DIV/0!	#DIV/0!	#DIV/0!		11.7241	0	#DIV/0!	#DIV/0!	#DIV/0!		11.7228	-0.00125195	0.182505	0.29891	0.298872			11.7225	-0.00152376	48.1277	0.363806	0.363764		11.7241	0	#DIV/0!	#DIV/0!	#DIV/0!		11.7241	0	#DIV/0!	#DIV/0!	#DIV/0!
		992	239.555	0.065	100	0.0649578	19.195	0.0885925	0.7	45	993	11.7213	11.7213	0	#DIV/0!	#DIV/0!	#DIV/0!		11.7213	0	#DIV/0!	#DIV/0!	#DIV/0!		11.72	-0.00125265	0.182606	0.299039	0.299002			11.7198	-0.001524	48.1352	0.363818	0.363777		11.7213	0	#DIV/0!	#DIV/0!	#DIV/0!		11.7213	0	#DIV/0!	#DIV/0!	#DIV/0!
		993	239.598	0.065	100	0.0649578	19.1882	0.0885609	0.7	45	994	11.7185	11.7185	0	#DIV/0!	#DIV/0!	#DIV/0!		11.7185	0	#DIV/0!	#DIV/0!	#DIV/0!		11.7173	-0.00125334	0.182707	0.299169	0.299132			11.717	-0.00152423	48.1427	0.363831	0.363789		11.7185	0	#DIV/0!	#DIV/0!	#DIV/0!		11.7185	0	#DIV/0!	#DIV/0!	#DIV/0!
		994	239.641	0.065	100	0.0649578	19.1813	0.0885292	0.7	45	995	11.7157	11.7157	0	#DIV/0!	#DIV/0!	#DIV/0!		11.7157	0	#DIV/0!	#DIV/0!	#DIV/0!		11.7145	-0.00125404	0.182809	0.299299	0.299262			11.7142	-0.00152447	48.1501	0.363843	0.363802		11.7157	0	#DIV/0!	#DIV/0!	#DIV/0!		11.7157	0	#DIV/0!	#DIV/0!	#DIV/0!
		995	239.683	0.065	100	0.0649578	19.1745	0.0884975	0.7	45	996	11.713	11.713	0	#DIV/0!	#DIV/0!	#DIV/0!		11.713	0	#DIV/0!	#DIV/0!	#DIV/0!		11.7117	-0.00125473	0.18291	0.299429	0.299392			11.7114	-0.00152471	48.1576	0.363856	0.363814		11.713	0	#DIV/0!	#DIV/0!	#DIV/0!		11.713	0	#DIV/0!	#DIV/0!	#DIV/0!
		996	239.726	0.065	100	0.0649578	19.1676	0.0884659	0.7	45	997	11.7102	11.7102	0	#DIV/0!	#DIV/0!	#DIV/0!		11.7102	0	#DIV/0!	#DIV/0!	#DIV/0!		11.7089	-0.00125543	0.183012	0.299559	0.299522			11.7087	-0.00152494	48.1651	0.363868	0.363827		11.7102	0	#DIV/0!	#DIV/0!	#DIV/0!		11.7102	0	#DIV/0!	#DIV/0!	#DIV/0!
		997	239.769	0.065	100	0.0649578	19.1607	0.0884342	0.7	45	998	11.7074	11.7074	0	#DIV/0!	#DIV/0!	#DIV/0!		11.7074	0	#DIV/0!	#DIV/0!	#DIV/0!		11.7061	-0.00125612	0.183113	0.299689	0.299652			11.7059	-0.00152518	48.1725	0.363881	0.363839		11.7074	0	#DIV/0!	#DIV/0!	#DIV/0!		11.7074	0	#DIV/0!	#DIV/0!	#DIV/0!
		998	239.812	0.065	100	0.0649578	19.1539	0.0884026	0.7	45	999	11.7046	11.7046	0	#DIV/0!	#DIV/0!	#DIV/0!		11.7046	0	#DIV/0!	#DIV/0!	#DIV/0!		11.7034	-0.00125682	0.183215	0.299819	0.299782			11.7031	-0.00152541	48.18	0.363893	0.363852		11.7046	0	#DIV/0!	#DIV/0!	#DIV/0!		11.7046	0	#DIV/0!	#DIV/0!	#DIV/0!
		999	239.855	0.065	100	0.0649578	19.147	0.0883709	0.7	45	1000	11.7018	11.7018	0	#DIV/0!	#DIV/0!	#DIV/0!		11.7018	0	#DIV/0!	#DIV/0!	#DIV/0!		11.7006	-0.00125752	0.183316	0.29995	0.299912			11.7003	-0.00152565	48.1874	0.363906	0.363864		11.7018	0	#DIV/0!	#DIV/0!	#DIV/0!		11.7018	0	#DIV/0!	#DIV/0!	#DIV/0!
State II	K=	1000	239.898	0.065	100	0.0649578	19.1402	0.0883392	0.7	45	1001	11.6991
		k																							This part is the calculation of the contribution of ASAT							This part is the calculation of the contribution of CE						This part is the calculation of the contribution of ω						This part is the calculation of the contribution of Γ
base	2.54304		CM	gS	gM	gTot	ASAT	CE	ω	Γ		A(I,K)	A(gSI,k+1 )	ξ(gS)	S(gS)	η(gS)	η(gS)		A(gMI,k+1 )	ξ(gM)	S(gM)	η(gM)	η(gM)		A(Asat,k+1 )	ξ(Asat)	SAsat	ηAsat	ηAsat			A(CE,k+1 )	ξ(CE)	SCE	ηCE	ηCE		A(ω,k+1 )	ξ(ω)	Sω	ηω	ηω		A(Γ,k+1 )	ξ(Γ)	SΓ	ηΓ	ηΓ
State II	k=	0	239.898	0.065	100	0.0649578	19.1402	0.0883392	0.7	45		11.6991	11.6985	-0.000604836	60.4836	0.336047	0.33603		11.6991	0	#DIV/0!	#DIV/0!	#DIV/0!		11.6991	0	#DIV/0!	#DIV/0!	#DIV/0!			11.6991	0	#DIV/0!	#DIV/0!	#DIV/0!		11.6991	0	#DIV/0!	#DIV/0!	#DIV/0!		11.6991	0	#DIV/0!	#DIV/0!	#DIV/0!
Second transition		1	239.879	0.06499	100	0.0649478	19.1402	0.0883392	0.7	45		11.6985	11.6978	-0.000605008	60.5008	0.336109	0.336091		11.6985	0	#DIV/0!	#DIV/0!	#DIV/0!		11.6985	0	#DIV/0!	#DIV/0!	#DIV/0!			11.6985	0	#DIV/0!	#DIV/0!	#DIV/0!		11.6985	0	#DIV/0!	#DIV/0!	#DIV/0!		11.6985	0	#DIV/0!	#DIV/0!	#DIV/0!
Rows 1044-2038 are hidden		2	239.861	0.06498	100	0.0649378	19.1402	0.0883392	0.7	45		11.6978	11.6972	-0.00060518	60.518	0.33617	0.336152		11.6978	0	#DIV/0!	#DIV/0!	#DIV/0!		11.6978	0	#DIV/0!	#DIV/0!	#DIV/0!			11.6978	0	#DIV/0!	#DIV/0!	#DIV/0!		11.6978	0	#DIV/0!	#DIV/0!	#DIV/0!		11.6978	0	#DIV/0!	#DIV/0!	#DIV/0!
		3	239.842	0.06497	100	0.0649278	19.1402	0.0883392	0.7	45		11.6972	11.6966	-0.000605352	60.5352	0.336231	0.336214		11.6972	0	#DIV/0!	#DIV/0!	#DIV/0!		11.6972	0	#DIV/0!	#DIV/0!	#DIV/0!			11.6972	0	#DIV/0!	#DIV/0!	#DIV/0!		11.6972	0	#DIV/0!	#DIV/0!	#DIV/0!		11.6972	0	#DIV/0!	#DIV/0!	#DIV/0!
		4	239.824	0.06496	100	0.0649178	19.1402	0.0883392	0.7	45		11.6966	11.696	-0.000605524	60.5524	0.336292	0.336275		11.6966	0	#DIV/0!	#DIV/0!	#DIV/0!		11.6966	0	#DIV/0!	#DIV/0!	#DIV/0!			11.6966	0	#DIV/0!	#DIV/0!	#DIV/0!		11.6966	0	#DIV/0!	#DIV/0!	#DIV/0!		11.6966	0	#DIV/0!	#DIV/0!	#DIV/0!
		5	239.806	0.06495	100	0.0649078	19.1402	0.0883392	0.7	45		11.696	11.6954	-0.000605696	60.5696	0.336353	0.336336		11.696	0	#DIV/0!	#DIV/0!	#DIV/0!		11.696	0	#DIV/0!	#DIV/0!	#DIV/0!			11.696	0	#DIV/0!	#DIV/0!	#DIV/0!		11.696	0	#DIV/0!	#DIV/0!	#DIV/0!		11.696	0	#DIV/0!	#DIV/0!	#DIV/0!
		6	239.787	0.06494	100	0.0648979	19.1402	0.0883392	0.7	45		11.6954	11.6948	-0.000605868	60.5868	0.336414	0.336397		11.6954	0	#DIV/0!	#DIV/0!	#DIV/0!		11.6954	0	#DIV/0!	#DIV/0!	#DIV/0!			11.6954	0	#DIV/0!	#DIV/0!	#DIV/0!		11.6954	0	#DIV/0!	#DIV/0!	#DIV/0!		11.6954	0	#DIV/0!	#DIV/0!	#DIV/0!
		7	239.769	0.06493	100	0.0648879	19.1402	0.0883392	0.7	45		11.6948	11.6942	-0.000606041	60.6041	0.336476	0.336458		11.6948	0	#DIV/0!	#DIV/0!	#DIV/0!		11.6948	0	#DIV/0!	#DIV/0!	#DIV/0!			11.6948	0	#DIV/0!	#DIV/0!	#DIV/0!		11.6948	0	#DIV/0!	#DIV/0!	#DIV/0!		11.6948	0	#DIV/0!	#DIV/0!	#DIV/0!
		8	239.75	0.06492	100	0.0648779	19.1402	0.0883392	0.7	45		11.6942	11.6936	-0.000606213	60.6213	0.336537	0.33652		11.6942	0	#DIV/0!	#DIV/0!	#DIV/0!		11.6942	0	#DIV/0!	#DIV/0!	#DIV/0!			11.6942	0	#DIV/0!	#DIV/0!	#DIV/0!		11.6942	0	#DIV/0!	#DIV/0!	#DIV/0!		11.6942	0	#DIV/0!	#DIV/0!	#DIV/0!
		9	239.732	0.06491	100	0.0648679	19.1402	0.0883392	0.7	45		11.6936	11.693	-0.000606385	60.6385	0.336598	0.336581		11.6936	0	#DIV/0!	#DIV/0!	#DIV/0!		11.6936	0	#DIV/0!	#DIV/0!	#DIV/0!			11.6936	0	#DIV/0!	#DIV/0!	#DIV/0!		11.6936	0	#DIV/0!	#DIV/0!	#DIV/0!		11.6936	0	#DIV/0!	#DIV/0!	#DIV/0!
		10	239.714	0.0649	100	0.0648579	19.1402	0.0883392	0.7	45		11.693	11.6924	-0.000606558	60.6558	0.336659	0.336642		11.693	0	#DIV/0!	#DIV/0!	#DIV/0!		11.693	0	#DIV/0!	#DIV/0!	#DIV/0!			11.693	0	#DIV/0!	#DIV/0!	#DIV/0!		11.693	0	#DIV/0!	#DIV/0!	#DIV/0!		11.693	0	#DIV/0!	#DIV/0!	#DIV/0!
		11	239.695	0.06489	100	0.0648479	19.1402	0.0883392	0.7	45		11.6924	11.6918	-0.00060673	60.673	0.336721	0.336704		11.6924	0	#DIV/0!	#DIV/0!	#DIV/0!		11.6924	0	#DIV/0!	#DIV/0!	#DIV/0!			11.6924	0	#DIV/0!	#DIV/0!	#DIV/0!		11.6924	0	#DIV/0!	#DIV/0!	#DIV/0!		11.6924	0	#DIV/0!	#DIV/0!	#DIV/0!
		12	239.677	0.06488	100	0.0648379	19.1402	0.0883392	0.7	45		11.6918	11.6912	-0.000606903	60.6903	0.336782	0.336765		11.6918	0	#DIV/0!	#DIV/0!	#DIV/0!		11.6918	0	#DIV/0!	#DIV/0!	#DIV/0!			11.6918	0	#DIV/0!	#DIV/0!	#DIV/0!		11.6918	0	#DIV/0!	#DIV/0!	#DIV/0!		11.6918	0	#DIV/0!	#DIV/0!	#DIV/0!
		13	239.658	0.06487	100	0.0648279	19.1402	0.0883392	0.7	45		11.6912	11.6906	-0.000607075	60.7075	0.336843	0.336826		11.6912	0	#DIV/0!	#DIV/0!	#DIV/0!		11.6912	0	#DIV/0!	#DIV/0!	#DIV/0!			11.6912	0	#DIV/0!	#DIV/0!	#DIV/0!		11.6912	0	#DIV/0!	#DIV/0!	#DIV/0!		11.6912	0	#DIV/0!	#DIV/0!	#DIV/0!
		14	239.64	0.06486	100	0.064818	19.1402	0.0883392	0.7	45		11.6906	11.69	-0.000607248	60.7248	0.336905	0.336888		11.6906	0	#DIV/0!	#DIV/0!	#DIV/0!		11.6906	0	#DIV/0!	#DIV/0!	#DIV/0!			11.6906	0	#DIV/0!	#DIV/0!	#DIV/0!		11.6906	0	#DIV/0!	#DIV/0!	#DIV/0!		11.6906	0	#DIV/0!	#DIV/0!	#DIV/0!
		15	239.621	0.06485	100	0.064808	19.1402	0.0883392	0.7	45		11.69	11.6894	-0.000607421	60.7421	0.336966	0.336949		11.69	0	#DIV/0!	#DIV/0!	#DIV/0!		11.69	0	#DIV/0!	#DIV/0!	#DIV/0!			11.69	0	#DIV/0!	#DIV/0!	#DIV/0!		11.69	0	#DIV/0!	#DIV/0!	#DIV/0!		11.69	0	#DIV/0!	#DIV/0!	#DIV/0!
		16	239.603	0.06484	100	0.064798	19.1402	0.0883392	0.7	45		11.6894	11.6888	-0.000607593	60.7593	0.337027	0.33701		11.6894	0	#DIV/0!	#DIV/0!	#DIV/0!		11.6894	0	#DIV/0!	#DIV/0!	#DIV/0!			11.6894	0	#DIV/0!	#DIV/0!	#DIV/0!		11.6894	0	#DIV/0!	#DIV/0!	#DIV/0!		11.6894	0	#DIV/0!	#DIV/0!	#DIV/0!
		17	239.585	0.06483	100	0.064788	19.1402	0.0883392	0.7	45		11.6888	11.6881	-0.000607766	60.7766	0.337089	0.337072		11.6888	0	#DIV/0!	#DIV/0!	#DIV/0!		11.6888	0	#DIV/0!	#DIV/0!	#DIV/0!			11.6888	0	#DIV/0!	#DIV/0!	#DIV/0!		11.6888	0	#DIV/0!	#DIV/0!	#DIV/0!		11.6888	0	#DIV/0!	#DIV/0!	#DIV/0!
		18	239.566	0.06482	100	0.064778	19.1402	0.0883392	0.7	45		11.6881	11.6875	-0.000607939	60.7939	0.33715	0.337133		11.6881	0	#DIV/0!	#DIV/0!	#DIV/0!		11.6881	0	#DIV/0!	#DIV/0!	#DIV/0!			11.6881	0	#DIV/0!	#DIV/0!	#DIV/0!		11.6881	0	#DIV/0!	#DIV/0!	#DIV/0!		11.6881	0	#DIV/0!	#DIV/0!	#DIV/0!
		19	239.548	0.06481	100	0.064768	19.1402	0.0883392	0.7	45		11.6875	11.6869	-0.000608112	60.8112	0.337212	0.337194		11.6875	0	#DIV/0!	#DIV/0!	#DIV/0!		11.6875	0	#DIV/0!	#DIV/0!	#DIV/0!			11.6875	0	#DIV/0!	#DIV/0!	#DIV/0!		11.6875	0	#DIV/0!	#DIV/0!	#DIV/0!		11.6875	0	#DIV/0!	#DIV/0!	#DIV/0!
		20	239.529	0.0648	100	0.064758	19.1402	0.0883392	0.7	45		11.6869	11.6863	-0.000608285	60.8285	0.337273	0.337256		11.6869	0	#DIV/0!	#DIV/0!	#DIV/0!		11.6869	0	#DIV/0!	#DIV/0!	#DIV/0!			11.6869	0	#DIV/0!	#DIV/0!	#DIV/0!		11.6869	0	#DIV/0!	#DIV/0!	#DIV/0!		11.6869	0	#DIV/0!	#DIV/0!	#DIV/0!
		21	239.511	0.06479	100	0.064748	19.1402	0.0883392	0.7	45		11.6863	11.6857	-0.000608458	60.8458	0.337335	0.337317		11.6863	0	#DIV/0!	#DIV/0!	#DIV/0!		11.6863	0	#DIV/0!	#DIV/0!	#DIV/0!			11.6863	0	#DIV/0!	#DIV/0!	#DIV/0!		11.6863	0	#DIV/0!	#DIV/0!	#DIV/0!		11.6863	0	#DIV/0!	#DIV/0!	#DIV/0!
		22	239.492	0.06478	100	0.0647381	19.1402	0.0883392	0.7	45		11.6857	11.6851	-0.000608631	60.8631	0.337396	0.337379		11.6857	0	#DIV/0!	#DIV/0!	#DIV/0!		11.6857	0	#DIV/0!	#DIV/0!	#DIV/0!			11.6857	0	#DIV/0!	#DIV/0!	#DIV/0!		11.6857	0	#DIV/0!	#DIV/0!	#DIV/0!		11.6857	0	#DIV/0!	#DIV/0!	#DIV/0!
		23	239.474	0.06477	100	0.0647281	19.1402	0.0883392	0.7	45		11.6851	11.6845	-0.000608804	60.8804	0.337457	0.33744		11.6851	0	#DIV/0!	#DIV/0!	#DIV/0!		11.6851	0	#DIV/0!	#DIV/0!	#DIV/0!			11.6851	0	#DIV/0!	#DIV/0!	#DIV/0!		11.6851	0	#DIV/0!	#DIV/0!	#DIV/0!		11.6851	0	#DIV/0!	#DIV/0!	#DIV/0!
		24	239.456	0.06476	100	0.0647181	19.1402	0.0883392	0.7	45		11.6845	11.6839	-0.000608977	60.8977	0.337519	0.337502		11.6845	0	#DIV/0!	#DIV/0!	#DIV/0!		11.6845	0	#DIV/0!	#DIV/0!	#DIV/0!			11.6845	0	#DIV/0!	#DIV/0!	#DIV/0!		11.6845	0	#DIV/0!	#DIV/0!	#DIV/0!		11.6845	0	#DIV/0!	#DIV/0!	#DIV/0!
		25	239.437	0.06475	100	0.0647081	19.1402	0.0883392	0.7	45		11.6839	11.6833	-0.000609151	60.9151	0.33758	0.337563		11.6839	0	#DIV/0!	#DIV/0!	#DIV/0!		11.6839	0	#DIV/0!	#DIV/0!	#DIV/0!			11.6839	0	#DIV/0!	#DIV/0!	#DIV/0!		11.6839	0	#DIV/0!	#DIV/0!	#DIV/0!		11.6839	0	#DIV/0!	#DIV/0!	#DIV/0!
		26	239.419	0.06474	100	0.0646981	19.1402	0.0883392	0.7	45		11.6833	11.6827	-0.000609324	60.9324	0.337642	0.337625		11.6833	0	#DIV/0!	#DIV/0!	#DIV/0!		11.6833	0	#DIV/0!	#DIV/0!	#DIV/0!			11.6833	0	#DIV/0!	#DIV/0!	#DIV/0!		11.6833	0	#DIV/0!	#DIV/0!	#DIV/0!		11.6833	0	#DIV/0!	#DIV/0!	#DIV/0!
		27	239.4	0.06473	100	0.0646881	19.1402	0.0883392	0.7	45		11.6827	11.6821	-0.000609498	60.9498	0.337704	0.337686		11.6827	0	#DIV/0!	#DIV/0!	#DIV/0!		11.6827	0	#DIV/0!	#DIV/0!	#DIV/0!			11.6827	0	#DIV/0!	#DIV/0!	#DIV/0!		11.6827	0	#DIV/0!	#DIV/0!	#DIV/0!		11.6827	0	#DIV/0!	#DIV/0!	#DIV/0!
		28	239.382	0.06472	100	0.0646781	19.1402	0.0883392	0.7	45		11.6821	11.6814	-0.000609671	60.9671	0.337765	0.337748		11.6821	0	#DIV/0!	#DIV/0!	#DIV/0!		11.6821	0	#DIV/0!	#DIV/0!	#DIV/0!			11.6821	0	#DIV/0!	#DIV/0!	#DIV/0!		11.6821	0	#DIV/0!	#DIV/0!	#DIV/0!		11.6821	0	#DIV/0!	#DIV/0!	#DIV/0!
		29	239.363	0.06471	100	0.0646682	19.1402	0.0883392	0.7	45		11.6814	11.6808	-0.000609845	60.9845	0.337827	0.337809		11.6814	0	#DIV/0!	#DIV/0!	#DIV/0!		11.6814	0	#DIV/0!	#DIV/0!	#DIV/0!			11.6814	0	#DIV/0!	#DIV/0!	#DIV/0!		11.6814	0	#DIV/0!	#DIV/0!	#DIV/0!		11.6814	0	#DIV/0!	#DIV/0!	#DIV/0!
		30	239.345	0.0647	100	0.0646582	19.1402	0.0883392	0.7	45		11.6808	11.6802	-0.000610018	61.0018	0.337888	0.337871		11.6808	0	#DIV/0!	#DIV/0!	#DIV/0!		11.6808	0	#DIV/0!	#DIV/0!	#DIV/0!			11.6808	0	#DIV/0!	#DIV/0!	#DIV/0!		11.6808	0	#DIV/0!	#DIV/0!	#DIV/0!		11.6808	0	#DIV/0!	#DIV/0!	#DIV/0!
		31	239.326	0.06469	100	0.0646482	19.1402	0.0883392	0.7	45		11.6802	11.6796	-0.000610192	61.0192	0.33795	0.337933		11.6802	0	#DIV/0!	#DIV/0!	#DIV/0!		11.6802	0	#DIV/0!	#DIV/0!	#DIV/0!			11.6802	0	#DIV/0!	#DIV/0!	#DIV/0!		11.6802	0	#DIV/0!	#DIV/0!	#DIV/0!		11.6802	0	#DIV/0!	#DIV/0!	#DIV/0!
		32	239.308	0.06468	100	0.0646382	19.1402	0.0883392	0.7	45		11.6796	11.679	-0.000610365	61.0365	0.338011	0.337994		11.6796	0	#DIV/0!	#DIV/0!	#DIV/0!		11.6796	0	#DIV/0!	#DIV/0!	#DIV/0!			11.6796	0	#DIV/0!	#DIV/0!	#DIV/0!		11.6796	0	#DIV/0!	#DIV/0!	#DIV/0!		11.6796	0	#DIV/0!	#DIV/0!	#DIV/0!
		33	239.289	0.06467	100	0.0646282	19.1402	0.0883392	0.7	45		11.679	11.6784	-0.000610539	61.0539	0.338073	0.338056		11.679	0	#DIV/0!	#DIV/0!	#DIV/0!		11.679	0	#DIV/0!	#DIV/0!	#DIV/0!			11.679	0	#DIV/0!	#DIV/0!	#DIV/0!		11.679	0	#DIV/0!	#DIV/0!	#DIV/0!		11.679	0	#DIV/0!	#DIV/0!	#DIV/0!
		34	239.271	0.06466	100	0.0646182	19.1402	0.0883392	0.7	45		11.6784	11.6778	-0.000610713	61.0713	0.338135	0.338117		11.6784	0	#DIV/0!	#DIV/0!	#DIV/0!		11.6784	0	#DIV/0!	#DIV/0!	#DIV/0!			11.6784	0	#DIV/0!	#DIV/0!	#DIV/0!		11.6784	0	#DIV/0!	#DIV/0!	#DIV/0!		11.6784	0	#DIV/0!	#DIV/0!	#DIV/0!
		35	239.252	0.06465	100	0.0646082	19.1402	0.0883392	0.7	45		11.6778	11.6772	-0.000610887	61.0887	0.338196	0.338179		11.6778	0	#DIV/0!	#DIV/0!	#DIV/0!		11.6778	0	#DIV/0!	#DIV/0!	#DIV/0!			11.6778	0	#DIV/0!	#DIV/0!	#DIV/0!		11.6778	0	#DIV/0!	#DIV/0!	#DIV/0!		11.6778	0	#DIV/0!	#DIV/0!	#DIV/0!
		36	239.234	0.06464	100	0.0645982	19.1402	0.0883392	0.7	45		11.6772	11.6766	-0.000611061	61.1061	0.338258	0.338241		11.6772	0	#DIV/0!	#DIV/0!	#DIV/0!		11.6772	0	#DIV/0!	#DIV/0!	#DIV/0!			11.6772	0	#DIV/0!	#DIV/0!	#DIV/0!		11.6772	0	#DIV/0!	#DIV/0!	#DIV/0!		11.6772	0	#DIV/0!	#DIV/0!	#DIV/0!
		37	239.215	0.06463	100	0.0645883	19.1402	0.0883392	0.7	45		11.6766	11.676	-0.000611235	61.1235	0.33832	0.338302		11.6766	0	#DIV/0!	#DIV/0!	#DIV/0!		11.6766	0	#DIV/0!	#DIV/0!	#DIV/0!			11.6766	0	#DIV/0!	#DIV/0!	#DIV/0!		11.6766	0	#DIV/0!	#DIV/0!	#DIV/0!		11.6766	0	#DIV/0!	#DIV/0!	#DIV/0!
		38	239.197	0.06462	100	0.0645783	19.1402	0.0883392	0.7	45		11.676	11.6753	-0.000611409	61.1409	0.338381	0.338364		11.676	0	#DIV/0!	#DIV/0!	#DIV/0!		11.676	0	#DIV/0!	#DIV/0!	#DIV/0!			11.676	0	#DIV/0!	#DIV/0!	#DIV/0!		11.676	0	#DIV/0!	#DIV/0!	#DIV/0!		11.676	0	#DIV/0!	#DIV/0!	#DIV/0!
		39	239.178	0.06461	100	0.0645683	19.1402	0.0883392	0.7	45		11.6753	11.6747	-0.000611583	61.1583	0.338443	0.338426		11.6753	0	#DIV/0!	#DIV/0!	#DIV/0!		11.6753	0	#DIV/0!	#DIV/0!	#DIV/0!			11.6753	0	#DIV/0!	#DIV/0!	#DIV/0!		11.6753	0	#DIV/0!	#DIV/0!	#DIV/0!		11.6753	0	#DIV/0!	#DIV/0!	#DIV/0!
		40	239.16	0.0646	100	0.0645583	19.1402	0.0883392	0.7	45		11.6747	11.6741	-0.000611757	61.1757	0.338505	0.338488		11.6747	0	#DIV/0!	#DIV/0!	#DIV/0!		11.6747	0	#DIV/0!	#DIV/0!	#DIV/0!			11.6747	0	#DIV/0!	#DIV/0!	#DIV/0!		11.6747	0	#DIV/0!	#DIV/0!	#DIV/0!		11.6747	0	#DIV/0!	#DIV/0!	#DIV/0!
		41	239.141	0.06459	100	0.0645483	19.1402	0.0883392	0.7	45		11.6741	11.6735	-0.000611932	61.1932	0.338567	0.338549		11.6741	0	#DIV/0!	#DIV/0!	#DIV/0!		11.6741	0	#DIV/0!	#DIV/0!	#DIV/0!			11.6741	0	#DIV/0!	#DIV/0!	#DIV/0!		11.6741	0	#DIV/0!	#DIV/0!	#DIV/0!		11.6741	0	#DIV/0!	#DIV/0!	#DIV/0!
		42	239.123	0.06458	100	0.0645383	19.1402	0.0883392	0.7	45		11.6735	11.6729	-0.000612106	61.2106	0.338628	0.338611		11.6735	0	#DIV/0!	#DIV/0!	#DIV/0!		11.6735	0	#DIV/0!	#DIV/0!	#DIV/0!			11.6735	0	#DIV/0!	#DIV/0!	#DIV/0!		11.6735	0	#DIV/0!	#DIV/0!	#DIV/0!		11.6735	0	#DIV/0!	#DIV/0!	#DIV/0!
		43	239.104	0.06457	100	0.0645283	19.1402	0.0883392	0.7	45		11.6729	11.6723	-0.00061228	61.228	0.33869	0.338673		11.6729	0	#DIV/0!	#DIV/0!	#DIV/0!		11.6729	0	#DIV/0!	#DIV/0!	#DIV/0!			11.6729	0	#DIV/0!	#DIV/0!	#DIV/0!		11.6729	0	#DIV/0!	#DIV/0!	#DIV/0!		11.6729	0	#DIV/0!	#DIV/0!	#DIV/0!
		44	239.086	0.06456	100	0.0645183	19.1402	0.0883392	0.7	45		11.6723	11.6717	-0.000612455	61.2455	0.338752	0.338735		11.6723	0	#DIV/0!	#DIV/0!	#DIV/0!		11.6723	0	#DIV/0!	#DIV/0!	#DIV/0!			11.6723	0	#DIV/0!	#DIV/0!	#DIV/0!		11.6723	0	#DIV/0!	#DIV/0!	#DIV/0!		11.6723	0	#DIV/0!	#DIV/0!	#DIV/0!
		45	239.067	0.06455	100	0.0645084	19.1402	0.0883392	0.7	45		11.6717	11.6711	-0.000612629	61.2629	0.338814	0.338796		11.6717	0	#DIV/0!	#DIV/0!	#DIV/0!		11.6717	0	#DIV/0!	#DIV/0!	#DIV/0!			11.6717	0	#DIV/0!	#DIV/0!	#DIV/0!		11.6717	0	#DIV/0!	#DIV/0!	#DIV/0!		11.6717	0	#DIV/0!	#DIV/0!	#DIV/0!
		46	239.049	0.06454	100	0.0644984	19.1402	0.0883392	0.7	45		11.6711	11.6704	-0.000612804	61.2804	0.338876	0.338858		11.6711	0	#DIV/0!	#DIV/0!	#DIV/0!		11.6711	0	#DIV/0!	#DIV/0!	#DIV/0!			11.6711	0	#DIV/0!	#DIV/0!	#DIV/0!		11.6711	0	#DIV/0!	#DIV/0!	#DIV/0!		11.6711	0	#DIV/0!	#DIV/0!	#DIV/0!
		47	239.03	0.06453	100	0.0644884	19.1402	0.0883392	0.7	45		11.6704	11.6698	-0.000612978	61.2978	0.338937	0.33892		11.6704	0	#DIV/0!	#DIV/0!	#DIV/0!		11.6704	0	#DIV/0!	#DIV/0!	#DIV/0!			11.6704	0	#DIV/0!	#DIV/0!	#DIV/0!		11.6704	0	#DIV/0!	#DIV/0!	#DIV/0!		11.6704	0	#DIV/0!	#DIV/0!	#DIV/0!
		48	239.012	0.06452	100	0.0644784	19.1402	0.0883392	0.7	45		11.6698	11.6692	-0.000613153	61.3153	0.338999	0.338982		11.6698	0	#DIV/0!	#DIV/0!	#DIV/0!		11.6698	0	#DIV/0!	#DIV/0!	#DIV/0!			11.6698	0	#DIV/0!	#DIV/0!	#DIV/0!		11.6698	0	#DIV/0!	#DIV/0!	#DIV/0!		11.6698	0	#DIV/0!	#DIV/0!	#DIV/0!
		49	238.993	0.06451	100	0.0644684	19.1402	0.0883392	0.7	45		11.6692	11.6686	-0.000613328	61.3328	0.339061	0.339044		11.6692	0	#DIV/0!	#DIV/0!	#DIV/0!		11.6692	0	#DIV/0!	#DIV/0!	#DIV/0!			11.6692	0	#DIV/0!	#DIV/0!	#DIV/0!		11.6692	0	#DIV/0!	#DIV/0!	#DIV/0!		11.6692	0	#DIV/0!	#DIV/0!	#DIV/0!
		50	238.975	0.0645	100	0.0644584	19.1402	0.0883392	0.7	45		11.6686	11.668	-0.000613503	61.3503	0.339123	0.339106		11.6686	0	#DIV/0!	#DIV/0!	#DIV/0!		11.6686	0	#DIV/0!	#DIV/0!	#DIV/0!			11.6686	0	#DIV/0!	#DIV/0!	#DIV/0!		11.6686	0	#DIV/0!	#DIV/0!	#DIV/0!		11.6686	0	#DIV/0!	#DIV/0!	#DIV/0!
		51	238.956	0.06449	100	0.0644484	19.1402	0.0883392	0.7	45		11.668	11.6674	-0.000613678	61.3678	0.339185	0.339168		11.668	0	#DIV/0!	#DIV/0!	#DIV/0!		11.668	0	#DIV/0!	#DIV/0!	#DIV/0!			11.668	0	#DIV/0!	#DIV/0!	#DIV/0!		11.668	0	#DIV/0!	#DIV/0!	#DIV/0!		11.668	0	#DIV/0!	#DIV/0!	#DIV/0!
		52	238.938	0.06448	100	0.0644385	19.1402	0.0883392	0.7	45		11.6674	11.6668	-0.000613852	61.3852	0.339247	0.339229		11.6674	0	#DIV/0!	#DIV/0!	#DIV/0!		11.6674	0	#DIV/0!	#DIV/0!	#DIV/0!			11.6674	0	#DIV/0!	#DIV/0!	#DIV/0!		11.6674	0	#DIV/0!	#DIV/0!	#DIV/0!		11.6674	0	#DIV/0!	#DIV/0!	#DIV/0!
		53	238.919	0.06447	100	0.0644285	19.1402	0.0883392	0.7	45		11.6668	11.6661	-0.000614027	61.4027	0.339309	0.339291		11.6668	0	#DIV/0!	#DIV/0!	#DIV/0!		11.6668	0	#DIV/0!	#DIV/0!	#DIV/0!			11.6668	0	#DIV/0!	#DIV/0!	#DIV/0!		11.6668	0	#DIV/0!	#DIV/0!	#DIV/0!		11.6668	0	#DIV/0!	#DIV/0!	#DIV/0!
		54	238.901	0.06446	100	0.0644185	19.1402	0.0883392	0.7	45		11.6661	11.6655	-0.000614203	61.4203	0.339371	0.339353		11.6661	0	#DIV/0!	#DIV/0!	#DIV/0!		11.6661	0	#DIV/0!	#DIV/0!	#DIV/0!			11.6661	0	#DIV/0!	#DIV/0!	#DIV/0!		11.6661	0	#DIV/0!	#DIV/0!	#DIV/0!		11.6661	0	#DIV/0!	#DIV/0!	#DIV/0!
		55	238.882	0.06445	100	0.0644085	19.1402	0.0883392	0.7	45		11.6655	11.6649	-0.000614378	61.4378	0.339433	0.339415		11.6655	0	#DIV/0!	#DIV/0!	#DIV/0!		11.6655	0	#DIV/0!	#DIV/0!	#DIV/0!			11.6655	0	#DIV/0!	#DIV/0!	#DIV/0!		11.6655	0	#DIV/0!	#DIV/0!	#DIV/0!		11.6655	0	#DIV/0!	#DIV/0!	#DIV/0!
		56	238.863	0.06444	100	0.0643985	19.1402	0.0883392	0.7	45		11.6649	11.6643	-0.000614553	61.4553	0.339495	0.339477		11.6649	0	#DIV/0!	#DIV/0!	#DIV/0!		11.6649	0	#DIV/0!	#DIV/0!	#DIV/0!			11.6649	0	#DIV/0!	#DIV/0!	#DIV/0!		11.6649	0	#DIV/0!	#DIV/0!	#DIV/0!		11.6649	0	#DIV/0!	#DIV/0!	#DIV/0!
		57	238.845	0.06443	100	0.0643885	19.1402	0.0883392	0.7	45		11.6643	11.6637	-0.000614728	61.4728	0.339557	0.339539		11.6643	0	#DIV/0!	#DIV/0!	#DIV/0!		11.6643	0	#DIV/0!	#DIV/0!	#DIV/0!			11.6643	0	#DIV/0!	#DIV/0!	#DIV/0!		11.6643	0	#DIV/0!	#DIV/0!	#DIV/0!		11.6643	0	#DIV/0!	#DIV/0!	#DIV/0!
		58	238.826	0.06442	100	0.0643785	19.1402	0.0883392	0.7	45		11.6637	11.6631	-0.000614903	61.4903	0.339619	0.339601		11.6637	0	#DIV/0!	#DIV/0!	#DIV/0!		11.6637	0	#DIV/0!	#DIV/0!	#DIV/0!			11.6637	0	#DIV/0!	#DIV/0!	#DIV/0!		11.6637	0	#DIV/0!	#DIV/0!	#DIV/0!		11.6637	0	#DIV/0!	#DIV/0!	#DIV/0!
		59	238.808	0.06441	100	0.0643685	19.1402	0.0883392	0.7	45		11.6631	11.6625	-0.000615079	61.5079	0.339681	0.339663		11.6631	0	#DIV/0!	#DIV/0!	#DIV/0!		11.6631	0	#DIV/0!	#DIV/0!	#DIV/0!			11.6631	0	#DIV/0!	#DIV/0!	#DIV/0!		11.6631	0	#DIV/0!	#DIV/0!	#DIV/0!		11.6631	0	#DIV/0!	#DIV/0!	#DIV/0!
		60	238.789	0.0644	100	0.0643586	19.1402	0.0883392	0.7	45		11.6625	11.6618	-0.000615254	61.5254	0.339743	0.339725		11.6625	0	#DIV/0!	#DIV/0!	#DIV/0!		11.6625	0	#DIV/0!	#DIV/0!	#DIV/0!			11.6625	0	#DIV/0!	#DIV/0!	#DIV/0!		11.6625	0	#DIV/0!	#DIV/0!	#DIV/0!		11.6625	0	#DIV/0!	#DIV/0!	#DIV/0!
		61	238.771	0.06439	100	0.0643486	19.1402	0.0883392	0.7	45		11.6618	11.6612	-0.00061543	61.543	0.339805	0.339787		11.6618	0	#DIV/0!	#DIV/0!	#DIV/0!		11.6618	0	#DIV/0!	#DIV/0!	#DIV/0!			11.6618	0	#DIV/0!	#DIV/0!	#DIV/0!		11.6618	0	#DIV/0!	#DIV/0!	#DIV/0!		11.6618	0	#DIV/0!	#DIV/0!	#DIV/0!
		62	238.752	0.06438	100	0.0643386	19.1402	0.0883392	0.7	45		11.6612	11.6606	-0.000615605	61.5605	0.339867	0.339849		11.6612	0	#DIV/0!	#DIV/0!	#DIV/0!		11.6612	0	#DIV/0!	#DIV/0!	#DIV/0!			11.6612	0	#DIV/0!	#DIV/0!	#DIV/0!		11.6612	0	#DIV/0!	#DIV/0!	#DIV/0!		11.6612	0	#DIV/0!	#DIV/0!	#DIV/0!
		63	238.734	0.06437	100	0.0643286	19.1402	0.0883392	0.7	45		11.6606	11.66	-0.000615781	61.5781	0.339929	0.339912		11.6606	0	#DIV/0!	#DIV/0!	#DIV/0!		11.6606	0	#DIV/0!	#DIV/0!	#DIV/0!			11.6606	0	#DIV/0!	#DIV/0!	#DIV/0!		11.6606	0	#DIV/0!	#DIV/0!	#DIV/0!		11.6606	0	#DIV/0!	#DIV/0!	#DIV/0!
		64	238.715	0.06436	100	0.0643186	19.1402	0.0883392	0.7	45		11.66	11.6594	-0.000615956	61.5956	0.339991	0.339974		11.66	0	#DIV/0!	#DIV/0!	#DIV/0!		11.66	0	#DIV/0!	#DIV/0!	#DIV/0!			11.66	0	#DIV/0!	#DIV/0!	#DIV/0!		11.66	0	#DIV/0!	#DIV/0!	#DIV/0!		11.66	0	#DIV/0!	#DIV/0!	#DIV/0!
		65	238.696	0.06435	100	0.0643086	19.1402	0.0883392	0.7	45		11.6594	11.6588	-0.000616132	61.6132	0.340053	0.340036		11.6594	0	#DIV/0!	#DIV/0!	#DIV/0!		11.6594	0	#DIV/0!	#DIV/0!	#DIV/0!			11.6594	0	#DIV/0!	#DIV/0!	#DIV/0!		11.6594	0	#DIV/0!	#DIV/0!	#DIV/0!		11.6594	0	#DIV/0!	#DIV/0!	#DIV/0!
		66	238.678	0.06434	100	0.0642986	19.1402	0.0883392	0.7	45		11.6588	11.6581	-0.000616308	61.6308	0.340115	0.340098		11.6588	0	#DIV/0!	#DIV/0!	#DIV/0!		11.6588	0	#DIV/0!	#DIV/0!	#DIV/0!			11.6588	0	#DIV/0!	#DIV/0!	#DIV/0!		11.6588	0	#DIV/0!	#DIV/0!	#DIV/0!		11.6588	0	#DIV/0!	#DIV/0!	#DIV/0!
		67	238.659	0.06433	100	0.0642886	19.1402	0.0883392	0.7	45		11.6581	11.6575	-0.000616484	61.6484	0.340177	0.34016		11.6581	0	#DIV/0!	#DIV/0!	#DIV/0!		11.6581	0	#DIV/0!	#DIV/0!	#DIV/0!			11.6581	0	#DIV/0!	#DIV/0!	#DIV/0!		11.6581	0	#DIV/0!	#DIV/0!	#DIV/0!		11.6581	0	#DIV/0!	#DIV/0!	#DIV/0!
		68	238.641	0.06432	100	0.0642787	19.1402	0.0883392	0.7	45		11.6575	11.6569	-0.00061666	61.666	0.34024	0.340222		11.6575	0	#DIV/0!	#DIV/0!	#DIV/0!		11.6575	0	#DIV/0!	#DIV/0!	#DIV/0!			11.6575	0	#DIV/0!	#DIV/0!	#DIV/0!		11.6575	0	#DIV/0!	#DIV/0!	#DIV/0!		11.6575	0	#DIV/0!	#DIV/0!	#DIV/0!
		69	238.622	0.06431	100	0.0642687	19.1402	0.0883392	0.7	45		11.6569	11.6563	-0.000616836	61.6836	0.340302	0.340284		11.6569	0	#DIV/0!	#DIV/0!	#DIV/0!		11.6569	0	#DIV/0!	#DIV/0!	#DIV/0!			11.6569	0	#DIV/0!	#DIV/0!	#DIV/0!		11.6569	0	#DIV/0!	#DIV/0!	#DIV/0!		11.6569	0	#DIV/0!	#DIV/0!	#DIV/0!
		70	238.604	0.0643	100	0.0642587	19.1402	0.0883392	0.7	45		11.6563	11.6557	-0.000617012	61.7012	0.340364	0.340347		11.6563	0	#DIV/0!	#DIV/0!	#DIV/0!		11.6563	0	#DIV/0!	#DIV/0!	#DIV/0!			11.6563	0	#DIV/0!	#DIV/0!	#DIV/0!		11.6563	0	#DIV/0!	#DIV/0!	#DIV/0!		11.6563	0	#DIV/0!	#DIV/0!	#DIV/0!
		71	238.585	0.06429	100	0.0642487	19.1402	0.0883392	0.7	45		11.6557	11.6551	-0.000617188	61.7188	0.340426	0.340409		11.6557	0	#DIV/0!	#DIV/0!	#DIV/0!		11.6557	0	#DIV/0!	#DIV/0!	#DIV/0!			11.6557	0	#DIV/0!	#DIV/0!	#DIV/0!		11.6557	0	#DIV/0!	#DIV/0!	#DIV/0!		11.6557	0	#DIV/0!	#DIV/0!	#DIV/0!
		72	238.566	0.06428	100	0.0642387	19.1402	0.0883392	0.7	45		11.6551	11.6544	-0.000617364	61.7364	0.340488	0.340471		11.6551	0	#DIV/0!	#DIV/0!	#DIV/0!		11.6551	0	#DIV/0!	#DIV/0!	#DIV/0!			11.6551	0	#DIV/0!	#DIV/0!	#DIV/0!		11.6551	0	#DIV/0!	#DIV/0!	#DIV/0!		11.6551	0	#DIV/0!	#DIV/0!	#DIV/0!
		73	238.548	0.06427	100	0.0642287	19.1402	0.0883392	0.7	45		11.6544	11.6538	-0.00061754	61.754	0.340551	0.340533		11.6544	0	#DIV/0!	#DIV/0!	#DIV/0!		11.6544	0	#DIV/0!	#DIV/0!	#DIV/0!			11.6544	0	#DIV/0!	#DIV/0!	#DIV/0!		11.6544	0	#DIV/0!	#DIV/0!	#DIV/0!		11.6544	0	#DIV/0!	#DIV/0!	#DIV/0!
		74	238.529	0.06426	100	0.0642187	19.1402	0.0883392	0.7	45		11.6538	11.6532	-0.000617716	61.7716	0.340613	0.340595		11.6538	0	#DIV/0!	#DIV/0!	#DIV/0!		11.6538	0	#DIV/0!	#DIV/0!	#DIV/0!			11.6538	0	#DIV/0!	#DIV/0!	#DIV/0!		11.6538	0	#DIV/0!	#DIV/0!	#DIV/0!		11.6538	0	#DIV/0!	#DIV/0!	#DIV/0!
		75	238.511	0.06425	100	0.0642087	19.1402	0.0883392	0.7	45		11.6532	11.6526	-0.000617893	61.7893	0.340675	0.340658		11.6532	0	#DIV/0!	#DIV/0!	#DIV/0!		11.6532	0	#DIV/0!	#DIV/0!	#DIV/0!			11.6532	0	#DIV/0!	#DIV/0!	#DIV/0!		11.6532	0	#DIV/0!	#DIV/0!	#DIV/0!		11.6532	0	#DIV/0!	#DIV/0!	#DIV/0!
		76	238.492	0.06424	100	0.0641988	19.1402	0.0883392	0.7	45		11.6526	11.652	-0.000618069	61.8069	0.340737	0.34072		11.6526	0	#DIV/0!	#DIV/0!	#DIV/0!		11.6526	0	#DIV/0!	#DIV/0!	#DIV/0!			11.6526	0	#DIV/0!	#DIV/0!	#DIV/0!		11.6526	0	#DIV/0!	#DIV/0!	#DIV/0!		11.6526	0	#DIV/0!	#DIV/0!	#DIV/0!
		77	238.473	0.06423	100	0.0641888	19.1402	0.0883392	0.7	45		11.652	11.6514	-0.000618245	61.8245	0.3408	0.340782		11.652	0	#DIV/0!	#DIV/0!	#DIV/0!		11.652	0	#DIV/0!	#DIV/0!	#DIV/0!			11.652	0	#DIV/0!	#DIV/0!	#DIV/0!		11.652	0	#DIV/0!	#DIV/0!	#DIV/0!		11.652	0	#DIV/0!	#DIV/0!	#DIV/0!
		78	238.455	0.06422	100	0.0641788	19.1402	0.0883392	0.7	45		11.6514	11.6507	-0.000618422	61.8422	0.340862	0.340845		11.6514	0	#DIV/0!	#DIV/0!	#DIV/0!		11.6514	0	#DIV/0!	#DIV/0!	#DIV/0!			11.6514	0	#DIV/0!	#DIV/0!	#DIV/0!		11.6514	0	#DIV/0!	#DIV/0!	#DIV/0!		11.6514	0	#DIV/0!	#DIV/0!	#DIV/0!
		79	238.436	0.06421	100	0.0641688	19.1402	0.0883392	0.7	45		11.6507	11.6501	-0.000618599	61.8599	0.340924	0.340907		11.6507	0	#DIV/0!	#DIV/0!	#DIV/0!		11.6507	0	#DIV/0!	#DIV/0!	#DIV/0!			11.6507	0	#DIV/0!	#DIV/0!	#DIV/0!		11.6507	0	#DIV/0!	#DIV/0!	#DIV/0!		11.6507	0	#DIV/0!	#DIV/0!	#DIV/0!
		80	238.417	0.0642	100	0.0641588	19.1402	0.0883392	0.7	45		11.6501	11.6495	-0.000618775	61.8775	0.340987	0.340969		11.6501	0	#DIV/0!	#DIV/0!	#DIV/0!		11.6501	0	#DIV/0!	#DIV/0!	#DIV/0!			11.6501	0	#DIV/0!	#DIV/0!	#DIV/0!		11.6501	0	#DIV/0!	#DIV/0!	#DIV/0!		11.6501	0	#DIV/0!	#DIV/0!	#DIV/0!
		81	238.399	0.06419	100	0.0641488	19.1402	0.0883392	0.7	45		11.6495	11.6489	-0.000618952	61.8952	0.341049	0.341032		11.6495	0	#DIV/0!	#DIV/0!	#DIV/0!		11.6495	0	#DIV/0!	#DIV/0!	#DIV/0!			11.6495	0	#DIV/0!	#DIV/0!	#DIV/0!		11.6495	0	#DIV/0!	#DIV/0!	#DIV/0!		11.6495	0	#DIV/0!	#DIV/0!	#DIV/0!
		82	238.38	0.06418	100	0.0641388	19.1402	0.0883392	0.7	45		11.6489	11.6483	-0.000619129	61.9129	0.341111	0.341094		11.6489	0	#DIV/0!	#DIV/0!	#DIV/0!		11.6489	0	#DIV/0!	#DIV/0!	#DIV/0!			11.6489	0	#DIV/0!	#DIV/0!	#DIV/0!		11.6489	0	#DIV/0!	#DIV/0!	#DIV/0!		11.6489	0	#DIV/0!	#DIV/0!	#DIV/0!
		83	238.362	0.06417	100	0.0641288	19.1402	0.0883392	0.7	45		11.6483	11.6476	-0.000619305	61.9305	0.341174	0.341156		11.6483	0	#DIV/0!	#DIV/0!	#DIV/0!		11.6483	0	#DIV/0!	#DIV/0!	#DIV/0!			11.6483	0	#DIV/0!	#DIV/0!	#DIV/0!		11.6483	0	#DIV/0!	#DIV/0!	#DIV/0!		11.6483	0	#DIV/0!	#DIV/0!	#DIV/0!
		84	238.343	0.06416	100	0.0641189	19.1402	0.0883392	0.7	45		11.6476	11.647	-0.000619482	61.9482	0.341236	0.341219		11.6476	0	#DIV/0!	#DIV/0!	#DIV/0!		11.6476	0	#DIV/0!	#DIV/0!	#DIV/0!			11.6476	0	#DIV/0!	#DIV/0!	#DIV/0!		11.6476	0	#DIV/0!	#DIV/0!	#DIV/0!		11.6476	0	#DIV/0!	#DIV/0!	#DIV/0!
		85	238.324	0.06415	100	0.0641089	19.1402	0.0883392	0.7	45		11.647	11.6464	-0.000619659	61.9659	0.341299	0.341281		11.647	0	#DIV/0!	#DIV/0!	#DIV/0!		11.647	0	#DIV/0!	#DIV/0!	#DIV/0!			11.647	0	#DIV/0!	#DIV/0!	#DIV/0!		11.647	0	#DIV/0!	#DIV/0!	#DIV/0!		11.647	0	#DIV/0!	#DIV/0!	#DIV/0!
		86	238.306	0.06414	100	0.0640989	19.1402	0.0883392	0.7	45		11.6464	11.6458	-0.000619836	61.9836	0.341361	0.341344		11.6464	0	#DIV/0!	#DIV/0!	#DIV/0!		11.6464	0	#DIV/0!	#DIV/0!	#DIV/0!			11.6464	0	#DIV/0!	#DIV/0!	#DIV/0!		11.6464	0	#DIV/0!	#DIV/0!	#DIV/0!		11.6464	0	#DIV/0!	#DIV/0!	#DIV/0!
		87	238.287	0.06413	100	0.0640889	19.1402	0.0883392	0.7	45		11.6458	11.6452	-0.000620013	62.0013	0.341424	0.341406		11.6458	0	#DIV/0!	#DIV/0!	#DIV/0!		11.6458	0	#DIV/0!	#DIV/0!	#DIV/0!			11.6458	0	#DIV/0!	#DIV/0!	#DIV/0!		11.6458	0	#DIV/0!	#DIV/0!	#DIV/0!		11.6458	0	#DIV/0!	#DIV/0!	#DIV/0!
		88	238.268	0.06412	100	0.0640789	19.1402	0.0883392	0.7	45		11.6452	11.6445	-0.000620191	62.0191	0.341486	0.341468		11.6452	0	#DIV/0!	#DIV/0!	#DIV/0!		11.6452	0	#DIV/0!	#DIV/0!	#DIV/0!			11.6452	0	#DIV/0!	#DIV/0!	#DIV/0!		11.6452	0	#DIV/0!	#DIV/0!	#DIV/0!		11.6452	0	#DIV/0!	#DIV/0!	#DIV/0!
		89	238.25	0.06411	100	0.0640689	19.1402	0.0883392	0.7	45		11.6445	11.6439	-0.000620368	62.0368	0.341549	0.341531		11.6445	0	#DIV/0!	#DIV/0!	#DIV/0!		11.6445	0	#DIV/0!	#DIV/0!	#DIV/0!			11.6445	0	#DIV/0!	#DIV/0!	#DIV/0!		11.6445	0	#DIV/0!	#DIV/0!	#DIV/0!		11.6445	0	#DIV/0!	#DIV/0!	#DIV/0!
		90	238.231	0.0641	100	0.0640589	19.1402	0.0883392	0.7	45		11.6439	11.6433	-0.000620545	62.0545	0.341611	0.341593		11.6439	0	#DIV/0!	#DIV/0!	#DIV/0!		11.6439	0	#DIV/0!	#DIV/0!	#DIV/0!			11.6439	0	#DIV/0!	#DIV/0!	#DIV/0!		11.6439	0	#DIV/0!	#DIV/0!	#DIV/0!		11.6439	0	#DIV/0!	#DIV/0!	#DIV/0!
		91	238.212	0.06409	100	0.064049	19.1402	0.0883392	0.7	45		11.6433	11.6427	-0.000620722	62.0722	0.341674	0.341656		11.6433	0	#DIV/0!	#DIV/0!	#DIV/0!		11.6433	0	#DIV/0!	#DIV/0!	#DIV/0!			11.6433	0	#DIV/0!	#DIV/0!	#DIV/0!		11.6433	0	#DIV/0!	#DIV/0!	#DIV/0!		11.6433	0	#DIV/0!	#DIV/0!	#DIV/0!
		92	238.194	0.06408	100	0.064039	19.1402	0.0883392	0.7	45		11.6427	11.6421	-0.0006209	62.09	0.341736	0.341718		11.6427	0	#DIV/0!	#DIV/0!	#DIV/0!		11.6427	0	#DIV/0!	#DIV/0!	#DIV/0!			11.6427	0	#DIV/0!	#DIV/0!	#DIV/0!		11.6427	0	#DIV/0!	#DIV/0!	#DIV/0!		11.6427	0	#DIV/0!	#DIV/0!	#DIV/0!
		93	238.175	0.06407	100	0.064029	19.1402	0.0883392	0.7	45		11.6421	11.6414	-0.000621077	62.1077	0.341799	0.341781		11.6421	0	#DIV/0!	#DIV/0!	#DIV/0!		11.6421	0	#DIV/0!	#DIV/0!	#DIV/0!			11.6421	0	#DIV/0!	#DIV/0!	#DIV/0!		11.6421	0	#DIV/0!	#DIV/0!	#DIV/0!		11.6421	0	#DIV/0!	#DIV/0!	#DIV/0!
		94	238.156	0.06406	100	0.064019	19.1402	0.0883392	0.7	45		11.6414	11.6408	-0.000621255	62.1255	0.341861	0.341844		11.6414	0	#DIV/0!	#DIV/0!	#DIV/0!		11.6414	0	#DIV/0!	#DIV/0!	#DIV/0!			11.6414	0	#DIV/0!	#DIV/0!	#DIV/0!		11.6414	0	#DIV/0!	#DIV/0!	#DIV/0!		11.6414	0	#DIV/0!	#DIV/0!	#DIV/0!
		95	238.138	0.06405	100	0.064009	19.1402	0.0883392	0.7	45		11.6408	11.6402	-0.000621432	62.1432	0.341924	0.341906		11.6408	0	#DIV/0!	#DIV/0!	#DIV/0!		11.6408	0	#DIV/0!	#DIV/0!	#DIV/0!			11.6408	0	#DIV/0!	#DIV/0!	#DIV/0!		11.6408	0	#DIV/0!	#DIV/0!	#DIV/0!		11.6408	0	#DIV/0!	#DIV/0!	#DIV/0!
		96	238.119	0.06404	100	0.063999	19.1402	0.0883392	0.7	45		11.6402	11.6396	-0.00062161	62.161	0.341986	0.341969		11.6402	0	#DIV/0!	#DIV/0!	#DIV/0!		11.6402	0	#DIV/0!	#DIV/0!	#DIV/0!			11.6402	0	#DIV/0!	#DIV/0!	#DIV/0!		11.6402	0	#DIV/0!	#DIV/0!	#DIV/0!		11.6402	0	#DIV/0!	#DIV/0!	#DIV/0!
		97	238.1	0.06403	100	0.063989	19.1402	0.0883392	0.7	45		11.6396	11.639	-0.000621787	62.1787	0.342049	0.342031		11.6396	0	#DIV/0!	#DIV/0!	#DIV/0!		11.6396	0	#DIV/0!	#DIV/0!	#DIV/0!			11.6396	0	#DIV/0!	#DIV/0!	#DIV/0!		11.6396	0	#DIV/0!	#DIV/0!	#DIV/0!		11.6396	0	#DIV/0!	#DIV/0!	#DIV/0!
		98	238.082	0.06402	100	0.063979	19.1402	0.0883392	0.7	45		11.639	11.6383	-0.000621965	62.1965	0.342112	0.342094		11.639	0	#DIV/0!	#DIV/0!	#DIV/0!		11.639	0	#DIV/0!	#DIV/0!	#DIV/0!			11.639	0	#DIV/0!	#DIV/0!	#DIV/0!		11.639	0	#DIV/0!	#DIV/0!	#DIV/0!		11.639	0	#DIV/0!	#DIV/0!	#DIV/0!
		99	238.063	0.06401	100	0.0639691	19.1402	0.0883392	0.7	45		11.6383	11.6377	-0.000622143	62.2143	0.342174	0.342157		11.6383	0	#DIV/0!	#DIV/0!	#DIV/0!		11.6383	0	#DIV/0!	#DIV/0!	#DIV/0!			11.6383	0	#DIV/0!	#DIV/0!	#DIV/0!		11.6383	0	#DIV/0!	#DIV/0!	#DIV/0!		11.6383	0	#DIV/0!	#DIV/0!	#DIV/0!
		100	238.044	0.064	100	0.0639591	19.1402	0.0883392	0.7	45		11.6377	11.6371	-0.000622321	62.2321	0.342237	0.342219		11.6377	0	#DIV/0!	#DIV/0!	#DIV/0!		11.6377	0	#DIV/0!	#DIV/0!	#DIV/0!			11.6377	0	#DIV/0!	#DIV/0!	#DIV/0!		11.6377	0	#DIV/0!	#DIV/0!	#DIV/0!		11.6377	0	#DIV/0!	#DIV/0!	#DIV/0!
		101	238.026	0.06399	100	0.0639491	19.1402	0.0883392	0.7	45		11.6371	11.6365	-0.000622499	62.2499	0.342299	0.342282		11.6371	0	#DIV/0!	#DIV/0!	#DIV/0!		11.6371	0	#DIV/0!	#DIV/0!	#DIV/0!			11.6371	0	#DIV/0!	#DIV/0!	#DIV/0!		11.6371	0	#DIV/0!	#DIV/0!	#DIV/0!		11.6371	0	#DIV/0!	#DIV/0!	#DIV/0!
		102	238.007	0.06398	100	0.0639391	19.1402	0.0883392	0.7	45		11.6365	11.6358	-0.000622677	62.2677	0.342362	0.342345		11.6365	0	#DIV/0!	#DIV/0!	#DIV/0!		11.6365	0	#DIV/0!	#DIV/0!	#DIV/0!			11.6365	0	#DIV/0!	#DIV/0!	#DIV/0!		11.6365	0	#DIV/0!	#DIV/0!	#DIV/0!		11.6365	0	#DIV/0!	#DIV/0!	#DIV/0!
		103	237.988	0.06397	100	0.0639291	19.1402	0.0883392	0.7	45		11.6358	11.6352	-0.000622855	62.2855	0.342425	0.342407		11.6358	0	#DIV/0!	#DIV/0!	#DIV/0!		11.6358	0	#DIV/0!	#DIV/0!	#DIV/0!			11.6358	0	#DIV/0!	#DIV/0!	#DIV/0!		11.6358	0	#DIV/0!	#DIV/0!	#DIV/0!		11.6358	0	#DIV/0!	#DIV/0!	#DIV/0!
		104	237.97	0.06396	100	0.0639191	19.1402	0.0883392	0.7	45		11.6352	11.6346	-0.000623033	62.3033	0.342488	0.34247		11.6352	0	#DIV/0!	#DIV/0!	#DIV/0!		11.6352	0	#DIV/0!	#DIV/0!	#DIV/0!			11.6352	0	#DIV/0!	#DIV/0!	#DIV/0!		11.6352	0	#DIV/0!	#DIV/0!	#DIV/0!		11.6352	0	#DIV/0!	#DIV/0!	#DIV/0!
		105	237.951	0.06395	100	0.0639091	19.1402	0.0883392	0.7	45		11.6346	11.634	-0.000623211	62.3211	0.34255	0.342533		11.6346	0	#DIV/0!	#DIV/0!	#DIV/0!		11.6346	0	#DIV/0!	#DIV/0!	#DIV/0!			11.6346	0	#DIV/0!	#DIV/0!	#DIV/0!		11.6346	0	#DIV/0!	#DIV/0!	#DIV/0!		11.6346	0	#DIV/0!	#DIV/0!	#DIV/0!
		106	237.932	0.06394	100	0.0638991	19.1402	0.0883392	0.7	45		11.634	11.6334	-0.000623389	62.3389	0.342613	0.342595		11.634	0	#DIV/0!	#DIV/0!	#DIV/0!		11.634	0	#DIV/0!	#DIV/0!	#DIV/0!			11.634	0	#DIV/0!	#DIV/0!	#DIV/0!		11.634	0	#DIV/0!	#DIV/0!	#DIV/0!		11.634	0	#DIV/0!	#DIV/0!	#DIV/0!
		107	237.914	0.06393	100	0.0638892	19.1402	0.0883392	0.7	45		11.6334	11.6327	-0.000623568	62.3568	0.342676	0.342658		11.6334	0	#DIV/0!	#DIV/0!	#DIV/0!		11.6334	0	#DIV/0!	#DIV/0!	#DIV/0!			11.6334	0	#DIV/0!	#DIV/0!	#DIV/0!		11.6334	0	#DIV/0!	#DIV/0!	#DIV/0!		11.6334	0	#DIV/0!	#DIV/0!	#DIV/0!
		108	237.895	0.06392	100	0.0638792	19.1402	0.0883392	0.7	45		11.6327	11.6321	-0.000623746	62.3746	0.342739	0.342721		11.6327	0	#DIV/0!	#DIV/0!	#DIV/0!		11.6327	0	#DIV/0!	#DIV/0!	#DIV/0!			11.6327	0	#DIV/0!	#DIV/0!	#DIV/0!		11.6327	0	#DIV/0!	#DIV/0!	#DIV/0!		11.6327	0	#DIV/0!	#DIV/0!	#DIV/0!
		109	237.876	0.06391	100	0.0638692	19.1402	0.0883392	0.7	45		11.6321	11.6315	-0.000623925	62.3925	0.342801	0.342784		11.6321	0	#DIV/0!	#DIV/0!	#DIV/0!		11.6321	0	#DIV/0!	#DIV/0!	#DIV/0!			11.6321	0	#DIV/0!	#DIV/0!	#DIV/0!		11.6321	0	#DIV/0!	#DIV/0!	#DIV/0!		11.6321	0	#DIV/0!	#DIV/0!	#DIV/0!
		110	237.857	0.0639	100	0.0638592	19.1402	0.0883392	0.7	45		11.6315	11.6309	-0.000624103	62.4103	0.342864	0.342847		11.6315	0	#DIV/0!	#DIV/0!	#DIV/0!		11.6315	0	#DIV/0!	#DIV/0!	#DIV/0!			11.6315	0	#DIV/0!	#DIV/0!	#DIV/0!		11.6315	0	#DIV/0!	#DIV/0!	#DIV/0!		11.6315	0	#DIV/0!	#DIV/0!	#DIV/0!
		111	237.839	0.06389	100	0.0638492	19.1402	0.0883392	0.7	45		11.6309	11.6302	-0.000624282	62.4282	0.342927	0.342909		11.6309	0	#DIV/0!	#DIV/0!	#DIV/0!		11.6309	0	#DIV/0!	#DIV/0!	#DIV/0!			11.6309	0	#DIV/0!	#DIV/0!	#DIV/0!		11.6309	0	#DIV/0!	#DIV/0!	#DIV/0!		11.6309	0	#DIV/0!	#DIV/0!	#DIV/0!
		112	237.82	0.06388	100	0.0638392	19.1402	0.0883392	0.7	45		11.6302	11.6296	-0.00062446	62.446	0.34299	0.342972		11.6302	0	#DIV/0!	#DIV/0!	#DIV/0!		11.6302	0	#DIV/0!	#DIV/0!	#DIV/0!			11.6302	0	#DIV/0!	#DIV/0!	#DIV/0!		11.6302	0	#DIV/0!	#DIV/0!	#DIV/0!		11.6302	0	#DIV/0!	#DIV/0!	#DIV/0!
		113	237.801	0.06387	100	0.0638292	19.1402	0.0883392	0.7	45		11.6296	11.629	-0.000624639	62.4639	0.343053	0.343035		11.6296	0	#DIV/0!	#DIV/0!	#DIV/0!		11.6296	0	#DIV/0!	#DIV/0!	#DIV/0!			11.6296	0	#DIV/0!	#DIV/0!	#DIV/0!		11.6296	0	#DIV/0!	#DIV/0!	#DIV/0!		11.6296	0	#DIV/0!	#DIV/0!	#DIV/0!
		114	237.782	0.06386	100	0.0638192	19.1402	0.0883392	0.7	45		11.629	11.6284	-0.000624818	62.4818	0.343116	0.343098		11.629	0	#DIV/0!	#DIV/0!	#DIV/0!		11.629	0	#DIV/0!	#DIV/0!	#DIV/0!			11.629	0	#DIV/0!	#DIV/0!	#DIV/0!		11.629	0	#DIV/0!	#DIV/0!	#DIV/0!		11.629	0	#DIV/0!	#DIV/0!	#DIV/0!
		115	237.764	0.06385	100	0.0638093	19.1402	0.0883392	0.7	45		11.6284	11.6277	-0.000624996	62.4996	0.343178	0.343161		11.6284	0	#DIV/0!	#DIV/0!	#DIV/0!		11.6284	0	#DIV/0!	#DIV/0!	#DIV/0!			11.6284	0	#DIV/0!	#DIV/0!	#DIV/0!		11.6284	0	#DIV/0!	#DIV/0!	#DIV/0!		11.6284	0	#DIV/0!	#DIV/0!	#DIV/0!
		116	237.745	0.06384	100	0.0637993	19.1402	0.0883392	0.7	45		11.6277	11.6271	-0.000625175	62.5175	0.343241	0.343224		11.6277	0	#DIV/0!	#DIV/0!	#DIV/0!		11.6277	0	#DIV/0!	#DIV/0!	#DIV/0!			11.6277	0	#DIV/0!	#DIV/0!	#DIV/0!		11.6277	0	#DIV/0!	#DIV/0!	#DIV/0!		11.6277	0	#DIV/0!	#DIV/0!	#DIV/0!
		117	237.726	0.06383	100	0.0637893	19.1402	0.0883392	0.7	45		11.6271	11.6265	-0.000625354	62.5354	0.343304	0.343287		11.6271	0	#DIV/0!	#DIV/0!	#DIV/0!		11.6271	0	#DIV/0!	#DIV/0!	#DIV/0!			11.6271	0	#DIV/0!	#DIV/0!	#DIV/0!		11.6271	0	#DIV/0!	#DIV/0!	#DIV/0!		11.6271	0	#DIV/0!	#DIV/0!	#DIV/0!
		118	237.708	0.06382	100	0.0637793	19.1402	0.0883392	0.7	45		11.6265	11.6259	-0.000625533	62.5533	0.343367	0.343349		11.6265	0	#DIV/0!	#DIV/0!	#DIV/0!		11.6265	0	#DIV/0!	#DIV/0!	#DIV/0!			11.6265	0	#DIV/0!	#DIV/0!	#DIV/0!		11.6265	0	#DIV/0!	#DIV/0!	#DIV/0!		11.6265	0	#DIV/0!	#DIV/0!	#DIV/0!
		119	237.689	0.06381	100	0.0637693	19.1402	0.0883392	0.7	45		11.6259	11.6252	-0.000625712	62.5712	0.34343	0.343412		11.6259	0	#DIV/0!	#DIV/0!	#DIV/0!		11.6259	0	#DIV/0!	#DIV/0!	#DIV/0!			11.6259	0	#DIV/0!	#DIV/0!	#DIV/0!		11.6259	0	#DIV/0!	#DIV/0!	#DIV/0!		11.6259	0	#DIV/0!	#DIV/0!	#DIV/0!
		120	237.67	0.0638	100	0.0637593	19.1402	0.0883392	0.7	45		11.6252	11.6246	-0.000625891	62.5891	0.343493	0.343475		11.6252	0	#DIV/0!	#DIV/0!	#DIV/0!		11.6252	0	#DIV/0!	#DIV/0!	#DIV/0!			11.6252	0	#DIV/0!	#DIV/0!	#DIV/0!		11.6252	0	#DIV/0!	#DIV/0!	#DIV/0!		11.6252	0	#DIV/0!	#DIV/0!	#DIV/0!
		121	237.651	0.06379	100	0.0637493	19.1402	0.0883392	0.7	45		11.6246	11.624	-0.00062607	62.607	0.343556	0.343538		11.6246	0	#DIV/0!	#DIV/0!	#DIV/0!		11.6246	0	#DIV/0!	#DIV/0!	#DIV/0!			11.6246	0	#DIV/0!	#DIV/0!	#DIV/0!		11.6246	0	#DIV/0!	#DIV/0!	#DIV/0!		11.6246	0	#DIV/0!	#DIV/0!	#DIV/0!
		122	237.633	0.06378	100	0.0637393	19.1402	0.0883392	0.7	45		11.624	11.6234	-0.00062625	62.625	0.343619	0.343601		11.624	0	#DIV/0!	#DIV/0!	#DIV/0!		11.624	0	#DIV/0!	#DIV/0!	#DIV/0!			11.624	0	#DIV/0!	#DIV/0!	#DIV/0!		11.624	0	#DIV/0!	#DIV/0!	#DIV/0!		11.624	0	#DIV/0!	#DIV/0!	#DIV/0!
		123	237.614	0.06377	100	0.0637294	19.1402	0.0883392	0.7	45		11.6234	11.6227	-0.000626429	62.6429	0.343682	0.343664		11.6234	0	#DIV/0!	#DIV/0!	#DIV/0!		11.6234	0	#DIV/0!	#DIV/0!	#DIV/0!			11.6234	0	#DIV/0!	#DIV/0!	#DIV/0!		11.6234	0	#DIV/0!	#DIV/0!	#DIV/0!		11.6234	0	#DIV/0!	#DIV/0!	#DIV/0!
		124	237.595	0.06376	100	0.0637194	19.1402	0.0883392	0.7	45		11.6227	11.6221	-0.000626608	62.6608	0.343745	0.343727		11.6227	0	#DIV/0!	#DIV/0!	#DIV/0!		11.6227	0	#DIV/0!	#DIV/0!	#DIV/0!			11.6227	0	#DIV/0!	#DIV/0!	#DIV/0!		11.6227	0	#DIV/0!	#DIV/0!	#DIV/0!		11.6227	0	#DIV/0!	#DIV/0!	#DIV/0!
		125	237.576	0.06375	100	0.0637094	19.1402	0.0883392	0.7	45		11.6221	11.6215	-0.000626788	62.6788	0.343808	0.34379		11.6221	0	#DIV/0!	#DIV/0!	#DIV/0!		11.6221	0	#DIV/0!	#DIV/0!	#DIV/0!			11.6221	0	#DIV/0!	#DIV/0!	#DIV/0!		11.6221	0	#DIV/0!	#DIV/0!	#DIV/0!		11.6221	0	#DIV/0!	#DIV/0!	#DIV/0!
		126	237.558	0.06374	100	0.0636994	19.1402	0.0883392	0.7	45		11.6215	11.6208	-0.000626967	62.6967	0.343871	0.343853		11.6215	0	#DIV/0!	#DIV/0!	#DIV/0!		11.6215	0	#DIV/0!	#DIV/0!	#DIV/0!			11.6215	0	#DIV/0!	#DIV/0!	#DIV/0!		11.6215	0	#DIV/0!	#DIV/0!	#DIV/0!		11.6215	0	#DIV/0!	#DIV/0!	#DIV/0!
		127	237.539	0.06373	100	0.0636894	19.1402	0.0883392	0.7	45		11.6208	11.6202	-0.000627147	62.7147	0.343934	0.343917		11.6208	0	#DIV/0!	#DIV/0!	#DIV/0!		11.6208	0	#DIV/0!	#DIV/0!	#DIV/0!			11.6208	0	#DIV/0!	#DIV/0!	#DIV/0!		11.6208	0	#DIV/0!	#DIV/0!	#DIV/0!		11.6208	0	#DIV/0!	#DIV/0!	#DIV/0!
		128	237.52	0.06372	100	0.0636794	19.1402	0.0883392	0.7	45		11.6202	11.6196	-0.000627326	62.7326	0.343997	0.34398		11.6202	0	#DIV/0!	#DIV/0!	#DIV/0!		11.6202	0	#DIV/0!	#DIV/0!	#DIV/0!			11.6202	0	#DIV/0!	#DIV/0!	#DIV/0!		11.6202	0	#DIV/0!	#DIV/0!	#DIV/0!		11.6202	0	#DIV/0!	#DIV/0!	#DIV/0!
		129	237.501	0.06371	100	0.0636694	19.1402	0.0883392	0.7	45		11.6196	11.619	-0.000627506	62.7506	0.34406	0.344043		11.6196	0	#DIV/0!	#DIV/0!	#DIV/0!		11.6196	0	#DIV/0!	#DIV/0!	#DIV/0!			11.6196	0	#DIV/0!	#DIV/0!	#DIV/0!		11.6196	0	#DIV/0!	#DIV/0!	#DIV/0!		11.6196	0	#DIV/0!	#DIV/0!	#DIV/0!
		130	237.482	0.0637	100	0.0636594	19.1402	0.0883392	0.7	45		11.619	11.6183	-0.000627686	62.7686	0.344123	0.344106		11.619	0	#DIV/0!	#DIV/0!	#DIV/0!		11.619	0	#DIV/0!	#DIV/0!	#DIV/0!			11.619	0	#DIV/0!	#DIV/0!	#DIV/0!		11.619	0	#DIV/0!	#DIV/0!	#DIV/0!		11.619	0	#DIV/0!	#DIV/0!	#DIV/0!
		131	237.464	0.06369	100	0.0636495	19.1402	0.0883392	0.7	45		11.6183	11.6177	-0.000627866	62.7866	0.344187	0.344169		11.6183	0	#DIV/0!	#DIV/0!	#DIV/0!		11.6183	0	#DIV/0!	#DIV/0!	#DIV/0!			11.6183	0	#DIV/0!	#DIV/0!	#DIV/0!		11.6183	0	#DIV/0!	#DIV/0!	#DIV/0!		11.6183	0	#DIV/0!	#DIV/0!	#DIV/0!
		132	237.445	0.06368	100	0.0636395	19.1402	0.0883392	0.7	45		11.6177	11.6171	-0.000628046	62.8046	0.34425	0.344232		11.6177	0	#DIV/0!	#DIV/0!	#DIV/0!		11.6177	0	#DIV/0!	#DIV/0!	#DIV/0!			11.6177	0	#DIV/0!	#DIV/0!	#DIV/0!		11.6177	0	#DIV/0!	#DIV/0!	#DIV/0!		11.6177	0	#DIV/0!	#DIV/0!	#DIV/0!
		133	237.426	0.06367	100	0.0636295	19.1402	0.0883392	0.7	45		11.6171	11.6165	-0.000628225	62.8225	0.344313	0.344295		11.6171	0	#DIV/0!	#DIV/0!	#DIV/0!		11.6171	0	#DIV/0!	#DIV/0!	#DIV/0!			11.6171	0	#DIV/0!	#DIV/0!	#DIV/0!		11.6171	0	#DIV/0!	#DIV/0!	#DIV/0!		11.6171	0	#DIV/0!	#DIV/0!	#DIV/0!
		134	237.407	0.06366	100	0.0636195	19.1402	0.0883392	0.7	45		11.6165	11.6158	-0.000628405	62.8405	0.344376	0.344358		11.6165	0	#DIV/0!	#DIV/0!	#DIV/0!		11.6165	0	#DIV/0!	#DIV/0!	#DIV/0!			11.6165	0	#DIV/0!	#DIV/0!	#DIV/0!		11.6165	0	#DIV/0!	#DIV/0!	#DIV/0!		11.6165	0	#DIV/0!	#DIV/0!	#DIV/0!
		135	237.389	0.06365	100	0.0636095	19.1402	0.0883392	0.7	45		11.6158	11.6152	-0.000628585	62.8585	0.344439	0.344422		11.6158	0	#DIV/0!	#DIV/0!	#DIV/0!		11.6158	0	#DIV/0!	#DIV/0!	#DIV/0!			11.6158	0	#DIV/0!	#DIV/0!	#DIV/0!		11.6158	0	#DIV/0!	#DIV/0!	#DIV/0!		11.6158	0	#DIV/0!	#DIV/0!	#DIV/0!
		136	237.37	0.06364	100	0.0635995	19.1402	0.0883392	0.7	45		11.6152	11.6146	-0.000628766	62.8766	0.344503	0.344485		11.6152	0	#DIV/0!	#DIV/0!	#DIV/0!		11.6152	0	#DIV/0!	#DIV/0!	#DIV/0!			11.6152	0	#DIV/0!	#DIV/0!	#DIV/0!		11.6152	0	#DIV/0!	#DIV/0!	#DIV/0!		11.6152	0	#DIV/0!	#DIV/0!	#DIV/0!
		137	237.351	0.06363	100	0.0635895	19.1402	0.0883392	0.7	45		11.6146	11.6139	-0.000628946	62.8946	0.344566	0.344548		11.6146	0	#DIV/0!	#DIV/0!	#DIV/0!		11.6146	0	#DIV/0!	#DIV/0!	#DIV/0!			11.6146	0	#DIV/0!	#DIV/0!	#DIV/0!		11.6146	0	#DIV/0!	#DIV/0!	#DIV/0!		11.6146	0	#DIV/0!	#DIV/0!	#DIV/0!
		138	237.332	0.06362	100	0.0635796	19.1402	0.0883392	0.7	45		11.6139	11.6133	-0.000629126	62.9126	0.344629	0.344611		11.6139	0	#DIV/0!	#DIV/0!	#DIV/0!		11.6139	0	#DIV/0!	#DIV/0!	#DIV/0!			11.6139	0	#DIV/0!	#DIV/0!	#DIV/0!		11.6139	0	#DIV/0!	#DIV/0!	#DIV/0!		11.6139	0	#DIV/0!	#DIV/0!	#DIV/0!
		139	237.313	0.06361	100	0.0635696	19.1402	0.0883392	0.7	45		11.6133	11.6127	-0.000629306	62.9306	0.344692	0.344674		11.6133	0	#DIV/0!	#DIV/0!	#DIV/0!		11.6133	0	#DIV/0!	#DIV/0!	#DIV/0!			11.6133	0	#DIV/0!	#DIV/0!	#DIV/0!		11.6133	0	#DIV/0!	#DIV/0!	#DIV/0!		11.6133	0	#DIV/0!	#DIV/0!	#DIV/0!
		140	237.295	0.0636	100	0.0635596	19.1402	0.0883392	0.7	45		11.6127	11.6121	-0.000629487	62.9487	0.344755	0.344738		11.6127	0	#DIV/0!	#DIV/0!	#DIV/0!		11.6127	0	#DIV/0!	#DIV/0!	#DIV/0!			11.6127	0	#DIV/0!	#DIV/0!	#DIV/0!		11.6127	0	#DIV/0!	#DIV/0!	#DIV/0!		11.6127	0	#DIV/0!	#DIV/0!	#DIV/0!
		141	237.276	0.06359	100	0.0635496	19.1402	0.0883392	0.7	45		11.6121	11.6114	-0.000629667	62.9667	0.344819	0.344801		11.6121	0	#DIV/0!	#DIV/0!	#DIV/0!		11.6121	0	#DIV/0!	#DIV/0!	#DIV/0!			11.6121	0	#DIV/0!	#DIV/0!	#DIV/0!		11.6121	0	#DIV/0!	#DIV/0!	#DIV/0!		11.6121	0	#DIV/0!	#DIV/0!	#DIV/0!
		142	237.257	0.06358	100	0.0635396	19.1402	0.0883392	0.7	45		11.6114	11.6108	-0.000629848	62.9848	0.344882	0.344864		11.6114	0	#DIV/0!	#DIV/0!	#DIV/0!		11.6114	0	#DIV/0!	#DIV/0!	#DIV/0!			11.6114	0	#DIV/0!	#DIV/0!	#DIV/0!		11.6114	0	#DIV/0!	#DIV/0!	#DIV/0!		11.6114	0	#DIV/0!	#DIV/0!	#DIV/0!
		143	237.238	0.06357	100	0.0635296	19.1402	0.0883392	0.7	45		11.6108	11.6102	-0.000630028	63.0028	0.344945	0.344928		11.6108	0	#DIV/0!	#DIV/0!	#DIV/0!		11.6108	0	#DIV/0!	#DIV/0!	#DIV/0!			11.6108	0	#DIV/0!	#DIV/0!	#DIV/0!		11.6108	0	#DIV/0!	#DIV/0!	#DIV/0!		11.6108	0	#DIV/0!	#DIV/0!	#DIV/0!
		144	237.219	0.06356	100	0.0635196	19.1402	0.0883392	0.7	45		11.6102	11.6095	-0.000630209	63.0209	0.345009	0.344991		11.6102	0	#DIV/0!	#DIV/0!	#DIV/0!		11.6102	0	#DIV/0!	#DIV/0!	#DIV/0!			11.6102	0	#DIV/0!	#DIV/0!	#DIV/0!		11.6102	0	#DIV/0!	#DIV/0!	#DIV/0!		11.6102	0	#DIV/0!	#DIV/0!	#DIV/0!
		145	237.2	0.06355	100	0.0635096	19.1402	0.0883392	0.7	45		11.6095	11.6089	-0.000630389	63.0389	0.345072	0.345054		11.6095	0	#DIV/0!	#DIV/0!	#DIV/0!		11.6095	0	#DIV/0!	#DIV/0!	#DIV/0!			11.6095	0	#DIV/0!	#DIV/0!	#DIV/0!		11.6095	0	#DIV/0!	#DIV/0!	#DIV/0!		11.6095	0	#DIV/0!	#DIV/0!	#DIV/0!
		146	237.182	0.06354	100	0.0634997	19.1402	0.0883392	0.7	45		11.6089	11.6083	-0.00063057	63.057	0.345135	0.345118		11.6089	0	#DIV/0!	#DIV/0!	#DIV/0!		11.6089	0	#DIV/0!	#DIV/0!	#DIV/0!			11.6089	0	#DIV/0!	#DIV/0!	#DIV/0!		11.6089	0	#DIV/0!	#DIV/0!	#DIV/0!		11.6089	0	#DIV/0!	#DIV/0!	#DIV/0!
		147	237.163	0.06353	100	0.0634897	19.1402	0.0883392	0.7	45		11.6083	11.6076	-0.000630751	63.0751	0.345199	0.345181		11.6083	0	#DIV/0!	#DIV/0!	#DIV/0!		11.6083	0	#DIV/0!	#DIV/0!	#DIV/0!			11.6083	0	#DIV/0!	#DIV/0!	#DIV/0!		11.6083	0	#DIV/0!	#DIV/0!	#DIV/0!		11.6083	0	#DIV/0!	#DIV/0!	#DIV/0!
		148	237.144	0.06352	100	0.0634797	19.1402	0.0883392	0.7	45		11.6076	11.607	-0.000630932	63.0932	0.345262	0.345244		11.6076	0	#DIV/0!	#DIV/0!	#DIV/0!		11.6076	0	#DIV/0!	#DIV/0!	#DIV/0!			11.6076	0	#DIV/0!	#DIV/0!	#DIV/0!		11.6076	0	#DIV/0!	#DIV/0!	#DIV/0!		11.6076	0	#DIV/0!	#DIV/0!	#DIV/0!
		149	237.125	0.06351	100	0.0634697	19.1402	0.0883392	0.7	45		11.607	11.6064	-0.000631113	63.1113	0.345326	0.345308		11.607	0	#DIV/0!	#DIV/0!	#DIV/0!		11.607	0	#DIV/0!	#DIV/0!	#DIV/0!			11.607	0	#DIV/0!	#DIV/0!	#DIV/0!		11.607	0	#DIV/0!	#DIV/0!	#DIV/0!		11.607	0	#DIV/0!	#DIV/0!	#DIV/0!
		150	237.106	0.0635	100	0.0634597	19.1402	0.0883392	0.7	45		11.6064	11.6057	-0.000631294	63.1294	0.345389	0.345371		11.6064	0	#DIV/0!	#DIV/0!	#DIV/0!		11.6064	0	#DIV/0!	#DIV/0!	#DIV/0!			11.6064	0	#DIV/0!	#DIV/0!	#DIV/0!		11.6064	0	#DIV/0!	#DIV/0!	#DIV/0!		11.6064	0	#DIV/0!	#DIV/0!	#DIV/0!
		151	237.088	0.06349	100	0.0634497	19.1402	0.0883392	0.7	45		11.6057	11.6051	-0.000631475	63.1475	0.345452	0.345435		11.6057	0	#DIV/0!	#DIV/0!	#DIV/0!		11.6057	0	#DIV/0!	#DIV/0!	#DIV/0!			11.6057	0	#DIV/0!	#DIV/0!	#DIV/0!		11.6057	0	#DIV/0!	#DIV/0!	#DIV/0!		11.6057	0	#DIV/0!	#DIV/0!	#DIV/0!
		152	237.069	0.06348	100	0.0634397	19.1402	0.0883392	0.7	45		11.6051	11.6045	-0.000631656	63.1656	0.345516	0.345498		11.6051	0	#DIV/0!	#DIV/0!	#DIV/0!		11.6051	0	#DIV/0!	#DIV/0!	#DIV/0!			11.6051	0	#DIV/0!	#DIV/0!	#DIV/0!		11.6051	0	#DIV/0!	#DIV/0!	#DIV/0!		11.6051	0	#DIV/0!	#DIV/0!	#DIV/0!
		153	237.05	0.06347	100	0.0634297	19.1402	0.0883392	0.7	45		11.6045	11.6039	-0.000631837	63.1837	0.345579	0.345562		11.6045	0	#DIV/0!	#DIV/0!	#DIV/0!		11.6045	0	#DIV/0!	#DIV/0!	#DIV/0!			11.6045	0	#DIV/0!	#DIV/0!	#DIV/0!		11.6045	0	#DIV/0!	#DIV/0!	#DIV/0!		11.6045	0	#DIV/0!	#DIV/0!	#DIV/0!
		154	237.031	0.06346	100	0.0634198	19.1402	0.0883392	0.7	45		11.6039	11.6032	-0.000632018	63.2018	0.345643	0.345625		11.6039	0	#DIV/0!	#DIV/0!	#DIV/0!		11.6039	0	#DIV/0!	#DIV/0!	#DIV/0!			11.6039	0	#DIV/0!	#DIV/0!	#DIV/0!		11.6039	0	#DIV/0!	#DIV/0!	#DIV/0!		11.6039	0	#DIV/0!	#DIV/0!	#DIV/0!
		155	237.012	0.06345	100	0.0634098	19.1402	0.0883392	0.7	45		11.6032	11.6026	-0.0006322	63.22	0.345706	0.345689		11.6032	0	#DIV/0!	#DIV/0!	#DIV/0!		11.6032	0	#DIV/0!	#DIV/0!	#DIV/0!			11.6032	0	#DIV/0!	#DIV/0!	#DIV/0!		11.6032	0	#DIV/0!	#DIV/0!	#DIV/0!		11.6032	0	#DIV/0!	#DIV/0!	#DIV/0!
		156	236.993	0.06344	100	0.0633998	19.1402	0.0883392	0.7	45		11.6026	11.602	-0.000632381	63.2381	0.34577	0.345752		11.6026	0	#DIV/0!	#DIV/0!	#DIV/0!		11.6026	0	#DIV/0!	#DIV/0!	#DIV/0!			11.6026	0	#DIV/0!	#DIV/0!	#DIV/0!		11.6026	0	#DIV/0!	#DIV/0!	#DIV/0!		11.6026	0	#DIV/0!	#DIV/0!	#DIV/0!
		157	236.974	0.06343	100	0.0633898	19.1402	0.0883392	0.7	45		11.602	11.6013	-0.000632562	63.2562	0.345833	0.345816		11.602	0	#DIV/0!	#DIV/0!	#DIV/0!		11.602	0	#DIV/0!	#DIV/0!	#DIV/0!			11.602	0	#DIV/0!	#DIV/0!	#DIV/0!		11.602	0	#DIV/0!	#DIV/0!	#DIV/0!		11.602	0	#DIV/0!	#DIV/0!	#DIV/0!
		158	236.956	0.06342	100	0.0633798	19.1402	0.0883392	0.7	45		11.6013	11.6007	-0.000632744	63.2744	0.345897	0.345879		11.6013	0	#DIV/0!	#DIV/0!	#DIV/0!		11.6013	0	#DIV/0!	#DIV/0!	#DIV/0!			11.6013	0	#DIV/0!	#DIV/0!	#DIV/0!		11.6013	0	#DIV/0!	#DIV/0!	#DIV/0!		11.6013	0	#DIV/0!	#DIV/0!	#DIV/0!
		159	236.937	0.06341	100	0.0633698	19.1402	0.0883392	0.7	45		11.6007	11.6001	-0.000632925	63.2925	0.345961	0.345943		11.6007	0	#DIV/0!	#DIV/0!	#DIV/0!		11.6007	0	#DIV/0!	#DIV/0!	#DIV/0!			11.6007	0	#DIV/0!	#DIV/0!	#DIV/0!		11.6007	0	#DIV/0!	#DIV/0!	#DIV/0!		11.6007	0	#DIV/0!	#DIV/0!	#DIV/0!
		160	236.918	0.0634	100	0.0633598	19.1402	0.0883392	0.7	45		11.6001	11.5994	-0.000633107	63.3107	0.346024	0.346006		11.6001	0	#DIV/0!	#DIV/0!	#DIV/0!		11.6001	0	#DIV/0!	#DIV/0!	#DIV/0!			11.6001	0	#DIV/0!	#DIV/0!	#DIV/0!		11.6001	0	#DIV/0!	#DIV/0!	#DIV/0!		11.6001	0	#DIV/0!	#DIV/0!	#DIV/0!
		161	236.899	0.06339	100	0.0633498	19.1402	0.0883392	0.7	45		11.5994	11.5988	-0.000633289	63.3289	0.346088	0.34607		11.5994	0	#DIV/0!	#DIV/0!	#DIV/0!		11.5994	0	#DIV/0!	#DIV/0!	#DIV/0!			11.5994	0	#DIV/0!	#DIV/0!	#DIV/0!		11.5994	0	#DIV/0!	#DIV/0!	#DIV/0!		11.5994	0	#DIV/0!	#DIV/0!	#DIV/0!
		162	236.88	0.06338	100	0.0633399	19.1402	0.0883392	0.7	45		11.5988	11.5982	-0.000633471	63.3471	0.346151	0.346133		11.5988	0	#DIV/0!	#DIV/0!	#DIV/0!		11.5988	0	#DIV/0!	#DIV/0!	#DIV/0!			11.5988	0	#DIV/0!	#DIV/0!	#DIV/0!		11.5988	0	#DIV/0!	#DIV/0!	#DIV/0!		11.5988	0	#DIV/0!	#DIV/0!	#DIV/0!
		163	236.861	0.06337	100	0.0633299	19.1402	0.0883392	0.7	45		11.5982	11.5975	-0.000633652	63.3652	0.346215	0.346197		11.5982	0	#DIV/0!	#DIV/0!	#DIV/0!		11.5982	0	#DIV/0!	#DIV/0!	#DIV/0!			11.5982	0	#DIV/0!	#DIV/0!	#DIV/0!		11.5982	0	#DIV/0!	#DIV/0!	#DIV/0!		11.5982	0	#DIV/0!	#DIV/0!	#DIV/0!
		164	236.842	0.06336	100	0.0633199	19.1402	0.0883392	0.7	45		11.5975	11.5969	-0.000633834	63.3834	0.346279	0.346261		11.5975	0	#DIV/0!	#DIV/0!	#DIV/0!		11.5975	0	#DIV/0!	#DIV/0!	#DIV/0!			11.5975	0	#DIV/0!	#DIV/0!	#DIV/0!		11.5975	0	#DIV/0!	#DIV/0!	#DIV/0!		11.5975	0	#DIV/0!	#DIV/0!	#DIV/0!
		165	236.823	0.06335	100	0.0633099	19.1402	0.0883392	0.7	45		11.5969	11.5963	-0.000634016	63.4016	0.346342	0.346324		11.5969	0	#DIV/0!	#DIV/0!	#DIV/0!		11.5969	0	#DIV/0!	#DIV/0!	#DIV/0!			11.5969	0	#DIV/0!	#DIV/0!	#DIV/0!		11.5969	0	#DIV/0!	#DIV/0!	#DIV/0!		11.5969	0	#DIV/0!	#DIV/0!	#DIV/0!
		166	236.805	0.06334	100	0.0632999	19.1402	0.0883392	0.7	45		11.5963	11.5956	-0.000634198	63.4198	0.346406	0.346388		11.5963	0	#DIV/0!	#DIV/0!	#DIV/0!		11.5963	0	#DIV/0!	#DIV/0!	#DIV/0!			11.5963	0	#DIV/0!	#DIV/0!	#DIV/0!		11.5963	0	#DIV/0!	#DIV/0!	#DIV/0!		11.5963	0	#DIV/0!	#DIV/0!	#DIV/0!
		167	236.786	0.06333	100	0.0632899	19.1402	0.0883392	0.7	45		11.5956	11.595	-0.00063438	63.438	0.34647	0.346452		11.5956	0	#DIV/0!	#DIV/0!	#DIV/0!		11.5956	0	#DIV/0!	#DIV/0!	#DIV/0!			11.5956	0	#DIV/0!	#DIV/0!	#DIV/0!		11.5956	0	#DIV/0!	#DIV/0!	#DIV/0!		11.5956	0	#DIV/0!	#DIV/0!	#DIV/0!
		168	236.767	0.06332	100	0.0632799	19.1402	0.0883392	0.7	45		11.595	11.5944	-0.000634562	63.4562	0.346533	0.346515		11.595	0	#DIV/0!	#DIV/0!	#DIV/0!		11.595	0	#DIV/0!	#DIV/0!	#DIV/0!			11.595	0	#DIV/0!	#DIV/0!	#DIV/0!		11.595	0	#DIV/0!	#DIV/0!	#DIV/0!		11.595	0	#DIV/0!	#DIV/0!	#DIV/0!
		169	236.748	0.06331	100	0.0632699	19.1402	0.0883392	0.7	45		11.5944	11.5937	-0.000634744	63.4744	0.346597	0.346579		11.5944	0	#DIV/0!	#DIV/0!	#DIV/0!		11.5944	0	#DIV/0!	#DIV/0!	#DIV/0!			11.5944	0	#DIV/0!	#DIV/0!	#DIV/0!		11.5944	0	#DIV/0!	#DIV/0!	#DIV/0!		11.5944	0	#DIV/0!	#DIV/0!	#DIV/0!
		170	236.729	0.0633	100	0.06326	19.1402	0.0883392	0.7	45		11.5937	11.5931	-0.000634927	63.4927	0.346661	0.346643		11.5937	0	#DIV/0!	#DIV/0!	#DIV/0!		11.5937	0	#DIV/0!	#DIV/0!	#DIV/0!			11.5937	0	#DIV/0!	#DIV/0!	#DIV/0!		11.5937	0	#DIV/0!	#DIV/0!	#DIV/0!		11.5937	0	#DIV/0!	#DIV/0!	#DIV/0!
		171	236.71	0.06329	100	0.06325	19.1402	0.0883392	0.7	45		11.5931	11.5924	-0.000635109	63.5109	0.346724	0.346707		11.5931	0	#DIV/0!	#DIV/0!	#DIV/0!		11.5931	0	#DIV/0!	#DIV/0!	#DIV/0!			11.5931	0	#DIV/0!	#DIV/0!	#DIV/0!		11.5931	0	#DIV/0!	#DIV/0!	#DIV/0!		11.5931	0	#DIV/0!	#DIV/0!	#DIV/0!
		172	236.691	0.06328	100	0.06324	19.1402	0.0883392	0.7	45		11.5924	11.5918	-0.000635291	63.5291	0.346788	0.34677		11.5924	0	#DIV/0!	#DIV/0!	#DIV/0!		11.5924	0	#DIV/0!	#DIV/0!	#DIV/0!			11.5924	0	#DIV/0!	#DIV/0!	#DIV/0!		11.5924	0	#DIV/0!	#DIV/0!	#DIV/0!		11.5924	0	#DIV/0!	#DIV/0!	#DIV/0!
		173	236.672	0.06327	100	0.06323	19.1402	0.0883392	0.7	45		11.5918	11.5912	-0.000635474	63.5474	0.346852	0.346834		11.5918	0	#DIV/0!	#DIV/0!	#DIV/0!		11.5918	0	#DIV/0!	#DIV/0!	#DIV/0!			11.5918	0	#DIV/0!	#DIV/0!	#DIV/0!		11.5918	0	#DIV/0!	#DIV/0!	#DIV/0!		11.5918	0	#DIV/0!	#DIV/0!	#DIV/0!
		174	236.653	0.06326	100	0.06322	19.1402	0.0883392	0.7	45		11.5912	11.5905	-0.000635656	63.5656	0.346916	0.346898		11.5912	0	#DIV/0!	#DIV/0!	#DIV/0!		11.5912	0	#DIV/0!	#DIV/0!	#DIV/0!			11.5912	0	#DIV/0!	#DIV/0!	#DIV/0!		11.5912	0	#DIV/0!	#DIV/0!	#DIV/0!		11.5912	0	#DIV/0!	#DIV/0!	#DIV/0!
		175	236.634	0.06325	100	0.06321	19.1402	0.0883392	0.7	45		11.5905	11.5899	-0.000635839	63.5839	0.34698	0.346962		11.5905	0	#DIV/0!	#DIV/0!	#DIV/0!		11.5905	0	#DIV/0!	#DIV/0!	#DIV/0!			11.5905	0	#DIV/0!	#DIV/0!	#DIV/0!		11.5905	0	#DIV/0!	#DIV/0!	#DIV/0!		11.5905	0	#DIV/0!	#DIV/0!	#DIV/0!
		176	236.616	0.06324	100	0.0632	19.1402	0.0883392	0.7	45		11.5899	11.5893	-0.000636022	63.6022	0.347043	0.347026		11.5899	0	#DIV/0!	#DIV/0!	#DIV/0!		11.5899	0	#DIV/0!	#DIV/0!	#DIV/0!			11.5899	0	#DIV/0!	#DIV/0!	#DIV/0!		11.5899	0	#DIV/0!	#DIV/0!	#DIV/0!		11.5899	0	#DIV/0!	#DIV/0!	#DIV/0!
		177	236.597	0.06323	100	0.06319	19.1402	0.0883392	0.7	45		11.5893	11.5886	-0.000636204	63.6204	0.347107	0.347089		11.5893	0	#DIV/0!	#DIV/0!	#DIV/0!		11.5893	0	#DIV/0!	#DIV/0!	#DIV/0!			11.5893	0	#DIV/0!	#DIV/0!	#DIV/0!		11.5893	0	#DIV/0!	#DIV/0!	#DIV/0!		11.5893	0	#DIV/0!	#DIV/0!	#DIV/0!
		178	236.578	0.06322	100	0.0631801	19.1402	0.0883392	0.7	45		11.5886	11.588	-0.000636387	63.6387	0.347171	0.347153		11.5886	0	#DIV/0!	#DIV/0!	#DIV/0!		11.5886	0	#DIV/0!	#DIV/0!	#DIV/0!			11.5886	0	#DIV/0!	#DIV/0!	#DIV/0!		11.5886	0	#DIV/0!	#DIV/0!	#DIV/0!		11.5886	0	#DIV/0!	#DIV/0!	#DIV/0!
		179	236.559	0.06321	100	0.0631701	19.1402	0.0883392	0.7	45		11.588	11.5874	-0.00063657	63.657	0.347235	0.347217		11.588	0	#DIV/0!	#DIV/0!	#DIV/0!		11.588	0	#DIV/0!	#DIV/0!	#DIV/0!			11.588	0	#DIV/0!	#DIV/0!	#DIV/0!		11.588	0	#DIV/0!	#DIV/0!	#DIV/0!		11.588	0	#DIV/0!	#DIV/0!	#DIV/0!
		180	236.54	0.0632	100	0.0631601	19.1402	0.0883392	0.7	45		11.5874	11.5867	-0.000636753	63.6753	0.347299	0.347281		11.5874	0	#DIV/0!	#DIV/0!	#DIV/0!		11.5874	0	#DIV/0!	#DIV/0!	#DIV/0!			11.5874	0	#DIV/0!	#DIV/0!	#DIV/0!		11.5874	0	#DIV/0!	#DIV/0!	#DIV/0!		11.5874	0	#DIV/0!	#DIV/0!	#DIV/0!
		181	236.521	0.06319	100	0.0631501	19.1402	0.0883392	0.7	45		11.5867	11.5861	-0.000636936	63.6936	0.347363	0.347345		11.5867	0	#DIV/0!	#DIV/0!	#DIV/0!		11.5867	0	#DIV/0!	#DIV/0!	#DIV/0!			11.5867	0	#DIV/0!	#DIV/0!	#DIV/0!		11.5867	0	#DIV/0!	#DIV/0!	#DIV/0!		11.5867	0	#DIV/0!	#DIV/0!	#DIV/0!
		182	236.502	0.06318	100	0.0631401	19.1402	0.0883392	0.7	45		11.5861	11.5854	-0.000637119	63.7119	0.347427	0.347409		11.5861	0	#DIV/0!	#DIV/0!	#DIV/0!		11.5861	0	#DIV/0!	#DIV/0!	#DIV/0!			11.5861	0	#DIV/0!	#DIV/0!	#DIV/0!		11.5861	0	#DIV/0!	#DIV/0!	#DIV/0!		11.5861	0	#DIV/0!	#DIV/0!	#DIV/0!
		183	236.483	0.06317	100	0.0631301	19.1402	0.0883392	0.7	45		11.5854	11.5848	-0.000637302	63.7302	0.347491	0.347473		11.5854	0	#DIV/0!	#DIV/0!	#DIV/0!		11.5854	0	#DIV/0!	#DIV/0!	#DIV/0!			11.5854	0	#DIV/0!	#DIV/0!	#DIV/0!		11.5854	0	#DIV/0!	#DIV/0!	#DIV/0!		11.5854	0	#DIV/0!	#DIV/0!	#DIV/0!
		184	236.464	0.06316	100	0.0631201	19.1402	0.0883392	0.7	45		11.5848	11.5842	-0.000637485	63.7485	0.347555	0.347537		11.5848	0	#DIV/0!	#DIV/0!	#DIV/0!		11.5848	0	#DIV/0!	#DIV/0!	#DIV/0!			11.5848	0	#DIV/0!	#DIV/0!	#DIV/0!		11.5848	0	#DIV/0!	#DIV/0!	#DIV/0!		11.5848	0	#DIV/0!	#DIV/0!	#DIV/0!
		185	236.445	0.06315	100	0.0631101	19.1402	0.0883392	0.7	45		11.5842	11.5835	-0.000637668	63.7668	0.347619	0.347601		11.5842	0	#DIV/0!	#DIV/0!	#DIV/0!		11.5842	0	#DIV/0!	#DIV/0!	#DIV/0!			11.5842	0	#DIV/0!	#DIV/0!	#DIV/0!		11.5842	0	#DIV/0!	#DIV/0!	#DIV/0!		11.5842	0	#DIV/0!	#DIV/0!	#DIV/0!
		186	236.426	0.06314	100	0.0631002	19.1402	0.0883392	0.7	45		11.5835	11.5829	-0.000637851	63.7851	0.347683	0.347665		11.5835	0	#DIV/0!	#DIV/0!	#DIV/0!		11.5835	0	#DIV/0!	#DIV/0!	#DIV/0!			11.5835	0	#DIV/0!	#DIV/0!	#DIV/0!		11.5835	0	#DIV/0!	#DIV/0!	#DIV/0!		11.5835	0	#DIV/0!	#DIV/0!	#DIV/0!
		187	236.407	0.06313	100	0.0630902	19.1402	0.0883392	0.7	45		11.5829	11.5823	-0.000638035	63.8035	0.347747	0.347729		11.5829	0	#DIV/0!	#DIV/0!	#DIV/0!		11.5829	0	#DIV/0!	#DIV/0!	#DIV/0!			11.5829	0	#DIV/0!	#DIV/0!	#DIV/0!		11.5829	0	#DIV/0!	#DIV/0!	#DIV/0!		11.5829	0	#DIV/0!	#DIV/0!	#DIV/0!
		188	236.388	0.06312	100	0.0630802	19.1402	0.0883392	0.7	45		11.5823	11.5816	-0.000638218	63.8218	0.347811	0.347793		11.5823	0	#DIV/0!	#DIV/0!	#DIV/0!		11.5823	0	#DIV/0!	#DIV/0!	#DIV/0!			11.5823	0	#DIV/0!	#DIV/0!	#DIV/0!		11.5823	0	#DIV/0!	#DIV/0!	#DIV/0!		11.5823	0	#DIV/0!	#DIV/0!	#DIV/0!
		189	236.369	0.06311	100	0.0630702	19.1402	0.0883392	0.7	45		11.5816	11.581	-0.000638402	63.8402	0.347875	0.347857		11.5816	0	#DIV/0!	#DIV/0!	#DIV/0!		11.5816	0	#DIV/0!	#DIV/0!	#DIV/0!			11.5816	0	#DIV/0!	#DIV/0!	#DIV/0!		11.5816	0	#DIV/0!	#DIV/0!	#DIV/0!		11.5816	0	#DIV/0!	#DIV/0!	#DIV/0!
		190	236.35	0.0631	100	0.0630602	19.1402	0.0883392	0.7	45		11.581	11.5803	-0.000638585	63.8585	0.347939	0.347921		11.581	0	#DIV/0!	#DIV/0!	#DIV/0!		11.581	0	#DIV/0!	#DIV/0!	#DIV/0!			11.581	0	#DIV/0!	#DIV/0!	#DIV/0!		11.581	0	#DIV/0!	#DIV/0!	#DIV/0!		11.581	0	#DIV/0!	#DIV/0!	#DIV/0!
		191	236.331	0.06309	100	0.0630502	19.1402	0.0883392	0.7	45		11.5803	11.5797	-0.000638769	63.8769	0.348003	0.347985		11.5803	0	#DIV/0!	#DIV/0!	#DIV/0!		11.5803	0	#DIV/0!	#DIV/0!	#DIV/0!			11.5803	0	#DIV/0!	#DIV/0!	#DIV/0!		11.5803	0	#DIV/0!	#DIV/0!	#DIV/0!		11.5803	0	#DIV/0!	#DIV/0!	#DIV/0!
		192	236.312	0.06308	100	0.0630402	19.1402	0.0883392	0.7	45		11.5797	11.5791	-0.000638952	63.8952	0.348067	0.348049		11.5797	0	#DIV/0!	#DIV/0!	#DIV/0!		11.5797	0	#DIV/0!	#DIV/0!	#DIV/0!			11.5797	0	#DIV/0!	#DIV/0!	#DIV/0!		11.5797	0	#DIV/0!	#DIV/0!	#DIV/0!		11.5797	0	#DIV/0!	#DIV/0!	#DIV/0!
		193	236.293	0.06307	100	0.0630302	19.1402	0.0883392	0.7	45		11.5791	11.5784	-0.000639136	63.9136	0.348131	0.348113		11.5791	0	#DIV/0!	#DIV/0!	#DIV/0!		11.5791	0	#DIV/0!	#DIV/0!	#DIV/0!			11.5791	0	#DIV/0!	#DIV/0!	#DIV/0!		11.5791	0	#DIV/0!	#DIV/0!	#DIV/0!		11.5791	0	#DIV/0!	#DIV/0!	#DIV/0!
		194	236.275	0.06306	100	0.0630203	19.1402	0.0883392	0.7	45		11.5784	11.5778	-0.00063932	63.932	0.348195	0.348177		11.5784	0	#DIV/0!	#DIV/0!	#DIV/0!		11.5784	0	#DIV/0!	#DIV/0!	#DIV/0!			11.5784	0	#DIV/0!	#DIV/0!	#DIV/0!		11.5784	0	#DIV/0!	#DIV/0!	#DIV/0!		11.5784	0	#DIV/0!	#DIV/0!	#DIV/0!
		195	236.256	0.06305	100	0.0630103	19.1402	0.0883392	0.7	45		11.5778	11.5771	-0.000639504	63.9504	0.348259	0.348241		11.5778	0	#DIV/0!	#DIV/0!	#DIV/0!		11.5778	0	#DIV/0!	#DIV/0!	#DIV/0!			11.5778	0	#DIV/0!	#DIV/0!	#DIV/0!		11.5778	0	#DIV/0!	#DIV/0!	#DIV/0!		11.5778	0	#DIV/0!	#DIV/0!	#DIV/0!
		196	236.237	0.06304	100	0.0630003	19.1402	0.0883392	0.7	45		11.5771	11.5765	-0.000639688	63.9688	0.348323	0.348305		11.5771	0	#DIV/0!	#DIV/0!	#DIV/0!		11.5771	0	#DIV/0!	#DIV/0!	#DIV/0!			11.5771	0	#DIV/0!	#DIV/0!	#DIV/0!		11.5771	0	#DIV/0!	#DIV/0!	#DIV/0!		11.5771	0	#DIV/0!	#DIV/0!	#DIV/0!
		197	236.218	0.06303	100	0.0629903	19.1402	0.0883392	0.7	45		11.5765	11.5759	-0.000639872	63.9872	0.348387	0.348369		11.5765	0	#DIV/0!	#DIV/0!	#DIV/0!		11.5765	0	#DIV/0!	#DIV/0!	#DIV/0!			11.5765	0	#DIV/0!	#DIV/0!	#DIV/0!		11.5765	0	#DIV/0!	#DIV/0!	#DIV/0!		11.5765	0	#DIV/0!	#DIV/0!	#DIV/0!
		198	236.199	0.06302	100	0.0629803	19.1402	0.0883392	0.7	45		11.5759	11.5752	-0.000640056	64.0056	0.348452	0.348434		11.5759	0	#DIV/0!	#DIV/0!	#DIV/0!		11.5759	0	#DIV/0!	#DIV/0!	#DIV/0!			11.5759	0	#DIV/0!	#DIV/0!	#DIV/0!		11.5759	0	#DIV/0!	#DIV/0!	#DIV/0!		11.5759	0	#DIV/0!	#DIV/0!	#DIV/0!
		199	236.18	0.06301	100	0.0629703	19.1402	0.0883392	0.7	45		11.5752	11.5746	-0.00064024	64.024	0.348516	0.348498		11.5752	0	#DIV/0!	#DIV/0!	#DIV/0!		11.5752	0	#DIV/0!	#DIV/0!	#DIV/0!			11.5752	0	#DIV/0!	#DIV/0!	#DIV/0!		11.5752	0	#DIV/0!	#DIV/0!	#DIV/0!		11.5752	0	#DIV/0!	#DIV/0!	#DIV/0!
		200	236.161	0.063	100	0.0629603	19.1402	0.0883392	0.7	45		11.5746	11.5739	-0.000640424	64.0424	0.34858	0.348562		11.5746	0	#DIV/0!	#DIV/0!	#DIV/0!		11.5746	0	#DIV/0!	#DIV/0!	#DIV/0!			11.5746	0	#DIV/0!	#DIV/0!	#DIV/0!		11.5746	0	#DIV/0!	#DIV/0!	#DIV/0!		11.5746	0	#DIV/0!	#DIV/0!	#DIV/0!
		201	236.142	0.06299	100	0.0629503	19.1402	0.0883392	0.7	45		11.5739	11.5733	-0.000640608	64.0608	0.348644	0.348626		11.5739	0	#DIV/0!	#DIV/0!	#DIV/0!		11.5739	0	#DIV/0!	#DIV/0!	#DIV/0!			11.5739	0	#DIV/0!	#DIV/0!	#DIV/0!		11.5739	0	#DIV/0!	#DIV/0!	#DIV/0!		11.5739	0	#DIV/0!	#DIV/0!	#DIV/0!
		202	236.123	0.06298	100	0.0629404	19.1402	0.0883392	0.7	45		11.5733	11.5727	-0.000640792	64.0792	0.348708	0.34869		11.5733	0	#DIV/0!	#DIV/0!	#DIV/0!		11.5733	0	#DIV/0!	#DIV/0!	#DIV/0!			11.5733	0	#DIV/0!	#DIV/0!	#DIV/0!		11.5733	0	#DIV/0!	#DIV/0!	#DIV/0!		11.5733	0	#DIV/0!	#DIV/0!	#DIV/0!
		203	236.104	0.06297	100	0.0629304	19.1402	0.0883392	0.7	45		11.5727	11.572	-0.000640977	64.0977	0.348773	0.348755		11.5727	0	#DIV/0!	#DIV/0!	#DIV/0!		11.5727	0	#DIV/0!	#DIV/0!	#DIV/0!			11.5727	0	#DIV/0!	#DIV/0!	#DIV/0!		11.5727	0	#DIV/0!	#DIV/0!	#DIV/0!		11.5727	0	#DIV/0!	#DIV/0!	#DIV/0!
		204	236.085	0.06296	100	0.0629204	19.1402	0.0883392	0.7	45		11.572	11.5714	-0.000641161	64.1161	0.348837	0.348819		11.572	0	#DIV/0!	#DIV/0!	#DIV/0!		11.572	0	#DIV/0!	#DIV/0!	#DIV/0!			11.572	0	#DIV/0!	#DIV/0!	#DIV/0!		11.572	0	#DIV/0!	#DIV/0!	#DIV/0!		11.572	0	#DIV/0!	#DIV/0!	#DIV/0!
		205	236.066	0.06295	100	0.0629104	19.1402	0.0883392	0.7	45		11.5714	11.5707	-0.000641346	64.1346	0.348901	0.348883		11.5714	0	#DIV/0!	#DIV/0!	#DIV/0!		11.5714	0	#DIV/0!	#DIV/0!	#DIV/0!			11.5714	0	#DIV/0!	#DIV/0!	#DIV/0!		11.5714	0	#DIV/0!	#DIV/0!	#DIV/0!		11.5714	0	#DIV/0!	#DIV/0!	#DIV/0!
		206	236.047	0.06294	100	0.0629004	19.1402	0.0883392	0.7	45		11.5707	11.5701	-0.00064153	64.153	0.348966	0.348947		11.5707	0	#DIV/0!	#DIV/0!	#DIV/0!		11.5707	0	#DIV/0!	#DIV/0!	#DIV/0!			11.5707	0	#DIV/0!	#DIV/0!	#DIV/0!		11.5707	0	#DIV/0!	#DIV/0!	#DIV/0!		11.5707	0	#DIV/0!	#DIV/0!	#DIV/0!
		207	236.028	0.06293	100	0.0628904	19.1402	0.0883392	0.7	45		11.5701	11.5695	-0.000641715	64.1715	0.34903	0.349012		11.5701	0	#DIV/0!	#DIV/0!	#DIV/0!		11.5701	0	#DIV/0!	#DIV/0!	#DIV/0!			11.5701	0	#DIV/0!	#DIV/0!	#DIV/0!		11.5701	0	#DIV/0!	#DIV/0!	#DIV/0!		11.5701	0	#DIV/0!	#DIV/0!	#DIV/0!
		208	236.009	0.06292	100	0.0628804	19.1402	0.0883392	0.7	45		11.5695	11.5688	-0.000641899	64.1899	0.349094	0.349076		11.5695	0	#DIV/0!	#DIV/0!	#DIV/0!		11.5695	0	#DIV/0!	#DIV/0!	#DIV/0!			11.5695	0	#DIV/0!	#DIV/0!	#DIV/0!		11.5695	0	#DIV/0!	#DIV/0!	#DIV/0!		11.5695	0	#DIV/0!	#DIV/0!	#DIV/0!
		209	235.99	0.06291	100	0.0628704	19.1402	0.0883392	0.7	45		11.5688	11.5682	-0.000642084	64.2084	0.349159	0.34914		11.5688	0	#DIV/0!	#DIV/0!	#DIV/0!		11.5688	0	#DIV/0!	#DIV/0!	#DIV/0!			11.5688	0	#DIV/0!	#DIV/0!	#DIV/0!		11.5688	0	#DIV/0!	#DIV/0!	#DIV/0!		11.5688	0	#DIV/0!	#DIV/0!	#DIV/0!
		210	235.971	0.0629	100	0.0628605	19.1402	0.0883392	0.7	45		11.5682	11.5675	-0.000642269	64.2269	0.349223	0.349205		11.5682	0	#DIV/0!	#DIV/0!	#DIV/0!		11.5682	0	#DIV/0!	#DIV/0!	#DIV/0!			11.5682	0	#DIV/0!	#DIV/0!	#DIV/0!		11.5682	0	#DIV/0!	#DIV/0!	#DIV/0!		11.5682	0	#DIV/0!	#DIV/0!	#DIV/0!
		211	235.952	0.06289	100	0.0628505	19.1402	0.0883392	0.7	45		11.5675	11.5669	-0.000642454	64.2454	0.349287	0.349269		11.5675	0	#DIV/0!	#DIV/0!	#DIV/0!		11.5675	0	#DIV/0!	#DIV/0!	#DIV/0!			11.5675	0	#DIV/0!	#DIV/0!	#DIV/0!		11.5675	0	#DIV/0!	#DIV/0!	#DIV/0!		11.5675	0	#DIV/0!	#DIV/0!	#DIV/0!
		212	235.932	0.06288	100	0.0628405	19.1402	0.0883392	0.7	45		11.5669	11.5662	-0.000642639	64.2639	0.349352	0.349334		11.5669	0	#DIV/0!	#DIV/0!	#DIV/0!		11.5669	0	#DIV/0!	#DIV/0!	#DIV/0!			11.5669	0	#DIV/0!	#DIV/0!	#DIV/0!		11.5669	0	#DIV/0!	#DIV/0!	#DIV/0!		11.5669	0	#DIV/0!	#DIV/0!	#DIV/0!
		213	235.913	0.06287	100	0.0628305	19.1402	0.0883392	0.7	45		11.5662	11.5656	-0.000642824	64.2824	0.349416	0.349398		11.5662	0	#DIV/0!	#DIV/0!	#DIV/0!		11.5662	0	#DIV/0!	#DIV/0!	#DIV/0!			11.5662	0	#DIV/0!	#DIV/0!	#DIV/0!		11.5662	0	#DIV/0!	#DIV/0!	#DIV/0!		11.5662	0	#DIV/0!	#DIV/0!	#DIV/0!
		214	235.894	0.06286	100	0.0628205	19.1402	0.0883392	0.7	45		11.5656	11.565	-0.000643009	64.3009	0.34948	0.349462		11.5656	0	#DIV/0!	#DIV/0!	#DIV/0!		11.5656	0	#DIV/0!	#DIV/0!	#DIV/0!			11.5656	0	#DIV/0!	#DIV/0!	#DIV/0!		11.5656	0	#DIV/0!	#DIV/0!	#DIV/0!		11.5656	0	#DIV/0!	#DIV/0!	#DIV/0!
		215	235.875	0.06285	100	0.0628105	19.1402	0.0883392	0.7	45		11.565	11.5643	-0.000643194	64.3194	0.349545	0.349527		11.565	0	#DIV/0!	#DIV/0!	#DIV/0!		11.565	0	#DIV/0!	#DIV/0!	#DIV/0!			11.565	0	#DIV/0!	#DIV/0!	#DIV/0!		11.565	0	#DIV/0!	#DIV/0!	#DIV/0!		11.565	0	#DIV/0!	#DIV/0!	#DIV/0!
		216	235.856	0.06284	100	0.0628005	19.1402	0.0883392	0.7	45		11.5643	11.5637	-0.000643379	64.3379	0.349609	0.349591		11.5643	0	#DIV/0!	#DIV/0!	#DIV/0!		11.5643	0	#DIV/0!	#DIV/0!	#DIV/0!			11.5643	0	#DIV/0!	#DIV/0!	#DIV/0!		11.5643	0	#DIV/0!	#DIV/0!	#DIV/0!		11.5643	0	#DIV/0!	#DIV/0!	#DIV/0!
		217	235.837	0.06283	100	0.0627905	19.1402	0.0883392	0.7	45		11.5637	11.563	-0.000643564	64.3564	0.349674	0.349656		11.5637	0	#DIV/0!	#DIV/0!	#DIV/0!		11.5637	0	#DIV/0!	#DIV/0!	#DIV/0!			11.5637	0	#DIV/0!	#DIV/0!	#DIV/0!		11.5637	0	#DIV/0!	#DIV/0!	#DIV/0!		11.5637	0	#DIV/0!	#DIV/0!	#DIV/0!
		218	235.818	0.06282	100	0.0627806	19.1402	0.0883392	0.7	45		11.563	11.5624	-0.00064375	64.375	0.349738	0.34972		11.563	0	#DIV/0!	#DIV/0!	#DIV/0!		11.563	0	#DIV/0!	#DIV/0!	#DIV/0!			11.563	0	#DIV/0!	#DIV/0!	#DIV/0!		11.563	0	#DIV/0!	#DIV/0!	#DIV/0!		11.563	0	#DIV/0!	#DIV/0!	#DIV/0!
		219	235.799	0.06281	100	0.0627706	19.1402	0.0883392	0.7	45		11.5624	11.5617	-0.000643935	64.3935	0.349803	0.349785		11.5624	0	#DIV/0!	#DIV/0!	#DIV/0!		11.5624	0	#DIV/0!	#DIV/0!	#DIV/0!			11.5624	0	#DIV/0!	#DIV/0!	#DIV/0!		11.5624	0	#DIV/0!	#DIV/0!	#DIV/0!		11.5624	0	#DIV/0!	#DIV/0!	#DIV/0!
		220	235.78	0.0628	100	0.0627606	19.1402	0.0883392	0.7	45		11.5617	11.5611	-0.000644121	64.4121	0.349867	0.349849		11.5617	0	#DIV/0!	#DIV/0!	#DIV/0!		11.5617	0	#DIV/0!	#DIV/0!	#DIV/0!			11.5617	0	#DIV/0!	#DIV/0!	#DIV/0!		11.5617	0	#DIV/0!	#DIV/0!	#DIV/0!		11.5617	0	#DIV/0!	#DIV/0!	#DIV/0!
		221	235.761	0.06279	100	0.0627506	19.1402	0.0883392	0.7	45		11.5611	11.5605	-0.000644306	64.4306	0.349932	0.349914		11.5611	0	#DIV/0!	#DIV/0!	#DIV/0!		11.5611	0	#DIV/0!	#DIV/0!	#DIV/0!			11.5611	0	#DIV/0!	#DIV/0!	#DIV/0!		11.5611	0	#DIV/0!	#DIV/0!	#DIV/0!		11.5611	0	#DIV/0!	#DIV/0!	#DIV/0!
		222	235.742	0.06278	100	0.0627406	19.1402	0.0883392	0.7	45		11.5605	11.5598	-0.000644492	64.4492	0.349996	0.349978		11.5605	0	#DIV/0!	#DIV/0!	#DIV/0!		11.5605	0	#DIV/0!	#DIV/0!	#DIV/0!			11.5605	0	#DIV/0!	#DIV/0!	#DIV/0!		11.5605	0	#DIV/0!	#DIV/0!	#DIV/0!		11.5605	0	#DIV/0!	#DIV/0!	#DIV/0!
		223	235.723	0.06277	100	0.0627306	19.1402	0.0883392	0.7	45		11.5598	11.5592	-0.000644677	64.4677	0.350061	0.350043		11.5598	0	#DIV/0!	#DIV/0!	#DIV/0!		11.5598	0	#DIV/0!	#DIV/0!	#DIV/0!			11.5598	0	#DIV/0!	#DIV/0!	#DIV/0!		11.5598	0	#DIV/0!	#DIV/0!	#DIV/0!		11.5598	0	#DIV/0!	#DIV/0!	#DIV/0!
		224	235.704	0.06276	100	0.0627206	19.1402	0.0883392	0.7	45		11.5592	11.5585	-0.000644863	64.4863	0.350126	0.350107		11.5592	0	#DIV/0!	#DIV/0!	#DIV/0!		11.5592	0	#DIV/0!	#DIV/0!	#DIV/0!			11.5592	0	#DIV/0!	#DIV/0!	#DIV/0!		11.5592	0	#DIV/0!	#DIV/0!	#DIV/0!		11.5592	0	#DIV/0!	#DIV/0!	#DIV/0!
		225	235.685	0.06275	100	0.0627106	19.1402	0.0883392	0.7	45		11.5585	11.5579	-0.000645049	64.5049	0.35019	0.350172		11.5585	0	#DIV/0!	#DIV/0!	#DIV/0!		11.5585	0	#DIV/0!	#DIV/0!	#DIV/0!			11.5585	0	#DIV/0!	#DIV/0!	#DIV/0!		11.5585	0	#DIV/0!	#DIV/0!	#DIV/0!		11.5585	0	#DIV/0!	#DIV/0!	#DIV/0!
		226	235.666	0.06274	100	0.0627007	19.1402	0.0883392	0.7	45		11.5579	11.5572	-0.000645235	64.5235	0.350255	0.350237		11.5579	0	#DIV/0!	#DIV/0!	#DIV/0!		11.5579	0	#DIV/0!	#DIV/0!	#DIV/0!			11.5579	0	#DIV/0!	#DIV/0!	#DIV/0!		11.5579	0	#DIV/0!	#DIV/0!	#DIV/0!		11.5579	0	#DIV/0!	#DIV/0!	#DIV/0!
		227	235.647	0.06273	100	0.0626907	19.1402	0.0883392	0.7	45		11.5572	11.5566	-0.000645421	64.5421	0.350319	0.350301		11.5572	0	#DIV/0!	#DIV/0!	#DIV/0!		11.5572	0	#DIV/0!	#DIV/0!	#DIV/0!			11.5572	0	#DIV/0!	#DIV/0!	#DIV/0!		11.5572	0	#DIV/0!	#DIV/0!	#DIV/0!		11.5572	0	#DIV/0!	#DIV/0!	#DIV/0!
		228	235.628	0.06272	100	0.0626807	19.1402	0.0883392	0.7	45		11.5566	11.5559	-0.000645606	64.5606	0.350384	0.350366		11.5566	0	#DIV/0!	#DIV/0!	#DIV/0!		11.5566	0	#DIV/0!	#DIV/0!	#DIV/0!			11.5566	0	#DIV/0!	#DIV/0!	#DIV/0!		11.5566	0	#DIV/0!	#DIV/0!	#DIV/0!		11.5566	0	#DIV/0!	#DIV/0!	#DIV/0!
		229	235.609	0.06271	100	0.0626707	19.1402	0.0883392	0.7	45		11.5559	11.5553	-0.000645792	64.5792	0.350449	0.350431		11.5559	0	#DIV/0!	#DIV/0!	#DIV/0!		11.5559	0	#DIV/0!	#DIV/0!	#DIV/0!			11.5559	0	#DIV/0!	#DIV/0!	#DIV/0!		11.5559	0	#DIV/0!	#DIV/0!	#DIV/0!		11.5559	0	#DIV/0!	#DIV/0!	#DIV/0!
		230	235.589	0.0627	100	0.0626607	19.1402	0.0883392	0.7	45		11.5553	11.5547	-0.000645979	64.5979	0.350513	0.350495		11.5553	0	#DIV/0!	#DIV/0!	#DIV/0!		11.5553	0	#DIV/0!	#DIV/0!	#DIV/0!			11.5553	0	#DIV/0!	#DIV/0!	#DIV/0!		11.5553	0	#DIV/0!	#DIV/0!	#DIV/0!		11.5553	0	#DIV/0!	#DIV/0!	#DIV/0!
		231	235.57	0.06269	100	0.0626507	19.1402	0.0883392	0.7	45		11.5547	11.554	-0.000646165	64.6165	0.350578	0.35056		11.5547	0	#DIV/0!	#DIV/0!	#DIV/0!		11.5547	0	#DIV/0!	#DIV/0!	#DIV/0!			11.5547	0	#DIV/0!	#DIV/0!	#DIV/0!		11.5547	0	#DIV/0!	#DIV/0!	#DIV/0!		11.5547	0	#DIV/0!	#DIV/0!	#DIV/0!
		232	235.551	0.06268	100	0.0626407	19.1402	0.0883392	0.7	45		11.554	11.5534	-0.000646351	64.6351	0.350643	0.350625		11.554	0	#DIV/0!	#DIV/0!	#DIV/0!		11.554	0	#DIV/0!	#DIV/0!	#DIV/0!			11.554	0	#DIV/0!	#DIV/0!	#DIV/0!		11.554	0	#DIV/0!	#DIV/0!	#DIV/0!		11.554	0	#DIV/0!	#DIV/0!	#DIV/0!
		233	235.532	0.06267	100	0.0626307	19.1402	0.0883392	0.7	45		11.5534	11.5527	-0.000646537	64.6537	0.350707	0.350689		11.5534	0	#DIV/0!	#DIV/0!	#DIV/0!		11.5534	0	#DIV/0!	#DIV/0!	#DIV/0!			11.5534	0	#DIV/0!	#DIV/0!	#DIV/0!		11.5534	0	#DIV/0!	#DIV/0!	#DIV/0!		11.5534	0	#DIV/0!	#DIV/0!	#DIV/0!
		234	235.513	0.06266	100	0.0626208	19.1402	0.0883392	0.7	45		11.5527	11.5521	-0.000646724	64.6724	0.350772	0.350754		11.5527	0	#DIV/0!	#DIV/0!	#DIV/0!		11.5527	0	#DIV/0!	#DIV/0!	#DIV/0!			11.5527	0	#DIV/0!	#DIV/0!	#DIV/0!		11.5527	0	#DIV/0!	#DIV/0!	#DIV/0!		11.5527	0	#DIV/0!	#DIV/0!	#DIV/0!
		235	235.494	0.06265	100	0.0626108	19.1402	0.0883392	0.7	45		11.5521	11.5514	-0.00064691	64.691	0.350837	0.350819		11.5521	0	#DIV/0!	#DIV/0!	#DIV/0!		11.5521	0	#DIV/0!	#DIV/0!	#DIV/0!			11.5521	0	#DIV/0!	#DIV/0!	#DIV/0!		11.5521	0	#DIV/0!	#DIV/0!	#DIV/0!		11.5521	0	#DIV/0!	#DIV/0!	#DIV/0!
		236	235.475	0.06264	100	0.0626008	19.1402	0.0883392	0.7	45		11.5514	11.5508	-0.000647097	64.7097	0.350902	0.350884		11.5514	0	#DIV/0!	#DIV/0!	#DIV/0!		11.5514	0	#DIV/0!	#DIV/0!	#DIV/0!			11.5514	0	#DIV/0!	#DIV/0!	#DIV/0!		11.5514	0	#DIV/0!	#DIV/0!	#DIV/0!		11.5514	0	#DIV/0!	#DIV/0!	#DIV/0!
		237	235.456	0.06263	100	0.0625908	19.1402	0.0883392	0.7	45		11.5508	11.5501	-0.000647283	64.7283	0.350967	0.350948		11.5508	0	#DIV/0!	#DIV/0!	#DIV/0!		11.5508	0	#DIV/0!	#DIV/0!	#DIV/0!			11.5508	0	#DIV/0!	#DIV/0!	#DIV/0!		11.5508	0	#DIV/0!	#DIV/0!	#DIV/0!		11.5508	0	#DIV/0!	#DIV/0!	#DIV/0!
		238	235.437	0.06262	100	0.0625808	19.1402	0.0883392	0.7	45		11.5501	11.5495	-0.00064747	64.747	0.351031	0.351013		11.5501	0	#DIV/0!	#DIV/0!	#DIV/0!		11.5501	0	#DIV/0!	#DIV/0!	#DIV/0!			11.5501	0	#DIV/0!	#DIV/0!	#DIV/0!		11.5501	0	#DIV/0!	#DIV/0!	#DIV/0!		11.5501	0	#DIV/0!	#DIV/0!	#DIV/0!
		239	235.418	0.06261	100	0.0625708	19.1402	0.0883392	0.7	45		11.5495	11.5488	-0.000647656	64.7656	0.351096	0.351078		11.5495	0	#DIV/0!	#DIV/0!	#DIV/0!		11.5495	0	#DIV/0!	#DIV/0!	#DIV/0!			11.5495	0	#DIV/0!	#DIV/0!	#DIV/0!		11.5495	0	#DIV/0!	#DIV/0!	#DIV/0!		11.5495	0	#DIV/0!	#DIV/0!	#DIV/0!
		240	235.398	0.0626	100	0.0625608	19.1402	0.0883392	0.7	45		11.5488	11.5482	-0.000647843	64.7843	0.351161	0.351143		11.5488	0	#DIV/0!	#DIV/0!	#DIV/0!		11.5488	0	#DIV/0!	#DIV/0!	#DIV/0!			11.5488	0	#DIV/0!	#DIV/0!	#DIV/0!		11.5488	0	#DIV/0!	#DIV/0!	#DIV/0!		11.5488	0	#DIV/0!	#DIV/0!	#DIV/0!
		241	235.379	0.06259	100	0.0625508	19.1402	0.0883392	0.7	45		11.5482	11.5475	-0.00064803	64.803	0.351226	0.351208		11.5482	0	#DIV/0!	#DIV/0!	#DIV/0!		11.5482	0	#DIV/0!	#DIV/0!	#DIV/0!			11.5482	0	#DIV/0!	#DIV/0!	#DIV/0!		11.5482	0	#DIV/0!	#DIV/0!	#DIV/0!		11.5482	0	#DIV/0!	#DIV/0!	#DIV/0!
		242	235.36	0.06258	100	0.0625409	19.1402	0.0883392	0.7	45		11.5475	11.5469	-0.000648217	64.8217	0.351291	0.351272		11.5475	0	#DIV/0!	#DIV/0!	#DIV/0!		11.5475	0	#DIV/0!	#DIV/0!	#DIV/0!			11.5475	0	#DIV/0!	#DIV/0!	#DIV/0!		11.5475	0	#DIV/0!	#DIV/0!	#DIV/0!		11.5475	0	#DIV/0!	#DIV/0!	#DIV/0!
		243	235.341	0.06257	100	0.0625309	19.1402	0.0883392	0.7	45		11.5469	11.5462	-0.000648404	64.8404	0.351356	0.351337		11.5469	0	#DIV/0!	#DIV/0!	#DIV/0!		11.5469	0	#DIV/0!	#DIV/0!	#DIV/0!			11.5469	0	#DIV/0!	#DIV/0!	#DIV/0!		11.5469	0	#DIV/0!	#DIV/0!	#DIV/0!		11.5469	0	#DIV/0!	#DIV/0!	#DIV/0!
		244	235.322	0.06256	100	0.0625209	19.1402	0.0883392	0.7	45		11.5462	11.5456	-0.000648591	64.8591	0.35142	0.351402		11.5462	0	#DIV/0!	#DIV/0!	#DIV/0!		11.5462	0	#DIV/0!	#DIV/0!	#DIV/0!			11.5462	0	#DIV/0!	#DIV/0!	#DIV/0!		11.5462	0	#DIV/0!	#DIV/0!	#DIV/0!		11.5462	0	#DIV/0!	#DIV/0!	#DIV/0!
		245	235.303	0.06255	100	0.0625109	19.1402	0.0883392	0.7	45		11.5456	11.5449	-0.000648778	64.8778	0.351485	0.351467		11.5456	0	#DIV/0!	#DIV/0!	#DIV/0!		11.5456	0	#DIV/0!	#DIV/0!	#DIV/0!			11.5456	0	#DIV/0!	#DIV/0!	#DIV/0!		11.5456	0	#DIV/0!	#DIV/0!	#DIV/0!		11.5456	0	#DIV/0!	#DIV/0!	#DIV/0!
		246	235.284	0.06254	100	0.0625009	19.1402	0.0883392	0.7	45		11.5449	11.5443	-0.000648965	64.8965	0.35155	0.351532		11.5449	0	#DIV/0!	#DIV/0!	#DIV/0!		11.5449	0	#DIV/0!	#DIV/0!	#DIV/0!			11.5449	0	#DIV/0!	#DIV/0!	#DIV/0!		11.5449	0	#DIV/0!	#DIV/0!	#DIV/0!		11.5449	0	#DIV/0!	#DIV/0!	#DIV/0!
		247	235.265	0.06253	100	0.0624909	19.1402	0.0883392	0.7	45		11.5443	11.5436	-0.000649152	64.9152	0.351615	0.351597		11.5443	0	#DIV/0!	#DIV/0!	#DIV/0!		11.5443	0	#DIV/0!	#DIV/0!	#DIV/0!			11.5443	0	#DIV/0!	#DIV/0!	#DIV/0!		11.5443	0	#DIV/0!	#DIV/0!	#DIV/0!		11.5443	0	#DIV/0!	#DIV/0!	#DIV/0!
		248	235.245	0.06252	100	0.0624809	19.1402	0.0883392	0.7	45		11.5436	11.543	-0.000649339	64.9339	0.35168	0.351662		11.5436	0	#DIV/0!	#DIV/0!	#DIV/0!		11.5436	0	#DIV/0!	#DIV/0!	#DIV/0!			11.5436	0	#DIV/0!	#DIV/0!	#DIV/0!		11.5436	0	#DIV/0!	#DIV/0!	#DIV/0!		11.5436	0	#DIV/0!	#DIV/0!	#DIV/0!
		249	235.226	0.06251	100	0.0624709	19.1402	0.0883392	0.7	45		11.543	11.5423	-0.000649527	64.9527	0.351745	0.351727		11.543	0	#DIV/0!	#DIV/0!	#DIV/0!		11.543	0	#DIV/0!	#DIV/0!	#DIV/0!			11.543	0	#DIV/0!	#DIV/0!	#DIV/0!		11.543	0	#DIV/0!	#DIV/0!	#DIV/0!		11.543	0	#DIV/0!	#DIV/0!	#DIV/0!
		250	235.207	0.0625	100	0.062461	19.1402	0.0883392	0.7	45		11.5423	11.5417	-0.000649714	64.9714	0.35181	0.351792		11.5423	0	#DIV/0!	#DIV/0!	#DIV/0!		11.5423	0	#DIV/0!	#DIV/0!	#DIV/0!			11.5423	0	#DIV/0!	#DIV/0!	#DIV/0!		11.5423	0	#DIV/0!	#DIV/0!	#DIV/0!		11.5423	0	#DIV/0!	#DIV/0!	#DIV/0!
		251	235.188	0.06249	100	0.062451	19.1402	0.0883392	0.7	45		11.5417	11.541	-0.000649901	64.9901	0.351875	0.351857		11.5417	0	#DIV/0!	#DIV/0!	#DIV/0!		11.5417	0	#DIV/0!	#DIV/0!	#DIV/0!			11.5417	0	#DIV/0!	#DIV/0!	#DIV/0!		11.5417	0	#DIV/0!	#DIV/0!	#DIV/0!		11.5417	0	#DIV/0!	#DIV/0!	#DIV/0!
		252	235.169	0.06248	100	0.062441	19.1402	0.0883392	0.7	45		11.541	11.5404	-0.000650089	65.0089	0.35194	0.351922		11.541	0	#DIV/0!	#DIV/0!	#DIV/0!		11.541	0	#DIV/0!	#DIV/0!	#DIV/0!			11.541	0	#DIV/0!	#DIV/0!	#DIV/0!		11.541	0	#DIV/0!	#DIV/0!	#DIV/0!		11.541	0	#DIV/0!	#DIV/0!	#DIV/0!
		253	235.15	0.06247	100	0.062431	19.1402	0.0883392	0.7	45		11.5404	11.5397	-0.000650277	65.0277	0.352005	0.351987		11.5404	0	#DIV/0!	#DIV/0!	#DIV/0!		11.5404	0	#DIV/0!	#DIV/0!	#DIV/0!			11.5404	0	#DIV/0!	#DIV/0!	#DIV/0!		11.5404	0	#DIV/0!	#DIV/0!	#DIV/0!		11.5404	0	#DIV/0!	#DIV/0!	#DIV/0!
		254	235.13	0.06246	100	0.062421	19.1402	0.0883392	0.7	45		11.5397	11.5391	-0.000650464	65.0464	0.35207	0.352052		11.5397	0	#DIV/0!	#DIV/0!	#DIV/0!		11.5397	0	#DIV/0!	#DIV/0!	#DIV/0!			11.5397	0	#DIV/0!	#DIV/0!	#DIV/0!		11.5397	0	#DIV/0!	#DIV/0!	#DIV/0!		11.5397	0	#DIV/0!	#DIV/0!	#DIV/0!
		255	235.111	0.06245	100	0.062411	19.1402	0.0883392	0.7	45		11.5391	11.5384	-0.000650652	65.0652	0.352135	0.352117		11.5391	0	#DIV/0!	#DIV/0!	#DIV/0!		11.5391	0	#DIV/0!	#DIV/0!	#DIV/0!			11.5391	0	#DIV/0!	#DIV/0!	#DIV/0!		11.5391	0	#DIV/0!	#DIV/0!	#DIV/0!		11.5391	0	#DIV/0!	#DIV/0!	#DIV/0!
		256	235.092	0.06244	100	0.062401	19.1402	0.0883392	0.7	45		11.5384	11.5378	-0.00065084	65.084	0.3522	0.352182		11.5384	0	#DIV/0!	#DIV/0!	#DIV/0!		11.5384	0	#DIV/0!	#DIV/0!	#DIV/0!			11.5384	0	#DIV/0!	#DIV/0!	#DIV/0!		11.5384	0	#DIV/0!	#DIV/0!	#DIV/0!		11.5384	0	#DIV/0!	#DIV/0!	#DIV/0!
		257	235.073	0.06243	100	0.062391	19.1402	0.0883392	0.7	45		11.5378	11.5371	-0.000651028	65.1028	0.352266	0.352247		11.5378	0	#DIV/0!	#DIV/0!	#DIV/0!		11.5378	0	#DIV/0!	#DIV/0!	#DIV/0!			11.5378	0	#DIV/0!	#DIV/0!	#DIV/0!		11.5378	0	#DIV/0!	#DIV/0!	#DIV/0!		11.5378	0	#DIV/0!	#DIV/0!	#DIV/0!
		258	235.054	0.06242	100	0.0623811	19.1402	0.0883392	0.7	45		11.5371	11.5365	-0.000651215	65.1215	0.352331	0.352312		11.5371	0	#DIV/0!	#DIV/0!	#DIV/0!		11.5371	0	#DIV/0!	#DIV/0!	#DIV/0!			11.5371	0	#DIV/0!	#DIV/0!	#DIV/0!		11.5371	0	#DIV/0!	#DIV/0!	#DIV/0!		11.5371	0	#DIV/0!	#DIV/0!	#DIV/0!
		259	235.035	0.06241	100	0.0623711	19.1402	0.0883392	0.7	45		11.5365	11.5358	-0.000651403	65.1403	0.352396	0.352377		11.5365	0	#DIV/0!	#DIV/0!	#DIV/0!		11.5365	0	#DIV/0!	#DIV/0!	#DIV/0!			11.5365	0	#DIV/0!	#DIV/0!	#DIV/0!		11.5365	0	#DIV/0!	#DIV/0!	#DIV/0!		11.5365	0	#DIV/0!	#DIV/0!	#DIV/0!
		260	235.015	0.0624	100	0.0623611	19.1402	0.0883392	0.7	45		11.5358	11.5352	-0.000651592	65.1592	0.352461	0.352443		11.5358	0	#DIV/0!	#DIV/0!	#DIV/0!		11.5358	0	#DIV/0!	#DIV/0!	#DIV/0!			11.5358	0	#DIV/0!	#DIV/0!	#DIV/0!		11.5358	0	#DIV/0!	#DIV/0!	#DIV/0!		11.5358	0	#DIV/0!	#DIV/0!	#DIV/0!
		261	234.996	0.06239	100	0.0623511	19.1402	0.0883392	0.7	45		11.5352	11.5345	-0.00065178	65.178	0.352526	0.352508		11.5352	0	#DIV/0!	#DIV/0!	#DIV/0!		11.5352	0	#DIV/0!	#DIV/0!	#DIV/0!			11.5352	0	#DIV/0!	#DIV/0!	#DIV/0!		11.5352	0	#DIV/0!	#DIV/0!	#DIV/0!		11.5352	0	#DIV/0!	#DIV/0!	#DIV/0!
		262	234.977	0.06238	100	0.0623411	19.1402	0.0883392	0.7	45		11.5345	11.5339	-0.000651968	65.1968	0.352591	0.352573		11.5345	0	#DIV/0!	#DIV/0!	#DIV/0!		11.5345	0	#DIV/0!	#DIV/0!	#DIV/0!			11.5345	0	#DIV/0!	#DIV/0!	#DIV/0!		11.5345	0	#DIV/0!	#DIV/0!	#DIV/0!		11.5345	0	#DIV/0!	#DIV/0!	#DIV/0!
		263	234.958	0.06237	100	0.0623311	19.1402	0.0883392	0.7	45		11.5339	11.5332	-0.000652156	65.2156	0.352656	0.352638		11.5339	0	#DIV/0!	#DIV/0!	#DIV/0!		11.5339	0	#DIV/0!	#DIV/0!	#DIV/0!			11.5339	0	#DIV/0!	#DIV/0!	#DIV/0!		11.5339	0	#DIV/0!	#DIV/0!	#DIV/0!		11.5339	0	#DIV/0!	#DIV/0!	#DIV/0!
		264	234.939	0.06236	100	0.0623211	19.1402	0.0883392	0.7	45		11.5332	11.5326	-0.000652344	65.2344	0.352722	0.352703		11.5332	0	#DIV/0!	#DIV/0!	#DIV/0!		11.5332	0	#DIV/0!	#DIV/0!	#DIV/0!			11.5332	0	#DIV/0!	#DIV/0!	#DIV/0!		11.5332	0	#DIV/0!	#DIV/0!	#DIV/0!		11.5332	0	#DIV/0!	#DIV/0!	#DIV/0!
		265	234.92	0.06235	100	0.0623111	19.1402	0.0883392	0.7	45		11.5326	11.5319	-0.000652533	65.2533	0.352787	0.352769		11.5326	0	#DIV/0!	#DIV/0!	#DIV/0!		11.5326	0	#DIV/0!	#DIV/0!	#DIV/0!			11.5326	0	#DIV/0!	#DIV/0!	#DIV/0!		11.5326	0	#DIV/0!	#DIV/0!	#DIV/0!		11.5326	0	#DIV/0!	#DIV/0!	#DIV/0!
		266	234.9	0.06234	100	0.0623012	19.1402	0.0883392	0.7	45		11.5319	11.5313	-0.000652721	65.2721	0.352852	0.352834		11.5319	0	#DIV/0!	#DIV/0!	#DIV/0!		11.5319	0	#DIV/0!	#DIV/0!	#DIV/0!			11.5319	0	#DIV/0!	#DIV/0!	#DIV/0!		11.5319	0	#DIV/0!	#DIV/0!	#DIV/0!		11.5319	0	#DIV/0!	#DIV/0!	#DIV/0!
		267	234.881	0.06233	100	0.0622912	19.1402	0.0883392	0.7	45		11.5313	11.5306	-0.00065291	65.291	0.352917	0.352899		11.5313	0	#DIV/0!	#DIV/0!	#DIV/0!		11.5313	0	#DIV/0!	#DIV/0!	#DIV/0!			11.5313	0	#DIV/0!	#DIV/0!	#DIV/0!		11.5313	0	#DIV/0!	#DIV/0!	#DIV/0!		11.5313	0	#DIV/0!	#DIV/0!	#DIV/0!
		268	234.862	0.06232	100	0.0622812	19.1402	0.0883392	0.7	45		11.5306	11.53	-0.000653098	65.3098	0.352983	0.352964		11.5306	0	#DIV/0!	#DIV/0!	#DIV/0!		11.5306	0	#DIV/0!	#DIV/0!	#DIV/0!			11.5306	0	#DIV/0!	#DIV/0!	#DIV/0!		11.5306	0	#DIV/0!	#DIV/0!	#DIV/0!		11.5306	0	#DIV/0!	#DIV/0!	#DIV/0!
		269	234.843	0.06231	100	0.0622712	19.1402	0.0883392	0.7	45		11.53	11.5293	-0.000653287	65.3287	0.353048	0.35303		11.53	0	#DIV/0!	#DIV/0!	#DIV/0!		11.53	0	#DIV/0!	#DIV/0!	#DIV/0!			11.53	0	#DIV/0!	#DIV/0!	#DIV/0!		11.53	0	#DIV/0!	#DIV/0!	#DIV/0!		11.53	0	#DIV/0!	#DIV/0!	#DIV/0!
		270	234.824	0.0623	100	0.0622612	19.1402	0.0883392	0.7	45		11.5293	11.5287	-0.000653476	65.3476	0.353113	0.353095		11.5293	0	#DIV/0!	#DIV/0!	#DIV/0!		11.5293	0	#DIV/0!	#DIV/0!	#DIV/0!			11.5293	0	#DIV/0!	#DIV/0!	#DIV/0!		11.5293	0	#DIV/0!	#DIV/0!	#DIV/0!		11.5293	0	#DIV/0!	#DIV/0!	#DIV/0!
		271	234.804	0.06229	100	0.0622512	19.1402	0.0883392	0.7	45		11.5287	11.528	-0.000653664	65.3664	0.353179	0.35316		11.5287	0	#DIV/0!	#DIV/0!	#DIV/0!		11.5287	0	#DIV/0!	#DIV/0!	#DIV/0!			11.5287	0	#DIV/0!	#DIV/0!	#DIV/0!		11.5287	0	#DIV/0!	#DIV/0!	#DIV/0!		11.5287	0	#DIV/0!	#DIV/0!	#DIV/0!
		272	234.785	0.06228	100	0.0622412	19.1402	0.0883392	0.7	45		11.528	11.5274	-0.000653853	65.3853	0.353244	0.353226		11.528	0	#DIV/0!	#DIV/0!	#DIV/0!		11.528	0	#DIV/0!	#DIV/0!	#DIV/0!			11.528	0	#DIV/0!	#DIV/0!	#DIV/0!		11.528	0	#DIV/0!	#DIV/0!	#DIV/0!		11.528	0	#DIV/0!	#DIV/0!	#DIV/0!
		273	234.766	0.06227	100	0.0622312	19.1402	0.0883392	0.7	45		11.5274	11.5267	-0.000654042	65.4042	0.353309	0.353291		11.5274	0	#DIV/0!	#DIV/0!	#DIV/0!		11.5274	0	#DIV/0!	#DIV/0!	#DIV/0!			11.5274	0	#DIV/0!	#DIV/0!	#DIV/0!		11.5274	0	#DIV/0!	#DIV/0!	#DIV/0!		11.5274	0	#DIV/0!	#DIV/0!	#DIV/0!
		274	234.747	0.06226	100	0.0622213	19.1402	0.0883392	0.7	45		11.5267	11.526	-0.000654231	65.4231	0.353375	0.353356		11.5267	0	#DIV/0!	#DIV/0!	#DIV/0!		11.5267	0	#DIV/0!	#DIV/0!	#DIV/0!			11.5267	0	#DIV/0!	#DIV/0!	#DIV/0!		11.5267	0	#DIV/0!	#DIV/0!	#DIV/0!		11.5267	0	#DIV/0!	#DIV/0!	#DIV/0!
		275	234.727	0.06225	100	0.0622113	19.1402	0.0883392	0.7	45		11.526	11.5254	-0.00065442	65.442	0.35344	0.353422		11.526	0	#DIV/0!	#DIV/0!	#DIV/0!		11.526	0	#DIV/0!	#DIV/0!	#DIV/0!			11.526	0	#DIV/0!	#DIV/0!	#DIV/0!		11.526	0	#DIV/0!	#DIV/0!	#DIV/0!		11.526	0	#DIV/0!	#DIV/0!	#DIV/0!
		276	234.708	0.06224	100	0.0622013	19.1402	0.0883392	0.7	45		11.5254	11.5247	-0.000654609	65.4609	0.353505	0.353487		11.5254	0	#DIV/0!	#DIV/0!	#DIV/0!		11.5254	0	#DIV/0!	#DIV/0!	#DIV/0!			11.5254	0	#DIV/0!	#DIV/0!	#DIV/0!		11.5254	0	#DIV/0!	#DIV/0!	#DIV/0!		11.5254	0	#DIV/0!	#DIV/0!	#DIV/0!
		277	234.689	0.06223	100	0.0621913	19.1402	0.0883392	0.7	45		11.5247	11.5241	-0.000654798	65.4798	0.353571	0.353552		11.5247	0	#DIV/0!	#DIV/0!	#DIV/0!		11.5247	0	#DIV/0!	#DIV/0!	#DIV/0!			11.5247	0	#DIV/0!	#DIV/0!	#DIV/0!		11.5247	0	#DIV/0!	#DIV/0!	#DIV/0!		11.5247	0	#DIV/0!	#DIV/0!	#DIV/0!
		278	234.67	0.06222	100	0.0621813	19.1402	0.0883392	0.7	45		11.5241	11.5234	-0.000654987	65.4987	0.353636	0.353618		11.5241	0	#DIV/0!	#DIV/0!	#DIV/0!		11.5241	0	#DIV/0!	#DIV/0!	#DIV/0!			11.5241	0	#DIV/0!	#DIV/0!	#DIV/0!		11.5241	0	#DIV/0!	#DIV/0!	#DIV/0!		11.5241	0	#DIV/0!	#DIV/0!	#DIV/0!
		279	234.651	0.06221	100	0.0621713	19.1402	0.0883392	0.7	45		11.5234	11.5228	-0.000655177	65.5177	0.353702	0.353683		11.5234	0	#DIV/0!	#DIV/0!	#DIV/0!		11.5234	0	#DIV/0!	#DIV/0!	#DIV/0!			11.5234	0	#DIV/0!	#DIV/0!	#DIV/0!		11.5234	0	#DIV/0!	#DIV/0!	#DIV/0!		11.5234	0	#DIV/0!	#DIV/0!	#DIV/0!
		280	234.631	0.0622	100	0.0621613	19.1402	0.0883392	0.7	45		11.5228	11.5221	-0.000655366	65.5366	0.353767	0.353749		11.5228	0	#DIV/0!	#DIV/0!	#DIV/0!		11.5228	0	#DIV/0!	#DIV/0!	#DIV/0!			11.5228	0	#DIV/0!	#DIV/0!	#DIV/0!		11.5228	0	#DIV/0!	#DIV/0!	#DIV/0!		11.5228	0	#DIV/0!	#DIV/0!	#DIV/0!
		281	234.612	0.06219	100	0.0621513	19.1402	0.0883392	0.7	45		11.5221	11.5215	-0.000655556	65.5556	0.353833	0.353814		11.5221	0	#DIV/0!	#DIV/0!	#DIV/0!		11.5221	0	#DIV/0!	#DIV/0!	#DIV/0!			11.5221	0	#DIV/0!	#DIV/0!	#DIV/0!		11.5221	0	#DIV/0!	#DIV/0!	#DIV/0!		11.5221	0	#DIV/0!	#DIV/0!	#DIV/0!
		282	234.593	0.06218	100	0.0621414	19.1402	0.0883392	0.7	45		11.5215	11.5208	-0.000655745	65.5745	0.353898	0.35388		11.5215	0	#DIV/0!	#DIV/0!	#DIV/0!		11.5215	0	#DIV/0!	#DIV/0!	#DIV/0!			11.5215	0	#DIV/0!	#DIV/0!	#DIV/0!		11.5215	0	#DIV/0!	#DIV/0!	#DIV/0!		11.5215	0	#DIV/0!	#DIV/0!	#DIV/0!
		283	234.574	0.06217	100	0.0621314	19.1402	0.0883392	0.7	45		11.5208	11.5201	-0.000655935	65.5935	0.353964	0.353945		11.5208	0	#DIV/0!	#DIV/0!	#DIV/0!		11.5208	0	#DIV/0!	#DIV/0!	#DIV/0!			11.5208	0	#DIV/0!	#DIV/0!	#DIV/0!		11.5208	0	#DIV/0!	#DIV/0!	#DIV/0!		11.5208	0	#DIV/0!	#DIV/0!	#DIV/0!
		284	234.554	0.06216	100	0.0621214	19.1402	0.0883392	0.7	45		11.5201	11.5195	-0.000656124	65.6124	0.354029	0.354011		11.5201	0	#DIV/0!	#DIV/0!	#DIV/0!		11.5201	0	#DIV/0!	#DIV/0!	#DIV/0!			11.5201	0	#DIV/0!	#DIV/0!	#DIV/0!		11.5201	0	#DIV/0!	#DIV/0!	#DIV/0!		11.5201	0	#DIV/0!	#DIV/0!	#DIV/0!
		285	234.535	0.06215	100	0.0621114	19.1402	0.0883392	0.7	45		11.5195	11.5188	-0.000656314	65.6314	0.354095	0.354076		11.5195	0	#DIV/0!	#DIV/0!	#DIV/0!		11.5195	0	#DIV/0!	#DIV/0!	#DIV/0!			11.5195	0	#DIV/0!	#DIV/0!	#DIV/0!		11.5195	0	#DIV/0!	#DIV/0!	#DIV/0!		11.5195	0	#DIV/0!	#DIV/0!	#DIV/0!
		286	234.516	0.06214	100	0.0621014	19.1402	0.0883392	0.7	45		11.5188	11.5182	-0.000656504	65.6504	0.35416	0.354142		11.5188	0	#DIV/0!	#DIV/0!	#DIV/0!		11.5188	0	#DIV/0!	#DIV/0!	#DIV/0!			11.5188	0	#DIV/0!	#DIV/0!	#DIV/0!		11.5188	0	#DIV/0!	#DIV/0!	#DIV/0!		11.5188	0	#DIV/0!	#DIV/0!	#DIV/0!
		287	234.496	0.06213	100	0.0620914	19.1402	0.0883392	0.7	45		11.5182	11.5175	-0.000656693	65.6693	0.354226	0.354207		11.5182	0	#DIV/0!	#DIV/0!	#DIV/0!		11.5182	0	#DIV/0!	#DIV/0!	#DIV/0!			11.5182	0	#DIV/0!	#DIV/0!	#DIV/0!		11.5182	0	#DIV/0!	#DIV/0!	#DIV/0!		11.5182	0	#DIV/0!	#DIV/0!	#DIV/0!
		288	234.477	0.06212	100	0.0620814	19.1402	0.0883392	0.7	45		11.5175	11.5169	-0.000656883	65.6883	0.354291	0.354273		11.5175	0	#DIV/0!	#DIV/0!	#DIV/0!		11.5175	0	#DIV/0!	#DIV/0!	#DIV/0!			11.5175	0	#DIV/0!	#DIV/0!	#DIV/0!		11.5175	0	#DIV/0!	#DIV/0!	#DIV/0!		11.5175	0	#DIV/0!	#DIV/0!	#DIV/0!
		289	234.458	0.06211	100	0.0620714	19.1402	0.0883392	0.7	45		11.5169	11.5162	-0.000657073	65.7073	0.354357	0.354339		11.5169	0	#DIV/0!	#DIV/0!	#DIV/0!		11.5169	0	#DIV/0!	#DIV/0!	#DIV/0!			11.5169	0	#DIV/0!	#DIV/0!	#DIV/0!		11.5169	0	#DIV/0!	#DIV/0!	#DIV/0!		11.5169	0	#DIV/0!	#DIV/0!	#DIV/0!
		290	234.439	0.0621	100	0.0620615	19.1402	0.0883392	0.7	45		11.5162	11.5155	-0.000657263	65.7263	0.354423	0.354404		11.5162	0	#DIV/0!	#DIV/0!	#DIV/0!		11.5162	0	#DIV/0!	#DIV/0!	#DIV/0!			11.5162	0	#DIV/0!	#DIV/0!	#DIV/0!		11.5162	0	#DIV/0!	#DIV/0!	#DIV/0!		11.5162	0	#DIV/0!	#DIV/0!	#DIV/0!
		291	234.419	0.06209	100	0.0620515	19.1402	0.0883392	0.7	45		11.5155	11.5149	-0.000657453	65.7453	0.354488	0.35447		11.5155	0	#DIV/0!	#DIV/0!	#DIV/0!		11.5155	0	#DIV/0!	#DIV/0!	#DIV/0!			11.5155	0	#DIV/0!	#DIV/0!	#DIV/0!		11.5155	0	#DIV/0!	#DIV/0!	#DIV/0!		11.5155	0	#DIV/0!	#DIV/0!	#DIV/0!
		292	234.4	0.06208	100	0.0620415	19.1402	0.0883392	0.7	45		11.5149	11.5142	-0.000657643	65.7643	0.354554	0.354536		11.5149	0	#DIV/0!	#DIV/0!	#DIV/0!		11.5149	0	#DIV/0!	#DIV/0!	#DIV/0!			11.5149	0	#DIV/0!	#DIV/0!	#DIV/0!		11.5149	0	#DIV/0!	#DIV/0!	#DIV/0!		11.5149	0	#DIV/0!	#DIV/0!	#DIV/0!
		293	234.381	0.06207	100	0.0620315	19.1402	0.0883392	0.7	45		11.5142	11.5136	-0.000657834	65.7834	0.35462	0.354601		11.5142	0	#DIV/0!	#DIV/0!	#DIV/0!		11.5142	0	#DIV/0!	#DIV/0!	#DIV/0!			11.5142	0	#DIV/0!	#DIV/0!	#DIV/0!		11.5142	0	#DIV/0!	#DIV/0!	#DIV/0!		11.5142	0	#DIV/0!	#DIV/0!	#DIV/0!
		294	234.362	0.06206	100	0.0620215	19.1402	0.0883392	0.7	45		11.5136	11.5129	-0.000658024	65.8024	0.354685	0.354667		11.5136	0	#DIV/0!	#DIV/0!	#DIV/0!		11.5136	0	#DIV/0!	#DIV/0!	#DIV/0!			11.5136	0	#DIV/0!	#DIV/0!	#DIV/0!		11.5136	0	#DIV/0!	#DIV/0!	#DIV/0!		11.5136	0	#DIV/0!	#DIV/0!	#DIV/0!
		295	234.342	0.06205	100	0.0620115	19.1402	0.0883392	0.7	45		11.5129	11.5123	-0.000658214	65.8214	0.354751	0.354733		11.5129	0	#DIV/0!	#DIV/0!	#DIV/0!		11.5129	0	#DIV/0!	#DIV/0!	#DIV/0!			11.5129	0	#DIV/0!	#DIV/0!	#DIV/0!		11.5129	0	#DIV/0!	#DIV/0!	#DIV/0!		11.5129	0	#DIV/0!	#DIV/0!	#DIV/0!
		296	234.323	0.06204	100	0.0620015	19.1402	0.0883392	0.7	45		11.5123	11.5116	-0.000658405	65.8405	0.354817	0.354798		11.5123	0	#DIV/0!	#DIV/0!	#DIV/0!		11.5123	0	#DIV/0!	#DIV/0!	#DIV/0!			11.5123	0	#DIV/0!	#DIV/0!	#DIV/0!		11.5123	0	#DIV/0!	#DIV/0!	#DIV/0!		11.5123	0	#DIV/0!	#DIV/0!	#DIV/0!
		297	234.304	0.06203	100	0.0619915	19.1402	0.0883392	0.7	45		11.5116	11.5109	-0.000658595	65.8595	0.354882	0.354864		11.5116	0	#DIV/0!	#DIV/0!	#DIV/0!		11.5116	0	#DIV/0!	#DIV/0!	#DIV/0!			11.5116	0	#DIV/0!	#DIV/0!	#DIV/0!		11.5116	0	#DIV/0!	#DIV/0!	#DIV/0!		11.5116	0	#DIV/0!	#DIV/0!	#DIV/0!
		298	234.284	0.06202	100	0.0619816	19.1402	0.0883392	0.7	45		11.5109	11.5103	-0.000658786	65.8786	0.354948	0.35493		11.5109	0	#DIV/0!	#DIV/0!	#DIV/0!		11.5109	0	#DIV/0!	#DIV/0!	#DIV/0!			11.5109	0	#DIV/0!	#DIV/0!	#DIV/0!		11.5109	0	#DIV/0!	#DIV/0!	#DIV/0!		11.5109	0	#DIV/0!	#DIV/0!	#DIV/0!
		299	234.265	0.06201	100	0.0619716	19.1402	0.0883392	0.7	45		11.5103	11.5096	-0.000658976	65.8976	0.355014	0.354996		11.5103	0	#DIV/0!	#DIV/0!	#DIV/0!		11.5103	0	#DIV/0!	#DIV/0!	#DIV/0!			11.5103	0	#DIV/0!	#DIV/0!	#DIV/0!		11.5103	0	#DIV/0!	#DIV/0!	#DIV/0!		11.5103	0	#DIV/0!	#DIV/0!	#DIV/0!
		300	234.246	0.062	100	0.0619616	19.1402	0.0883392	0.7	45		11.5096	11.509	-0.000659167	65.9167	0.35508	0.355061		11.5096	0	#DIV/0!	#DIV/0!	#DIV/0!		11.5096	0	#DIV/0!	#DIV/0!	#DIV/0!			11.5096	0	#DIV/0!	#DIV/0!	#DIV/0!		11.5096	0	#DIV/0!	#DIV/0!	#DIV/0!		11.5096	0	#DIV/0!	#DIV/0!	#DIV/0!
		301	234.226	0.06199	100	0.0619516	19.1402	0.0883392	0.7	45		11.509	11.5083	-0.000659358	65.9358	0.355146	0.355127		11.509	0	#DIV/0!	#DIV/0!	#DIV/0!		11.509	0	#DIV/0!	#DIV/0!	#DIV/0!			11.509	0	#DIV/0!	#DIV/0!	#DIV/0!		11.509	0	#DIV/0!	#DIV/0!	#DIV/0!		11.509	0	#DIV/0!	#DIV/0!	#DIV/0!
		302	234.207	0.06198	100	0.0619416	19.1402	0.0883392	0.7	45		11.5083	11.5076	-0.000659549	65.9549	0.355211	0.355193		11.5083	0	#DIV/0!	#DIV/0!	#DIV/0!		11.5083	0	#DIV/0!	#DIV/0!	#DIV/0!			11.5083	0	#DIV/0!	#DIV/0!	#DIV/0!		11.5083	0	#DIV/0!	#DIV/0!	#DIV/0!		11.5083	0	#DIV/0!	#DIV/0!	#DIV/0!
		303	234.188	0.06197	100	0.0619316	19.1402	0.0883392	0.7	45		11.5076	11.507	-0.000659739	65.9739	0.355277	0.355259		11.5076	0	#DIV/0!	#DIV/0!	#DIV/0!		11.5076	0	#DIV/0!	#DIV/0!	#DIV/0!			11.5076	0	#DIV/0!	#DIV/0!	#DIV/0!		11.5076	0	#DIV/0!	#DIV/0!	#DIV/0!		11.5076	0	#DIV/0!	#DIV/0!	#DIV/0!
[truncated: 697 more rows]
[truncated: 2 more columns]

## Sheet: LightNlight
Ξ(PPFD)	18.6047		Ξ(GASAT)	2.38861	Ξ(YCO2)	3.01059	Ξ(m)	0
ρ(PPFD)	0.742495		ρ(GASAT)	0.095327	ρ(YCO2)	0.12015	ρ(m)	0
[truncated: 2,007 more rows]
