# Supplementary material for: Quantifying photosynthetic restrictions
Source: Photosynth Res. 2025 Feb 18;163(2):19. doi: 10.1007/s11120-024-01129-y (PMC11835928; doi:10.1007/s11120-024-01129-y)
Supplement: Supplementary file 3 — Supplementary file3 (XLSX 12186 KB) [file 11120_2024_1129_MOESM3_ESM.xlsx]

## Sheet: 1. Stom
N° of transitions (1, 2)		1
Ca		420	Expected Inputs are in red
State I			State II			State III															CM	A(i)	A(ii)	A(iii)
																				0	1	-5.57534	-5.57534	#N/A
Known curve (y, n)		y	Incr g (0, small, n)		n	Increment g (0, small, n)		n												1	25.95	-2.34416	-2.34416	#N/A
known gM (Or>10)		100	known gM (Or>10)		100	known gM (Or>10)		100												2	50.9	0.702153	0.702153	#N/A
known gS		0.063	known gS		100	gS		0.055												3	75.85	3.53511	3.53511	#N/A
Aop		11																		4	100.8	6.12889	6.12889	#N/A
Ciop		220																		5	125.75	8.46431	8.46431	#N/A		1	should be 1
Known curve			Incr Curve (0, small, n)		0	Increment g (0, small, n)		n												6	150.7	10.5324	10.5324	#N/A		1.49411	should be 1
CE Ci based		0.12	CE Ci based		0.12	CE Ci based		0.12												7	175.65	12.3365	12.3365	#N/A		1	should be 1
ASAT		26	ASAT		26	ASAT		26												8	200.6	13.8912	13.8912	#N/A		dA/A	0.494114	should equal
ω Ci based		0.7	ω Ci based		0.7	ω Ci based		0.7												9	225.55	15.2197	15.2197	#N/A		LD+LB	0.330707
Γ		45	Γ		45	Γ		45												10	250.5	16.3498	16.3498	#N/A
Estimated curve			a		37916.7	a		37916.7												11	275.45	17.31	17.31	#N/A
gSop		0.055	b		-4308.33	b		-4308.33												12	300.4	18.127	18.127	#N/A
			c		84.7	c		84.7												13	325.35	18.8249	18.8249	#N/A
			μ		216.667	μ		216.667												14	350.3	19.424	19.424	#N/A
CE*		0.0883392	CE*		0.0883392	CE*		0.0883392												15	375.25	19.9411	19.9411	#N/A
ASAT*		19.1402	ASAT*		19.1402	ASAT*		19.1402												16	400.2	20.3902	20.3902	#N/A
																				18	450.1	21.1277	21.1277	#N/A		State I	State II	State III
Diffusional		Stomatal		Mesophyll		Biochemical														19	475.05	21.4327	21.4327	#N/A	CM	199.956	419.586	#N/A
Ξ(D)	6.84548	Ξ(gS)	6.84548	Ξ(gM)	0	Ξ(B)	0	Ξ(ASAT)	0	Ξ(CE)	0	Ξ(ω)	0	Ξ(Γ)	0					20	500	21.704	21.704	#N/A	A	13.854	20.6995	#N/A
ρ(D)	1	ρ(gS)	1	ρ(gM)	0	ρB	0	ρAsat	0	ρCE	0	ρω	0	ρΓ	0
L(D)	0.330707	L(gS)	0.330707	L(gM)	0	L(B)	0	L(ASAT)	0	L(CE)	0	L(ω)	0	L(Γ)	0
		Avg S(gS)	4.84109	Avg S(gM)	#DIV/0!			Avg SAsat	#DIV/0!	Avg SCE	#DIV/0!	Avg Sω	#DIV/0!	Avg SΓ	#DIV/0!
		Avg η(gS)	0.0297217	Avg η(gM)	#DIV/0!			Avg ηAsat	#DIV/0!	Avg ηCE	#DIV/0!	Avg ηω	#DIV/0!	Avg ηΓ	#DIV/0!
lD	#VALUE!	lS	#VALUE!	lM	#VALUE!	lB	#VALUE!	lAsat	#VALUE!	lCE	#VALUE!	lω	#VALUE!	lΓ	#VALUE!
		k																							This part is the calculation of the contribution of ASAT							This part is the calculation of the contribution of CE						This part is the calculation of the contribution of ω						This part is the calculation of the contribution of Γ
base	2.54304		CM	gS	gM	gTot	ASAT	CE	ω	Γ		A(I,K)	A(gSI,k+1 )	ξ(gS)	S(gS)	η(gS)	η(gS)		A(gMI,k+1 )	ξ(gM)	S(gM)	η(gM)	η(gM)		A(Asat,k+1 )	ξ(Asat)	SAsat	ηAsat	ηAsat			A(CE,k+1 )	ξ(CE)	SCE	ηCE	ηCE		A(ω,k+1 )	ξ(ω)	Sω	ηω	ηω		A(Γ,k+1 )	ξ(Γ)	SΓ	ηΓ	ηΓ
State I	k=	0	199.956	0.063	100	0.0629603	26	0.12	0.7	45	1	13.854	13.8543	0.000247011	105.223	0.478493	0.478497		13.854	0	#DIV/0!	#DIV/0!	#DIV/0!		13.854	0	#DIV/0!	#DIV/0!	#DIV/0!			13.854	0	#DIV/0!	#DIV/0!	#DIV/0!		13.854	0	#DIV/0!	#DIV/0!	#DIV/0!		13.854	0	#DIV/0!	#DIV/0!	#DIV/0!
First transition		2.34898e-05	199.96	0.0630023	100	0.0629627	26	0.12	0.7	45	2	13.8543	13.8555	0.00119242	105.207	0.478428	0.478451		13.8543	0	#DIV/0!	#DIV/0!	#DIV/0!		13.8543	0	#DIV/0!	#DIV/0!	#DIV/0!			13.8543	0	#DIV/0!	#DIV/0!	#DIV/0!		13.8543	0	#DIV/0!	#DIV/0!	#DIV/0!		13.8543	0	#DIV/0!	#DIV/0!	#DIV/0!
Rows 38-1024 are hidden		0.000136902	199.981	0.0630137	100	0.062974	26	0.12	0.7	45	3	13.8555	13.8581	0.00259589	105.164	0.478279	0.478328		13.8555	0	#DIV/0!	#DIV/0!	#DIV/0!		13.8555	0	#DIV/0!	#DIV/0!	#DIV/0!			13.8555	0	#DIV/0!	#DIV/0!	#DIV/0!		13.8555	0	#DIV/0!	#DIV/0!	#DIV/0!		13.8555	0	#DIV/0!	#DIV/0!	#DIV/0!
		0.000383899	200.026	0.0630384	100	0.0629987	26	0.12	0.7	45	4	13.8581	13.8624	0.00434769	105.086	0.478021	0.478102		13.8581	0	#DIV/0!	#DIV/0!	#DIV/0!		13.8581	0	#DIV/0!	#DIV/0!	#DIV/0!			13.8581	0	#DIV/0!	#DIV/0!	#DIV/0!		13.8581	0	#DIV/0!	#DIV/0!	#DIV/0!		13.8581	0	#DIV/0!	#DIV/0!	#DIV/0!
		0.000797887	200.101	0.0630797	100	0.06304	26	0.12	0.7	45	5	13.8624	13.8688	0.00639269	104.965	0.477634	0.477754		13.8624	0	#DIV/0!	#DIV/0!	#DIV/0!		13.8624	0	#DIV/0!	#DIV/0!	#DIV/0!			13.8624	0	#DIV/0!	#DIV/0!	#DIV/0!		13.8624	0	#DIV/0!	#DIV/0!	#DIV/0!		13.8624	0	#DIV/0!	#DIV/0!	#DIV/0!
		0.0014073	200.212	0.0631406	100	0.0631008	26	0.12	0.7	45	6	13.8688	13.8775	0.00869378	104.795	0.4771	0.477264		13.8688	0	#DIV/0!	#DIV/0!	#DIV/0!		13.8688	0	#DIV/0!	#DIV/0!	#DIV/0!			13.8688	0	#DIV/0!	#DIV/0!	#DIV/0!		13.8688	0	#DIV/0!	#DIV/0!	#DIV/0!		13.8688	0	#DIV/0!	#DIV/0!	#DIV/0!
		0.00223743	200.362	0.0632236	100	0.0631837	26	0.12	0.7	45	7	13.8775	13.8887	0.0112224	104.57	0.476405	0.476617		13.8775	0	#DIV/0!	#DIV/0!	#DIV/0!		13.8775	0	#DIV/0!	#DIV/0!	#DIV/0!			13.8775	0	#DIV/0!	#DIV/0!	#DIV/0!		13.8775	0	#DIV/0!	#DIV/0!	#DIV/0!		13.8775	0	#DIV/0!	#DIV/0!	#DIV/0!
		0.00331129	200.557	0.0633309	100	0.0632908	26	0.12	0.7	45	8	13.8887	13.9027	0.0139544	104.287	0.475535	0.475798		13.8887	0	#DIV/0!	#DIV/0!	#DIV/0!		13.8887	0	#DIV/0!	#DIV/0!	#DIV/0!			13.8887	0	#DIV/0!	#DIV/0!	#DIV/0!		13.8887	0	#DIV/0!	#DIV/0!	#DIV/0!		13.8887	0	#DIV/0!	#DIV/0!	#DIV/0!
		0.00465021	200.799	0.0634647	100	0.0634245	26	0.12	0.7	45	9	13.9027	13.9196	0.0168686	103.939	0.474476	0.474794		13.9027	0	#DIV/0!	#DIV/0!	#DIV/0!		13.9027	0	#DIV/0!	#DIV/0!	#DIV/0!			13.9027	0	#DIV/0!	#DIV/0!	#DIV/0!		13.9027	0	#DIV/0!	#DIV/0!	#DIV/0!		13.9027	0	#DIV/0!	#DIV/0!	#DIV/0!
		0.00627416	201.093	0.063627	100	0.0635866	26	0.12	0.7	45	10	13.9196	13.9395	0.0199452	103.525	0.473217	0.473594		13.9196	0	#DIV/0!	#DIV/0!	#DIV/0!		13.9196	0	#DIV/0!	#DIV/0!	#DIV/0!			13.9196	0	#DIV/0!	#DIV/0!	#DIV/0!		13.9196	0	#DIV/0!	#DIV/0!	#DIV/0!		13.9196	0	#DIV/0!	#DIV/0!	#DIV/0!
		0.00820199	201.441	0.0638197	100	0.063779	26	0.12	0.7	45	11	13.9395	13.9627	0.0231651	103.039	0.471748	0.472186		13.9395	0	#DIV/0!	#DIV/0!	#DIV/0!		13.9395	0	#DIV/0!	#DIV/0!	#DIV/0!			13.9395	0	#DIV/0!	#DIV/0!	#DIV/0!		13.9395	0	#DIV/0!	#DIV/0!	#DIV/0!		13.9395	0	#DIV/0!	#DIV/0!	#DIV/0!
		0.0104516	201.845	0.0640445	100	0.0640035	26	0.12	0.7	45	12	13.9627	13.9892	0.0265101	102.48	0.470058	0.470561		13.9627	0	#DIV/0!	#DIV/0!	#DIV/0!		13.9627	0	#DIV/0!	#DIV/0!	#DIV/0!			13.9627	0	#DIV/0!	#DIV/0!	#DIV/0!		13.9627	0	#DIV/0!	#DIV/0!	#DIV/0!		13.9627	0	#DIV/0!	#DIV/0!	#DIV/0!
		0.0130401	202.31	0.0643032	100	0.0642619	26	0.12	0.7	45	13	13.9892	14.0191	0.0299618	101.844	0.46814	0.468709		13.9892	0	#DIV/0!	#DIV/0!	#DIV/0!		13.9892	0	#DIV/0!	#DIV/0!	#DIV/0!			13.9892	0	#DIV/0!	#DIV/0!	#DIV/0!		13.9892	0	#DIV/0!	#DIV/0!	#DIV/0!		13.9892	0	#DIV/0!	#DIV/0!	#DIV/0!
		0.0159839	202.837	0.0645974	100	0.0645557	26	0.12	0.7	45	14	14.0191	14.0526	0.033502	101.13	0.465986	0.466622		14.0191	0	#DIV/0!	#DIV/0!	#DIV/0!		14.0191	0	#DIV/0!	#DIV/0!	#DIV/0!			14.0191	0	#DIV/0!	#DIV/0!	#DIV/0!		14.0191	0	#DIV/0!	#DIV/0!	#DIV/0!		14.0191	0	#DIV/0!	#DIV/0!	#DIV/0!
		0.0192987	203.428	0.0649287	100	0.0648865	26	0.12	0.7	45	15	14.0526	14.0897	0.0371126	100.335	0.463588	0.464294		14.0526	0	#DIV/0!	#DIV/0!	#DIV/0!		14.0526	0	#DIV/0!	#DIV/0!	#DIV/0!			14.0526	0	#DIV/0!	#DIV/0!	#DIV/0!		14.0526	0	#DIV/0!	#DIV/0!	#DIV/0!		14.0526	0	#DIV/0!	#DIV/0!	#DIV/0!
		0.0229999	204.085	0.0652985	100	0.0652559	26	0.12	0.7	45	16	14.0897	14.1305	0.0407752	99.4593	0.460941	0.461719		14.0897	0	#DIV/0!	#DIV/0!	#DIV/0!		14.0897	0	#DIV/0!	#DIV/0!	#DIV/0!			14.0897	0	#DIV/0!	#DIV/0!	#DIV/0!		14.0897	0	#DIV/0!	#DIV/0!	#DIV/0!		14.0897	0	#DIV/0!	#DIV/0!	#DIV/0!
		0.0271022	204.81	0.0657085	100	0.0656654	26	0.12	0.7	45	17	14.1305	14.175	0.0444715	98.501	0.458041	0.458891		14.1305	0	#DIV/0!	#DIV/0!	#DIV/0!		14.1305	0	#DIV/0!	#DIV/0!	#DIV/0!			14.1305	0	#DIV/0!	#DIV/0!	#DIV/0!		14.1305	0	#DIV/0!	#DIV/0!	#DIV/0!		14.1305	0	#DIV/0!	#DIV/0!	#DIV/0!
		0.0316199	205.605	0.06616	100	0.0661163	26	0.12	0.7	45	18	14.175	14.2232	0.0481829	97.4602	0.454883	0.455806		14.175	0	#DIV/0!	#DIV/0!	#DIV/0!		14.175	0	#DIV/0!	#DIV/0!	#DIV/0!			14.175	0	#DIV/0!	#DIV/0!	#DIV/0!		14.175	0	#DIV/0!	#DIV/0!	#DIV/0!		14.175	0	#DIV/0!	#DIV/0!	#DIV/0!
		0.0365668	206.471	0.0666544	100	0.06661	26	0.12	0.7	45	19	14.2232	14.2751	0.051891	96.3368	0.451465	0.452462		14.2232	0	#DIV/0!	#DIV/0!	#DIV/0!		14.2232	0	#DIV/0!	#DIV/0!	#DIV/0!			14.2232	0	#DIV/0!	#DIV/0!	#DIV/0!		14.2232	0	#DIV/0!	#DIV/0!	#DIV/0!		14.2232	0	#DIV/0!	#DIV/0!	#DIV/0!
		0.0419566	207.409	0.067193	100	0.0671479	26	0.12	0.7	45	20	14.2751	14.3306	0.0555773	95.1313	0.447785	0.448856		14.2751	0	#DIV/0!	#DIV/0!	#DIV/0!		14.2751	0	#DIV/0!	#DIV/0!	#DIV/0!			14.2751	0	#DIV/0!	#DIV/0!	#DIV/0!		14.2751	0	#DIV/0!	#DIV/0!	#DIV/0!		14.2751	0	#DIV/0!	#DIV/0!	#DIV/0!
		0.0478025	208.419	0.0677772	100	0.0677313	26	0.12	0.7	45	21	14.3306	14.3899	0.0592235	93.8449	0.443842	0.444987		14.3306	0	#DIV/0!	#DIV/0!	#DIV/0!		14.3306	0	#DIV/0!	#DIV/0!	#DIV/0!			14.3306	0	#DIV/0!	#DIV/0!	#DIV/0!		14.3306	0	#DIV/0!	#DIV/0!	#DIV/0!		14.3306	0	#DIV/0!	#DIV/0!	#DIV/0!
		0.0541173	209.503	0.0684083	100	0.0683616	26	0.12	0.7	45	22	14.3899	14.4527	0.0628116	92.4789	0.439638	0.440855		14.3899	0	#DIV/0!	#DIV/0!	#DIV/0!		14.3899	0	#DIV/0!	#DIV/0!	#DIV/0!			14.3899	0	#DIV/0!	#DIV/0!	#DIV/0!		14.3899	0	#DIV/0!	#DIV/0!	#DIV/0!		14.3899	0	#DIV/0!	#DIV/0!	#DIV/0!
		0.0609135	210.662	0.0690875	100	0.0690398	26	0.12	0.7	45	23	14.4527	14.519	0.066324	91.0353	0.435172	0.436462		14.4527	0	#DIV/0!	#DIV/0!	#DIV/0!		14.4527	0	#DIV/0!	#DIV/0!	#DIV/0!			14.4527	0	#DIV/0!	#DIV/0!	#DIV/0!		14.4527	0	#DIV/0!	#DIV/0!	#DIV/0!		14.4527	0	#DIV/0!	#DIV/0!	#DIV/0!
		0.0682036	211.894	0.0698161	100	0.0697674	26	0.12	0.7	45	24	14.519	14.5887	0.0697432	89.5165	0.430449	0.43181		14.519	0	#DIV/0!	#DIV/0!	#DIV/0!		14.519	0	#DIV/0!	#DIV/0!	#DIV/0!			14.519	0	#DIV/0!	#DIV/0!	#DIV/0!		14.519	0	#DIV/0!	#DIV/0!	#DIV/0!		14.519	0	#DIV/0!	#DIV/0!	#DIV/0!
		0.0759997	213.2	0.0705952	100	0.0705454	26	0.12	0.7	45	25	14.5887	14.6618	0.0730528	87.9253	0.425472	0.426903		14.5887	0	#DIV/0!	#DIV/0!	#DIV/0!		14.5887	0	#DIV/0!	#DIV/0!	#DIV/0!			14.5887	0	#DIV/0!	#DIV/0!	#DIV/0!		14.5887	0	#DIV/0!	#DIV/0!	#DIV/0!		14.5887	0	#DIV/0!	#DIV/0!	#DIV/0!
		0.0843134	214.581	0.071426	100	0.071375	26	0.12	0.7	45	26	14.6618	14.738	0.0762367	86.2649	0.420246	0.421745		14.6618	0	#DIV/0!	#DIV/0!	#DIV/0!		14.6618	0	#DIV/0!	#DIV/0!	#DIV/0!			14.6618	0	#DIV/0!	#DIV/0!	#DIV/0!		14.6618	0	#DIV/0!	#DIV/0!	#DIV/0!		14.6618	0	#DIV/0!	#DIV/0!	#DIV/0!
		0.0931565	216.035	0.0723098	100	0.0722575	26	0.12	0.7	45	27	14.738	14.8173	0.0792799	84.539	0.414777	0.416342		14.738	0	#DIV/0!	#DIV/0!	#DIV/0!		14.738	0	#DIV/0!	#DIV/0!	#DIV/0!			14.738	0	#DIV/0!	#DIV/0!	#DIV/0!		14.738	0	#DIV/0!	#DIV/0!	#DIV/0!		14.738	0	#DIV/0!	#DIV/0!	#DIV/0!
		0.10254	217.561	0.0732476	100	0.073194	26	0.12	0.7	45	28	14.8173	14.8995	0.0821683	82.7518	0.409073	0.410702		14.8173	0	#DIV/0!	#DIV/0!	#DIV/0!		14.8173	0	#DIV/0!	#DIV/0!	#DIV/0!			14.8173	0	#DIV/0!	#DIV/0!	#DIV/0!		14.8173	0	#DIV/0!	#DIV/0!	#DIV/0!		14.8173	0	#DIV/0!	#DIV/0!	#DIV/0!
		0.112476	219.159	0.0742405	100	0.0741854	26	0.12	0.7	45	29	14.8995	14.9844	0.0848888	80.9076	0.403143	0.404833		14.8995	0	#DIV/0!	#DIV/0!	#DIV/0!		14.8995	0	#DIV/0!	#DIV/0!	#DIV/0!			14.8995	0	#DIV/0!	#DIV/0!	#DIV/0!		14.8995	0	#DIV/0!	#DIV/0!	#DIV/0!		14.8995	0	#DIV/0!	#DIV/0!	#DIV/0!
		0.122975	220.827	0.0752897	100	0.0752331	26	0.12	0.7	45	30	14.9844	15.0718	0.0874297	79.0112	0.396996	0.398744		14.9844	0	#DIV/0!	#DIV/0!	#DIV/0!		14.9844	0	#DIV/0!	#DIV/0!	#DIV/0!			14.9844	0	#DIV/0!	#DIV/0!	#DIV/0!		14.9844	0	#DIV/0!	#DIV/0!	#DIV/0!		14.9844	0	#DIV/0!	#DIV/0!	#DIV/0!
		0.134047	222.565	0.0763963	100	0.076338	26	0.12	0.7	45	31	15.0718	15.1616	0.0897805	77.0678	0.390643	0.392446		15.0718	0	#DIV/0!	#DIV/0!	#DIV/0!		15.0718	0	#DIV/0!	#DIV/0!	#DIV/0!			15.0718	0	#DIV/0!	#DIV/0!	#DIV/0!		15.0718	0	#DIV/0!	#DIV/0!	#DIV/0!		15.0718	0	#DIV/0!	#DIV/0!	#DIV/0!
		0.145704	224.369	0.0775612	100	0.0775011	26	0.12	0.7	45	32	15.1616	15.2535	0.091932	75.0826	0.384096	0.385951		15.1616	0	#DIV/0!	#DIV/0!	#DIV/0!		15.1616	0	#DIV/0!	#DIV/0!	#DIV/0!			15.1616	0	#DIV/0!	#DIV/0!	#DIV/0!		15.1616	0	#DIV/0!	#DIV/0!	#DIV/0!		15.1616	0	#DIV/0!	#DIV/0!	#DIV/0!
		0.157956	226.24	0.0787856	100	0.0787236	26	0.12	0.7	45	33	15.2535	15.3474	0.0938767	73.0614	0.377368	0.379271		15.2535	0	#DIV/0!	#DIV/0!	#DIV/0!		15.2535	0	#DIV/0!	#DIV/0!	#DIV/0!			15.2535	0	#DIV/0!	#DIV/0!	#DIV/0!		15.2535	0	#DIV/0!	#DIV/0!	#DIV/0!		15.2535	0	#DIV/0!	#DIV/0!	#DIV/0!
		0.170813	228.173	0.0800705	100	0.0800065	26	0.12	0.7	45	34	15.3474	15.443	0.0956085	71.0099	0.370473	0.372421		15.3474	0	#DIV/0!	#DIV/0!	#DIV/0!		15.3474	0	#DIV/0!	#DIV/0!	#DIV/0!			15.3474	0	#DIV/0!	#DIV/0!	#DIV/0!		15.3474	0	#DIV/0!	#DIV/0!	#DIV/0!		15.3474	0	#DIV/0!	#DIV/0!	#DIV/0!
		0.184286	230.168	0.081417	100	0.0813507	26	0.12	0.7	45	35	15.443	15.5401	0.0971228	68.934	0.363426	0.365414		15.443	0	#DIV/0!	#DIV/0!	#DIV/0!		15.443	0	#DIV/0!	#DIV/0!	#DIV/0!			15.443	0	#DIV/0!	#DIV/0!	#DIV/0!		15.443	0	#DIV/0!	#DIV/0!	#DIV/0!		15.443	0	#DIV/0!	#DIV/0!	#DIV/0!
		0.198384	232.221	0.0828259	100	0.0827573	26	0.12	0.7	45	36	15.5401	15.6385	0.0984169	66.8397	0.356243	0.358267		15.5401	0	#DIV/0!	#DIV/0!	#DIV/0!		15.5401	0	#DIV/0!	#DIV/0!	#DIV/0!			15.5401	0	#DIV/0!	#DIV/0!	#DIV/0!		15.5401	0	#DIV/0!	#DIV/0!	#DIV/0!		15.5401	0	#DIV/0!	#DIV/0!	#DIV/0!
		0.213117	234.329	0.0842983	100	0.0842273	26	0.12	0.7	45	37	15.6385	15.738	0.0994894	64.7331	0.348938	0.350994		15.6385	0	#DIV/0!	#DIV/0!	#DIV/0!		15.6385	0	#DIV/0!	#DIV/0!	#DIV/0!			15.6385	0	#DIV/0!	#DIV/0!	#DIV/0!		15.6385	0	#DIV/0!	#DIV/0!	#DIV/0!		15.6385	0	#DIV/0!	#DIV/0!	#DIV/0!
		0.228496	236.491	0.0858352	100	0.0857616	26	0.12	0.7	45	38	15.738	15.8384	0.100341	62.6202	0.341531	0.343614		15.738	0	#DIV/0!	#DIV/0!	#DIV/0!		15.738	0	#DIV/0!	#DIV/0!	#DIV/0!			15.738	0	#DIV/0!	#DIV/0!	#DIV/0!		15.738	0	#DIV/0!	#DIV/0!	#DIV/0!		15.738	0	#DIV/0!	#DIV/0!	#DIV/0!
		0.24453	238.702	0.0874376	100	0.0873612	26	0.12	0.7	45	39	15.8384	15.9393	0.100973	60.507	0.334036	0.336143		15.8384	0	#DIV/0!	#DIV/0!	#DIV/0!		15.8384	0	#DIV/0!	#DIV/0!	#DIV/0!			15.8384	0	#DIV/0!	#DIV/0!	#DIV/0!		15.8384	0	#DIV/0!	#DIV/0!	#DIV/0!		15.8384	0	#DIV/0!	#DIV/0!	#DIV/0!
		0.261228	240.961	0.0891064	100	0.089027	26	0.12	0.7	45	40	15.9393	16.0407	0.101389	58.3994	0.326472	0.328599		15.9393	0	#DIV/0!	#DIV/0!	#DIV/0!		15.9393	0	#DIV/0!	#DIV/0!	#DIV/0!			15.9393	0	#DIV/0!	#DIV/0!	#DIV/0!		15.9393	0	#DIV/0!	#DIV/0!	#DIV/0!		15.9393	0	#DIV/0!	#DIV/0!	#DIV/0!
		0.278601	243.262	0.0908425	100	0.0907601	26	0.12	0.7	45	41	16.0407	16.1423	0.101594	56.3029	0.318857	0.320998		16.0407	0	#DIV/0!	#DIV/0!	#DIV/0!		16.0407	0	#DIV/0!	#DIV/0!	#DIV/0!			16.0407	0	#DIV/0!	#DIV/0!	#DIV/0!		16.0407	0	#DIV/0!	#DIV/0!	#DIV/0!		16.0407	0	#DIV/0!	#DIV/0!	#DIV/0!
		0.296656	245.604	0.0926469	100	0.0925612	26	0.12	0.7	45	42	16.1423	16.2439	0.101593	54.2232	0.311207	0.313359		16.1423	0	#DIV/0!	#DIV/0!	#DIV/0!		16.1423	0	#DIV/0!	#DIV/0!	#DIV/0!			16.1423	0	#DIV/0!	#DIV/0!	#DIV/0!		16.1423	0	#DIV/0!	#DIV/0!	#DIV/0!		16.1423	0	#DIV/0!	#DIV/0!	#DIV/0!
		0.315404	247.982	0.0945205	100	0.0944313	26	0.12	0.7	45	43	16.2439	16.3453	0.101396	52.1654	0.303541	0.305699		16.2439	0	#DIV/0!	#DIV/0!	#DIV/0!		16.2439	0	#DIV/0!	#DIV/0!	#DIV/0!			16.2439	0	#DIV/0!	#DIV/0!	#DIV/0!		16.2439	0	#DIV/0!	#DIV/0!	#DIV/0!		16.2439	0	#DIV/0!	#DIV/0!	#DIV/0!
		0.334854	250.392	0.0964643	100	0.0963713	26	0.12	0.7	45	44	16.3453	16.4463	0.101008	50.1344	0.295875	0.298035		16.3453	0	#DIV/0!	#DIV/0!	#DIV/0!		16.3453	0	#DIV/0!	#DIV/0!	#DIV/0!			16.3453	0	#DIV/0!	#DIV/0!	#DIV/0!		16.3453	0	#DIV/0!	#DIV/0!	#DIV/0!		16.3453	0	#DIV/0!	#DIV/0!	#DIV/0!
		0.355014	252.832	0.098479	100	0.0983821	26	0.12	0.7	45	45	16.4463	16.5468	0.100441	48.1348	0.288227	0.290384		16.4463	0	#DIV/0!	#DIV/0!	#DIV/0!		16.4463	0	#DIV/0!	#DIV/0!	#DIV/0!			16.4463	0	#DIV/0!	#DIV/0!	#DIV/0!		16.4463	0	#DIV/0!	#DIV/0!	#DIV/0!		16.4463	0	#DIV/0!	#DIV/0!	#DIV/0!
		0.375894	255.298	0.100566	100	0.100465	26	0.12	0.7	45	46	16.5468	16.6465	0.0997039	46.1709	0.280611	0.282762		16.5468	0	#DIV/0!	#DIV/0!	#DIV/0!		16.5468	0	#DIV/0!	#DIV/0!	#DIV/0!			16.5468	0	#DIV/0!	#DIV/0!	#DIV/0!		16.5468	0	#DIV/0!	#DIV/0!	#DIV/0!		16.5468	0	#DIV/0!	#DIV/0!	#DIV/0!
		0.397502	257.785	0.102725	100	0.10262	26	0.12	0.7	45	47	16.6465	16.7453	0.0988077	44.2464	0.273044	0.275185		16.6465	0	#DIV/0!	#DIV/0!	#DIV/0!		16.6465	0	#DIV/0!	#DIV/0!	#DIV/0!			16.6465	0	#DIV/0!	#DIV/0!	#DIV/0!		16.6465	0	#DIV/0!	#DIV/0!	#DIV/0!		16.6465	0	#DIV/0!	#DIV/0!	#DIV/0!
		0.419847	260.29	0.104958	100	0.104848	26	0.12	0.7	45	48	16.7453	16.843	0.0977637	42.3649	0.26554	0.267668		16.7453	0	#DIV/0!	#DIV/0!	#DIV/0!		16.7453	0	#DIV/0!	#DIV/0!	#DIV/0!			16.7453	0	#DIV/0!	#DIV/0!	#DIV/0!		16.7453	0	#DIV/0!	#DIV/0!	#DIV/0!		16.7453	0	#DIV/0!	#DIV/0!	#DIV/0!
		0.442938	262.81	0.107266	100	0.107151	26	0.12	0.7	45	49	16.843	16.9396	0.0965835	40.5294	0.258114	0.260225		16.843	0	#DIV/0!	#DIV/0!	#DIV/0!		16.843	0	#DIV/0!	#DIV/0!	#DIV/0!			16.843	0	#DIV/0!	#DIV/0!	#DIV/0!		16.843	0	#DIV/0!	#DIV/0!	#DIV/0!		16.843	0	#DIV/0!	#DIV/0!	#DIV/0!
		0.466784	265.341	0.109649	100	0.109529	26	0.12	0.7	45	50	16.9396	17.0349	0.095279	38.7426	0.250778	0.252869		16.9396	0	#DIV/0!	#DIV/0!	#DIV/0!		16.9396	0	#DIV/0!	#DIV/0!	#DIV/0!			16.9396	0	#DIV/0!	#DIV/0!	#DIV/0!		16.9396	0	#DIV/0!	#DIV/0!	#DIV/0!		16.9396	0	#DIV/0!	#DIV/0!	#DIV/0!
		0.491392	267.879	0.112108	100	0.111983	26	0.12	0.7	45	51	17.0349	17.1288	0.0938621	37.0066	0.243544	0.245612		17.0349	0	#DIV/0!	#DIV/0!	#DIV/0!		17.0349	0	#DIV/0!	#DIV/0!	#DIV/0!			17.0349	0	#DIV/0!	#DIV/0!	#DIV/0!		17.0349	0	#DIV/0!	#DIV/0!	#DIV/0!		17.0349	0	#DIV/0!	#DIV/0!	#DIV/0!
		0.516772	270.421	0.114645	100	0.114513	26	0.12	0.7	45	52	17.1288	17.2211	0.0923448	35.3233	0.236422	0.238465		17.1288	0	#DIV/0!	#DIV/0!	#DIV/0!		17.1288	0	#DIV/0!	#DIV/0!	#DIV/0!			17.1288	0	#DIV/0!	#DIV/0!	#DIV/0!		17.1288	0	#DIV/0!	#DIV/0!	#DIV/0!		17.1288	0	#DIV/0!	#DIV/0!	#DIV/0!
		0.542931	272.964	0.117259	100	0.117122	26	0.12	0.7	45	53	17.2211	17.3119	0.0907387	33.6941	0.229424	0.231439		17.2211	0	#DIV/0!	#DIV/0!	#DIV/0!		17.2211	0	#DIV/0!	#DIV/0!	#DIV/0!			17.2211	0	#DIV/0!	#DIV/0!	#DIV/0!		17.2211	0	#DIV/0!	#DIV/0!	#DIV/0!		17.2211	0	#DIV/0!	#DIV/0!	#DIV/0!
		0.569878	275.504	0.119952	100	0.119808	26	0.12	0.7	45	54	17.3119	17.4009	0.0890554	32.1201	0.222557	0.224542		17.3119	0	#DIV/0!	#DIV/0!	#DIV/0!		17.3119	0	#DIV/0!	#DIV/0!	#DIV/0!			17.3119	0	#DIV/0!	#DIV/0!	#DIV/0!		17.3119	0	#DIV/0!	#DIV/0!	#DIV/0!		17.3119	0	#DIV/0!	#DIV/0!	#DIV/0!
		0.597621	278.038	0.122724	100	0.122574	26	0.12	0.7	45	55	17.4009	17.4882	0.0873059	30.602	0.215829	0.217782		17.4009	0	#DIV/0!	#DIV/0!	#DIV/0!		17.4009	0	#DIV/0!	#DIV/0!	#DIV/0!			17.4009	0	#DIV/0!	#DIV/0!	#DIV/0!		17.4009	0	#DIV/0!	#DIV/0!	#DIV/0!		17.4009	0	#DIV/0!	#DIV/0!	#DIV/0!
		0.626169	280.563	0.125577	100	0.12542	26	0.12	0.7	45	56	17.4882	17.5737	0.0855008	29.1402	0.209247	0.211166		17.4882	0	#DIV/0!	#DIV/0!	#DIV/0!		17.4882	0	#DIV/0!	#DIV/0!	#DIV/0!			17.4882	0	#DIV/0!	#DIV/0!	#DIV/0!		17.4882	0	#DIV/0!	#DIV/0!	#DIV/0!		17.4882	0	#DIV/0!	#DIV/0!	#DIV/0!
		0.655528	283.076	0.128512	100	0.128347	26	0.12	0.7	45	57	17.5737	17.6574	0.0836505	27.7347	0.202816	0.2047		17.5737	0	#DIV/0!	#DIV/0!	#DIV/0!		17.5737	0	#DIV/0!	#DIV/0!	#DIV/0!			17.5737	0	#DIV/0!	#DIV/0!	#DIV/0!		17.5737	0	#DIV/0!	#DIV/0!	#DIV/0!		17.5737	0	#DIV/0!	#DIV/0!	#DIV/0!
		0.685708	285.575	0.131528	100	0.131355	26	0.12	0.7	45	58	17.6574	17.7391	0.0817644	26.3853	0.196541	0.198389		17.6574	0	#DIV/0!	#DIV/0!	#DIV/0!		17.6574	0	#DIV/0!	#DIV/0!	#DIV/0!			17.6574	0	#DIV/0!	#DIV/0!	#DIV/0!		17.6574	0	#DIV/0!	#DIV/0!	#DIV/0!		17.6574	0	#DIV/0!	#DIV/0!	#DIV/0!
		0.716716	288.057	0.134626	100	0.134445	26	0.12	0.7	45	59	17.7391	17.819	0.0798516	25.0916	0.190426	0.192236		17.7391	0	#DIV/0!	#DIV/0!	#DIV/0!		17.7391	0	#DIV/0!	#DIV/0!	#DIV/0!			17.7391	0	#DIV/0!	#DIV/0!	#DIV/0!		17.7391	0	#DIV/0!	#DIV/0!	#DIV/0!		17.7391	0	#DIV/0!	#DIV/0!	#DIV/0!
		0.748561	290.52	0.137809	100	0.137619	26	0.12	0.7	45	60	17.819	17.8969	0.0779206	23.8527	0.184473	0.186244		17.819	0	#DIV/0!	#DIV/0!	#DIV/0!		17.819	0	#DIV/0!	#DIV/0!	#DIV/0!			17.819	0	#DIV/0!	#DIV/0!	#DIV/0!		17.819	0	#DIV/0!	#DIV/0!	#DIV/0!		17.819	0	#DIV/0!	#DIV/0!	#DIV/0!
		0.781248	292.961	0.141076	100	0.140877	26	0.12	0.7	45	61	17.8969	17.9729	0.0759791	22.6679	0.178684	0.180415		17.8969	0	#DIV/0!	#DIV/0!	#DIV/0!		17.8969	0	#DIV/0!	#DIV/0!	#DIV/0!			17.8969	0	#DIV/0!	#DIV/0!	#DIV/0!		17.8969	0	#DIV/0!	#DIV/0!	#DIV/0!		17.8969	0	#DIV/0!	#DIV/0!	#DIV/0!
		0.814788	295.378	0.144427	100	0.144219	26	0.12	0.7	45	62	17.9729	18.0469	0.0740343	21.5359	0.17306	0.174752		17.9729	0	#DIV/0!	#DIV/0!	#DIV/0!		17.9729	0	#DIV/0!	#DIV/0!	#DIV/0!			17.9729	0	#DIV/0!	#DIV/0!	#DIV/0!		17.9729	0	#DIV/0!	#DIV/0!	#DIV/0!		17.9729	0	#DIV/0!	#DIV/0!	#DIV/0!
		0.849187	297.77	0.147865	100	0.147647	26	0.12	0.7	45	63	18.0469	18.119	0.0720927	20.4557	0.167601	0.169253		18.0469	0	#DIV/0!	#DIV/0!	#DIV/0!		18.0469	0	#DIV/0!	#DIV/0!	#DIV/0!			18.0469	0	#DIV/0!	#DIV/0!	#DIV/0!		18.0469	0	#DIV/0!	#DIV/0!	#DIV/0!		18.0469	0	#DIV/0!	#DIV/0!	#DIV/0!
		0.884452	300.134	0.15139	100	0.151161	26	0.12	0.7	45	64	18.119	18.1892	0.0701603	19.4257	0.162307	0.163919		18.119	0	#DIV/0!	#DIV/0!	#DIV/0!		18.119	0	#DIV/0!	#DIV/0!	#DIV/0!			18.119	0	#DIV/0!	#DIV/0!	#DIV/0!		18.119	0	#DIV/0!	#DIV/0!	#DIV/0!		18.119	0	#DIV/0!	#DIV/0!	#DIV/0!
		0.920592	302.47	0.155001	100	0.154761	26	0.12	0.7	45	65	18.1892	18.2574	0.0682423	18.4445	0.157178	0.158748		18.1892	0	#DIV/0!	#DIV/0!	#DIV/0!		18.1892	0	#DIV/0!	#DIV/0!	#DIV/0!			18.1892	0	#DIV/0!	#DIV/0!	#DIV/0!		18.1892	0	#DIV/0!	#DIV/0!	#DIV/0!		18.1892	0	#DIV/0!	#DIV/0!	#DIV/0!
		0.957614	304.775	0.158701	100	0.15845	26	0.12	0.7	45	66	18.2574	18.3238	0.0663435	17.5107	0.15221	0.153741		18.2574	0	#DIV/0!	#DIV/0!	#DIV/0!		18.2574	0	#DIV/0!	#DIV/0!	#DIV/0!			18.2574	0	#DIV/0!	#DIV/0!	#DIV/0!		18.2574	0	#DIV/0!	#DIV/0!	#DIV/0!		18.2574	0	#DIV/0!	#DIV/0!	#DIV/0!
		0.995526	307.048	0.16249	100	0.162226	26	0.12	0.7	45	67	18.3238	18.3882	0.0644681	16.6225	0.147403	0.148894		18.3238	0	#DIV/0!	#DIV/0!	#DIV/0!		18.3238	0	#DIV/0!	#DIV/0!	#DIV/0!			18.3238	0	#DIV/0!	#DIV/0!	#DIV/0!		18.3238	0	#DIV/0!	#DIV/0!	#DIV/0!		18.3238	0	#DIV/0!	#DIV/0!	#DIV/0!
		1.03433	309.289	0.166368	100	0.166092	26	0.12	0.7	45	68	18.3882	18.4508	0.0626197	15.7783	0.142755	0.144205		18.3882	0	#DIV/0!	#DIV/0!	#DIV/0!		18.3882	0	#DIV/0!	#DIV/0!	#DIV/0!			18.3882	0	#DIV/0!	#DIV/0!	#DIV/0!		18.3882	0	#DIV/0!	#DIV/0!	#DIV/0!		18.3882	0	#DIV/0!	#DIV/0!	#DIV/0!
		1.07405	311.496	0.170337	100	0.170047	26	0.12	0.7	45	69	18.4508	18.5116	0.0608015	14.9764	0.138261	0.139672		18.4508	0	#DIV/0!	#DIV/0!	#DIV/0!		18.4508	0	#DIV/0!	#DIV/0!	#DIV/0!			18.4508	0	#DIV/0!	#DIV/0!	#DIV/0!		18.4508	0	#DIV/0!	#DIV/0!	#DIV/0!		18.4508	0	#DIV/0!	#DIV/0!	#DIV/0!
		1.11467	313.668	0.174397	100	0.174093	26	0.12	0.7	45	70	18.5116	18.5707	0.0590161	14.2152	0.13392	0.135292		18.5116	0	#DIV/0!	#DIV/0!	#DIV/0!		18.5116	0	#DIV/0!	#DIV/0!	#DIV/0!			18.5116	0	#DIV/0!	#DIV/0!	#DIV/0!		18.5116	0	#DIV/0!	#DIV/0!	#DIV/0!		18.5116	0	#DIV/0!	#DIV/0!	#DIV/0!
		1.15621	315.805	0.178548	100	0.17823	26	0.12	0.7	45	71	18.5707	18.6279	0.0572659	13.4929	0.129728	0.131062		18.5707	0	#DIV/0!	#DIV/0!	#DIV/0!		18.5707	0	#DIV/0!	#DIV/0!	#DIV/0!			18.5707	0	#DIV/0!	#DIV/0!	#DIV/0!		18.5707	0	#DIV/0!	#DIV/0!	#DIV/0!		18.5707	0	#DIV/0!	#DIV/0!	#DIV/0!
		1.19868	317.906	0.182793	100	0.182459	26	0.12	0.7	45	72	18.6279	18.6835	0.0555527	12.8078	0.125681	0.126977		18.6279	0	#DIV/0!	#DIV/0!	#DIV/0!		18.6279	0	#DIV/0!	#DIV/0!	#DIV/0!			18.6279	0	#DIV/0!	#DIV/0!	#DIV/0!		18.6279	0	#DIV/0!	#DIV/0!	#DIV/0!		18.6279	0	#DIV/0!	#DIV/0!	#DIV/0!
		1.24208	319.971	0.18713	100	0.18678	26	0.12	0.7	45	73	18.6835	18.7374	0.053878	12.1583	0.121775	0.123034		18.6835	0	#DIV/0!	#DIV/0!	#DIV/0!		18.6835	0	#DIV/0!	#DIV/0!	#DIV/0!			18.6835	0	#DIV/0!	#DIV/0!	#DIV/0!		18.6835	0	#DIV/0!	#DIV/0!	#DIV/0!		18.6835	0	#DIV/0!	#DIV/0!	#DIV/0!
		1.28642	321.999	0.191561	100	0.191195	26	0.12	0.7	45	74	18.7374	18.7896	0.052243	11.5428	0.118008	0.11923		18.7374	0	#DIV/0!	#DIV/0!	#DIV/0!		18.7374	0	#DIV/0!	#DIV/0!	#DIV/0!			18.7374	0	#DIV/0!	#DIV/0!	#DIV/0!		18.7374	0	#DIV/0!	#DIV/0!	#DIV/0!		18.7374	0	#DIV/0!	#DIV/0!	#DIV/0!
		1.33171	323.99	0.196087	100	0.195704	26	0.12	0.7	45	75	18.7896	18.8402	0.0506487	10.9596	0.114374	0.115561		18.7896	0	#DIV/0!	#DIV/0!	#DIV/0!		18.7896	0	#DIV/0!	#DIV/0!	#DIV/0!			18.7896	0	#DIV/0!	#DIV/0!	#DIV/0!		18.7896	0	#DIV/0!	#DIV/0!	#DIV/0!		18.7896	0	#DIV/0!	#DIV/0!	#DIV/0!
		1.37796	325.943	0.200709	100	0.200307	26	0.12	0.7	45	76	18.8402	18.8893	0.0490956	10.4072	0.11087	0.112022		18.8402	0	#DIV/0!	#DIV/0!	#DIV/0!		18.8402	0	#DIV/0!	#DIV/0!	#DIV/0!			18.8402	0	#DIV/0!	#DIV/0!	#DIV/0!		18.8402	0	#DIV/0!	#DIV/0!	#DIV/0!		18.8402	0	#DIV/0!	#DIV/0!	#DIV/0!
		1.42516	327.859	0.205426	100	0.205005	26	0.12	0.7	45	77	18.8893	18.9369	0.0475841	9.88405	0.107491	0.108609		18.8893	0	#DIV/0!	#DIV/0!	#DIV/0!		18.8893	0	#DIV/0!	#DIV/0!	#DIV/0!			18.8893	0	#DIV/0!	#DIV/0!	#DIV/0!		18.8893	0	#DIV/0!	#DIV/0!	#DIV/0!		18.8893	0	#DIV/0!	#DIV/0!	#DIV/0!
		1.47333	329.738	0.21024	100	0.209799	26	0.12	0.7	45	78	18.9369	18.983	0.0461143	9.38872	0.104235	0.10532		18.9369	0	#DIV/0!	#DIV/0!	#DIV/0!		18.9369	0	#DIV/0!	#DIV/0!	#DIV/0!			18.9369	0	#DIV/0!	#DIV/0!	#DIV/0!		18.9369	0	#DIV/0!	#DIV/0!	#DIV/0!		18.9369	0	#DIV/0!	#DIV/0!	#DIV/0!
		1.52248	331.579	0.215152	100	0.21469	26	0.12	0.7	45	79	18.983	19.0277	0.0446864	8.91978	0.101096	0.102148		18.983	0	#DIV/0!	#DIV/0!	#DIV/0!		18.983	0	#DIV/0!	#DIV/0!	#DIV/0!			18.983	0	#DIV/0!	#DIV/0!	#DIV/0!		18.983	0	#DIV/0!	#DIV/0!	#DIV/0!		18.983	0	#DIV/0!	#DIV/0!	#DIV/0!
		1.57261	333.384	0.220162	100	0.219678	26	0.12	0.7	45	80	19.0277	19.071	0.0433	8.47587	0.0980707	0.0990915		19.0277	0	#DIV/0!	#DIV/0!	#DIV/0!		19.0277	0	#DIV/0!	#DIV/0!	#DIV/0!			19.0277	0	#DIV/0!	#DIV/0!	#DIV/0!		19.0277	0	#DIV/0!	#DIV/0!	#DIV/0!		19.0277	0	#DIV/0!	#DIV/0!	#DIV/0!
		1.62373	335.151	0.225271	100	0.224764	26	0.12	0.7	45	81	19.071	19.113	0.0419549	8.05568	0.0951552	0.0961452		19.071	0	#DIV/0!	#DIV/0!	#DIV/0!		19.071	0	#DIV/0!	#DIV/0!	#DIV/0!			19.071	0	#DIV/0!	#DIV/0!	#DIV/0!		19.071	0	#DIV/0!	#DIV/0!	#DIV/0!		19.071	0	#DIV/0!	#DIV/0!	#DIV/0!
		1.67584	336.882	0.230479	100	0.229949	26	0.12	0.7	45	82	19.113	19.1536	0.0406506	7.65795	0.0923454	0.0933056		19.113	0	#DIV/0!	#DIV/0!	#DIV/0!		19.113	0	#DIV/0!	#DIV/0!	#DIV/0!			19.113	0	#DIV/0!	#DIV/0!	#DIV/0!		19.113	0	#DIV/0!	#DIV/0!	#DIV/0!		19.113	0	#DIV/0!	#DIV/0!	#DIV/0!
		1.72896	338.576	0.235787	100	0.235232	26	0.12	0.7	45	83	19.1536	19.193	0.0393865	7.2815	0.0896375	0.0905687		19.1536	0	#DIV/0!	#DIV/0!	#DIV/0!		19.1536	0	#DIV/0!	#DIV/0!	#DIV/0!			19.1536	0	#DIV/0!	#DIV/0!	#DIV/0!		19.1536	0	#DIV/0!	#DIV/0!	#DIV/0!		19.1536	0	#DIV/0!	#DIV/0!	#DIV/0!
		1.78308	340.234	0.241196	100	0.240616	26	0.12	0.7	45	84	19.193	19.2312	0.038162	6.92518	0.0870278	0.0879309		19.193	0	#DIV/0!	#DIV/0!	#DIV/0!		19.193	0	#DIV/0!	#DIV/0!	#DIV/0!			19.193	0	#DIV/0!	#DIV/0!	#DIV/0!		19.193	0	#DIV/0!	#DIV/0!	#DIV/0!		19.193	0	#DIV/0!	#DIV/0!	#DIV/0!
		1.83823	341.856	0.246707	100	0.2461	26	0.12	0.7	45	85	19.2312	19.2682	0.0369764	6.5879	0.0845127	0.0853884		19.2312	0	#DIV/0!	#DIV/0!	#DIV/0!		19.2312	0	#DIV/0!	#DIV/0!	#DIV/0!			19.2312	0	#DIV/0!	#DIV/0!	#DIV/0!		19.2312	0	#DIV/0!	#DIV/0!	#DIV/0!		19.2312	0	#DIV/0!	#DIV/0!	#DIV/0!
		1.89439	343.443	0.252319	100	0.251684	26	0.12	0.7	45	86	19.2682	19.304	0.0358289	6.26861	0.0820884	0.0829376		19.2682	0	#DIV/0!	#DIV/0!	#DIV/0!		19.2682	0	#DIV/0!	#DIV/0!	#DIV/0!			19.2682	0	#DIV/0!	#DIV/0!	#DIV/0!		19.2682	0	#DIV/0!	#DIV/0!	#DIV/0!		19.2682	0	#DIV/0!	#DIV/0!	#DIV/0!
		1.95158	344.995	0.258035	100	0.257371	26	0.12	0.7	45	87	19.304	19.3387	0.0347186	5.96634	0.0797517	0.0805752		19.304	0	#DIV/0!	#DIV/0!	#DIV/0!		19.304	0	#DIV/0!	#DIV/0!	#DIV/0!			19.304	0	#DIV/0!	#DIV/0!	#DIV/0!		19.304	0	#DIV/0!	#DIV/0!	#DIV/0!		19.304	0	#DIV/0!	#DIV/0!	#DIV/0!
		2.00981	346.513	0.263854	100	0.26316	26	0.12	0.7	45	88	19.3387	19.3723	0.0336447	5.68015	0.077499	0.0782976		19.3387	0	#DIV/0!	#DIV/0!	#DIV/0!		19.3387	0	#DIV/0!	#DIV/0!	#DIV/0!			19.3387	0	#DIV/0!	#DIV/0!	#DIV/0!		19.3387	0	#DIV/0!	#DIV/0!	#DIV/0!		19.3387	0	#DIV/0!	#DIV/0!	#DIV/0!
		2.06908	347.998	0.269777	100	0.269052	26	0.12	0.7	45	89	19.3723	19.405	0.0326062	5.40914	0.0753272	0.0761016		19.3723	0	#DIV/0!	#DIV/0!	#DIV/0!		19.3723	0	#DIV/0!	#DIV/0!	#DIV/0!			19.3723	0	#DIV/0!	#DIV/0!	#DIV/0!		19.3723	0	#DIV/0!	#DIV/0!	#DIV/0!		19.3723	0	#DIV/0!	#DIV/0!	#DIV/0!
		2.1294	349.449	0.275805	100	0.275047	26	0.12	0.7	45	90	19.405	19.4366	0.0316023	5.15249	0.073233	0.0739841		19.405	0	#DIV/0!	#DIV/0!	#DIV/0!		19.405	0	#DIV/0!	#DIV/0!	#DIV/0!			19.405	0	#DIV/0!	#DIV/0!	#DIV/0!		19.405	0	#DIV/0!	#DIV/0!	#DIV/0!		19.405	0	#DIV/0!	#DIV/0!	#DIV/0!
		2.19077	350.867	0.281939	100	0.281146	26	0.12	0.7	45	91	19.4366	19.4672	0.0306319	4.90938	0.0712134	0.0719419		19.4366	0	#DIV/0!	#DIV/0!	#DIV/0!		19.4366	0	#DIV/0!	#DIV/0!	#DIV/0!			19.4366	0	#DIV/0!	#DIV/0!	#DIV/0!		19.4366	0	#DIV/0!	#DIV/0!	#DIV/0!		19.4366	0	#DIV/0!	#DIV/0!	#DIV/0!
		2.2532	352.253	0.288178	100	0.28735	26	0.12	0.7	45	92	19.4672	19.4969	0.0296942	4.67907	0.0692655	0.0699721		19.4672	0	#DIV/0!	#DIV/0!	#DIV/0!		19.4672	0	#DIV/0!	#DIV/0!	#DIV/0!			19.4672	0	#DIV/0!	#DIV/0!	#DIV/0!		19.4672	0	#DIV/0!	#DIV/0!	#DIV/0!		19.4672	0	#DIV/0!	#DIV/0!	#DIV/0!
		2.3167	353.607	0.294524	100	0.29366	26	0.12	0.7	45	93	19.4969	19.5257	0.0287881	4.46084	0.0673865	0.0680718		19.4969	0	#DIV/0!	#DIV/0!	#DIV/0!		19.4969	0	#DIV/0!	#DIV/0!	#DIV/0!			19.4969	0	#DIV/0!	#DIV/0!	#DIV/0!		19.4969	0	#DIV/0!	#DIV/0!	#DIV/0!		19.4969	0	#DIV/0!	#DIV/0!	#DIV/0!
		2.38128	354.931	0.300978	100	0.300075	26	0.12	0.7	45	94	19.5257	19.5536	0.0279127	4.25402	0.0655735	0.0662384		19.5257	0	#DIV/0!	#DIV/0!	#DIV/0!		19.5257	0	#DIV/0!	#DIV/0!	#DIV/0!			19.5257	0	#DIV/0!	#DIV/0!	#DIV/0!		19.5257	0	#DIV/0!	#DIV/0!	#DIV/0!		19.5257	0	#DIV/0!	#DIV/0!	#DIV/0!
		2.44694	356.224	0.307539	100	0.306597	26	0.12	0.7	45	95	19.5536	19.5807	0.027067	4.05797	0.063824	0.064469		19.5536	0	#DIV/0!	#DIV/0!	#DIV/0!		19.5536	0	#DIV/0!	#DIV/0!	#DIV/0!			19.5536	0	#DIV/0!	#DIV/0!	#DIV/0!		19.5536	0	#DIV/0!	#DIV/0!	#DIV/0!		19.5536	0	#DIV/0!	#DIV/0!	#DIV/0!
		2.51368	357.487	0.31421	100	0.313225	26	0.12	0.7	45	96	19.5807	19.6069	0.0262501	3.8721	0.0621353	0.0627612		19.5807	0	#DIV/0!	#DIV/0!	#DIV/0!		19.5807	0	#DIV/0!	#DIV/0!	#DIV/0!			19.5807	0	#DIV/0!	#DIV/0!	#DIV/0!		19.5807	0	#DIV/0!	#DIV/0!	#DIV/0!		19.5807	0	#DIV/0!	#DIV/0!	#DIV/0!
		2.58151	358.721	0.320989	100	0.319962	26	0.12	0.7	45	97	19.6069	19.6324	0.0254611	3.69583	0.0605052	0.0611125		19.6069	0	#DIV/0!	#DIV/0!	#DIV/0!		19.6069	0	#DIV/0!	#DIV/0!	#DIV/0!			19.6069	0	#DIV/0!	#DIV/0!	#DIV/0!		19.6069	0	#DIV/0!	#DIV/0!	#DIV/0!		19.6069	0	#DIV/0!	#DIV/0!	#DIV/0!
		2.65045	359.927	0.327878	100	0.326806	26	0.12	0.7	45	98	19.6324	19.6571	0.0246991	3.52863	0.0589313	0.0595207		19.6324	0	#DIV/0!	#DIV/0!	#DIV/0!		19.6324	0	#DIV/0!	#DIV/0!	#DIV/0!			19.6324	0	#DIV/0!	#DIV/0!	#DIV/0!		19.6324	0	#DIV/0!	#DIV/0!	#DIV/0!		19.6324	0	#DIV/0!	#DIV/0!	#DIV/0!
		2.72049	361.104	0.334878	100	0.33376	26	0.12	0.7	45	99	19.6571	19.681	0.023963	3.37	0.0574112	0.0579833		19.6571	0	#DIV/0!	#DIV/0!	#DIV/0!		19.6571	0	#DIV/0!	#DIV/0!	#DIV/0!			19.6571	0	#DIV/0!	#DIV/0!	#DIV/0!		19.6571	0	#DIV/0!	#DIV/0!	#DIV/0!		19.6571	0	#DIV/0!	#DIV/0!	#DIV/0!
		2.79164	362.254	0.341988	100	0.340823	26	0.12	0.7	45	100	19.681	19.7043	0.0232522	3.21945	0.0559429	0.0564982		19.681	0	#DIV/0!	#DIV/0!	#DIV/0!		19.681	0	#DIV/0!	#DIV/0!	#DIV/0!			19.681	0	#DIV/0!	#DIV/0!	#DIV/0!		19.681	0	#DIV/0!	#DIV/0!	#DIV/0!		19.681	0	#DIV/0!	#DIV/0!	#DIV/0!
		2.86391	363.378	0.349211	100	0.347995	26	0.12	0.7	45	101	19.7043	19.7268	0.0225656	3.07655	0.0545244	0.0550634		19.7043	0	#DIV/0!	#DIV/0!	#DIV/0!		19.7043	0	#DIV/0!	#DIV/0!	#DIV/0!			19.7043	0	#DIV/0!	#DIV/0!	#DIV/0!		19.7043	0	#DIV/0!	#DIV/0!	#DIV/0!		19.7043	0	#DIV/0!	#DIV/0!	#DIV/0!
		2.9373	364.475	0.356545	100	0.355279	26	0.12	0.7	45	102	19.7268	19.7487	0.0219024	2.94086	0.0531535	0.0536769		19.7268	0	#DIV/0!	#DIV/0!	#DIV/0!		19.7268	0	#DIV/0!	#DIV/0!	#DIV/0!			19.7268	0	#DIV/0!	#DIV/0!	#DIV/0!		19.7268	0	#DIV/0!	#DIV/0!	#DIV/0!		19.7268	0	#DIV/0!	#DIV/0!	#DIV/0!
		3.01183	365.547	0.363993	100	0.362673	26	0.12	0.7	45	103	19.7487	19.77	0.0212619	2.812	0.0518285	0.0523368		19.7487	0	#DIV/0!	#DIV/0!	#DIV/0!		19.7487	0	#DIV/0!	#DIV/0!	#DIV/0!			19.7487	0	#DIV/0!	#DIV/0!	#DIV/0!		19.7487	0	#DIV/0!	#DIV/0!	#DIV/0!		19.7487	0	#DIV/0!	#DIV/0!	#DIV/0!
		3.08749	366.593	0.371554	100	0.370179	26	0.12	0.7	45	104	19.77	19.7906	0.0206433	2.68958	0.0505475	0.0510411		19.77	0	#DIV/0!	#DIV/0!	#DIV/0!		19.77	0	#DIV/0!	#DIV/0!	#DIV/0!			19.77	0	#DIV/0!	#DIV/0!	#DIV/0!		19.77	0	#DIV/0!	#DIV/0!	#DIV/0!		19.77	0	#DIV/0!	#DIV/0!	#DIV/0!
		3.16429	367.616	0.379229	100	0.377797	26	0.12	0.7	45	105	19.7906	19.8107	0.0200456	2.57325	0.0493087	0.0497883		19.7906	0	#DIV/0!	#DIV/0!	#DIV/0!		19.7906	0	#DIV/0!	#DIV/0!	#DIV/0!			19.7906	0	#DIV/0!	#DIV/0!	#DIV/0!		19.7906	0	#DIV/0!	#DIV/0!	#DIV/0!		19.7906	0	#DIV/0!	#DIV/0!	#DIV/0!
		3.24224	368.614	0.387019	100	0.385527	26	0.12	0.7	45	106	19.8107	19.8302	0.0194683	2.46268	0.0481106	0.0485765		19.8107	0	#DIV/0!	#DIV/0!	#DIV/0!		19.8107	0	#DIV/0!	#DIV/0!	#DIV/0!			19.8107	0	#DIV/0!	#DIV/0!	#DIV/0!		19.8107	0	#DIV/0!	#DIV/0!	#DIV/0!		19.8107	0	#DIV/0!	#DIV/0!	#DIV/0!
		3.32134	369.589	0.394925	100	0.393371	26	0.12	0.7	45	107	19.8302	19.8491	0.0189105	2.35755	0.0469515	0.0474042		19.8302	0	#DIV/0!	#DIV/0!	#DIV/0!		19.8302	0	#DIV/0!	#DIV/0!	#DIV/0!			19.8302	0	#DIV/0!	#DIV/0!	#DIV/0!		19.8302	0	#DIV/0!	#DIV/0!	#DIV/0!		19.8302	0	#DIV/0!	#DIV/0!	#DIV/0!
		3.4016	370.542	0.402946	100	0.401329	26	0.12	0.7	45	108	19.8491	19.8674	0.0183716	2.25758	0.04583	0.0462698		19.8491	0	#DIV/0!	#DIV/0!	#DIV/0!		19.8491	0	#DIV/0!	#DIV/0!	#DIV/0!			19.8491	0	#DIV/0!	#DIV/0!	#DIV/0!		19.8491	0	#DIV/0!	#DIV/0!	#DIV/0!		19.8491	0	#DIV/0!	#DIV/0!	#DIV/0!
		3.48303	371.472	0.411084	100	0.409401	26	0.12	0.7	45	109	19.8674	19.8853	0.0178509	2.16247	0.0447444	0.0451719		19.8674	0	#DIV/0!	#DIV/0!	#DIV/0!		19.8674	0	#DIV/0!	#DIV/0!	#DIV/0!			19.8674	0	#DIV/0!	#DIV/0!	#DIV/0!		19.8674	0	#DIV/0!	#DIV/0!	#DIV/0!		19.8674	0	#DIV/0!	#DIV/0!	#DIV/0!
		3.56563	372.381	0.419339	100	0.417588	26	0.12	0.7	45	110	19.8853	19.9026	0.0173477	2.07197	0.0436935	0.044109		19.8853	0	#DIV/0!	#DIV/0!	#DIV/0!		19.8853	0	#DIV/0!	#DIV/0!	#DIV/0!			19.8853	0	#DIV/0!	#DIV/0!	#DIV/0!		19.8853	0	#DIV/0!	#DIV/0!	#DIV/0!		19.8853	0	#DIV/0!	#DIV/0!	#DIV/0!
		3.64941	373.268	0.427711	100	0.42589	26	0.12	0.7	45	111	19.9026	19.9195	0.0168614	1.98583	0.0426759	0.0430799		19.9026	0	#DIV/0!	#DIV/0!	#DIV/0!		19.9026	0	#DIV/0!	#DIV/0!	#DIV/0!			19.9026	0	#DIV/0!	#DIV/0!	#DIV/0!		19.9026	0	#DIV/0!	#DIV/0!	#DIV/0!		19.9026	0	#DIV/0!	#DIV/0!	#DIV/0!
		3.73437	374.135	0.436202	100	0.434308	26	0.12	0.7	45	112	19.9195	19.9359	0.0163913	1.90382	0.0416903	0.0420831		19.9195	0	#DIV/0!	#DIV/0!	#DIV/0!		19.9195	0	#DIV/0!	#DIV/0!	#DIV/0!			19.9195	0	#DIV/0!	#DIV/0!	#DIV/0!		19.9195	0	#DIV/0!	#DIV/0!	#DIV/0!		19.9195	0	#DIV/0!	#DIV/0!	#DIV/0!
		3.82052	374.982	0.444812	100	0.442842	26	0.12	0.7	45	113	19.9359	19.9518	0.0159369	1.82572	0.0407356	0.0411175		19.9359	0	#DIV/0!	#DIV/0!	#DIV/0!		19.9359	0	#DIV/0!	#DIV/0!	#DIV/0!			19.9359	0	#DIV/0!	#DIV/0!	#DIV/0!		19.9359	0	#DIV/0!	#DIV/0!	#DIV/0!		19.9359	0	#DIV/0!	#DIV/0!	#DIV/0!
		3.90787	375.809	0.453541	100	0.451493	26	0.12	0.7	45	114	19.9518	19.9673	0.0154976	1.75131	0.0398104	0.0401819		19.9518	0	#DIV/0!	#DIV/0!	#DIV/0!		19.9518	0	#DIV/0!	#DIV/0!	#DIV/0!			19.9518	0	#DIV/0!	#DIV/0!	#DIV/0!		19.9518	0	#DIV/0!	#DIV/0!	#DIV/0!		19.9518	0	#DIV/0!	#DIV/0!	#DIV/0!
		3.99642	376.617	0.46239	100	0.460262	26	0.12	0.7	45	115	19.9673	19.9824	0.0150728	1.68041	0.0389138	0.0392752		19.9673	0	#DIV/0!	#DIV/0!	#DIV/0!		19.9673	0	#DIV/0!	#DIV/0!	#DIV/0!			19.9673	0	#DIV/0!	#DIV/0!	#DIV/0!		19.9673	0	#DIV/0!	#DIV/0!	#DIV/0!		19.9673	0	#DIV/0!	#DIV/0!	#DIV/0!
		4.08617	377.407	0.47136	100	0.469148	26	0.12	0.7	45	116	19.9824	19.9971	0.014662	1.61283	0.0380445	0.0383962		19.9824	0	#DIV/0!	#DIV/0!	#DIV/0!		19.9824	0	#DIV/0!	#DIV/0!	#DIV/0!			19.9824	0	#DIV/0!	#DIV/0!	#DIV/0!		19.9824	0	#DIV/0!	#DIV/0!	#DIV/0!		19.9824	0	#DIV/0!	#DIV/0!	#DIV/0!
		4.17714	378.179	0.480451	100	0.478153	26	0.12	0.7	45	117	19.9971	20.0113	0.0142648	1.54839	0.0372017	0.0375439		19.9971	0	#DIV/0!	#DIV/0!	#DIV/0!		19.9971	0	#DIV/0!	#DIV/0!	#DIV/0!			19.9971	0	#DIV/0!	#DIV/0!	#DIV/0!		19.9971	0	#DIV/0!	#DIV/0!	#DIV/0!		19.9971	0	#DIV/0!	#DIV/0!	#DIV/0!
		4.26932	378.932	0.489663	100	0.487277	26	0.12	0.7	45	118	20.0113	20.0252	0.0138805	1.48694	0.0363843	0.0367173		20.0113	0	#DIV/0!	#DIV/0!	#DIV/0!		20.0113	0	#DIV/0!	#DIV/0!	#DIV/0!			20.0113	0	#DIV/0!	#DIV/0!	#DIV/0!		20.0113	0	#DIV/0!	#DIV/0!	#DIV/0!		20.0113	0	#DIV/0!	#DIV/0!	#DIV/0!
		4.36273	379.669	0.498998	100	0.496521	26	0.12	0.7	45	119	20.0252	20.0387	0.0135087	1.42831	0.0355914	0.0359155		20.0252	0	#DIV/0!	#DIV/0!	#DIV/0!		20.0252	0	#DIV/0!	#DIV/0!	#DIV/0!			20.0252	0	#DIV/0!	#DIV/0!	#DIV/0!		20.0252	0	#DIV/0!	#DIV/0!	#DIV/0!		20.0252	0	#DIV/0!	#DIV/0!	#DIV/0!
		4.45737	380.389	0.508456	100	0.505884	26	0.12	0.7	45	120	20.0387	20.0519	0.013149	1.37237	0.034822	0.0351376		20.0387	0	#DIV/0!	#DIV/0!	#DIV/0!		20.0387	0	#DIV/0!	#DIV/0!	#DIV/0!			20.0387	0	#DIV/0!	#DIV/0!	#DIV/0!		20.0387	0	#DIV/0!	#DIV/0!	#DIV/0!		20.0387	0	#DIV/0!	#DIV/0!	#DIV/0!
		4.55324	381.092	0.518037	100	0.515367	26	0.12	0.7	45	121	20.0519	20.0647	0.0128009	1.31897	0.0340754	0.0343826		20.0519	0	#DIV/0!	#DIV/0!	#DIV/0!		20.0519	0	#DIV/0!	#DIV/0!	#DIV/0!			20.0519	0	#DIV/0!	#DIV/0!	#DIV/0!		20.0519	0	#DIV/0!	#DIV/0!	#DIV/0!		20.0519	0	#DIV/0!	#DIV/0!	#DIV/0!
		4.65035	381.78	0.527742	100	0.524972	26	0.12	0.7	45	122	20.0647	20.0771	0.012464	1.26798	0.0333506	0.0336498		20.0647	0	#DIV/0!	#DIV/0!	#DIV/0!		20.0647	0	#DIV/0!	#DIV/0!	#DIV/0!			20.0647	0	#DIV/0!	#DIV/0!	#DIV/0!		20.0647	0	#DIV/0!	#DIV/0!	#DIV/0!		20.0647	0	#DIV/0!	#DIV/0!	#DIV/0!
		4.74871	382.451	0.537572	100	0.534698	26	0.12	0.7	45	123	20.0771	20.0893	0.0121379	1.21929	0.0326469	0.0329383		20.0771	0	#DIV/0!	#DIV/0!	#DIV/0!		20.0771	0	#DIV/0!	#DIV/0!	#DIV/0!			20.0771	0	#DIV/0!	#DIV/0!	#DIV/0!		20.0771	0	#DIV/0!	#DIV/0!	#DIV/0!		20.0771	0	#DIV/0!	#DIV/0!	#DIV/0!
		4.84833	383.108	0.547527	100	0.544546	26	0.12	0.7	45	124	20.0893	20.1011	0.0118222	1.17277	0.0319636	0.0322474		20.0893	0	#DIV/0!	#DIV/0!	#DIV/0!		20.0893	0	#DIV/0!	#DIV/0!	#DIV/0!			20.0893	0	#DIV/0!	#DIV/0!	#DIV/0!		20.0893	0	#DIV/0!	#DIV/0!	#DIV/0!		20.0893	0	#DIV/0!	#DIV/0!	#DIV/0!
		4.9492	383.75	0.557608	100	0.554516	26	0.12	0.7	45	125	20.1011	20.1126	0.0115166	1.12832	0.0312998	0.0315764		20.1011	0	#DIV/0!	#DIV/0!	#DIV/0!		20.1011	0	#DIV/0!	#DIV/0!	#DIV/0!			20.1011	0	#DIV/0!	#DIV/0!	#DIV/0!		20.1011	0	#DIV/0!	#DIV/0!	#DIV/0!		20.1011	0	#DIV/0!	#DIV/0!	#DIV/0!
		5.05133	384.378	0.567815	100	0.564609	26	0.12	0.7	45	126	20.1126	20.1238	0.0112205	1.08583	0.0306549	0.0309244		20.1126	0	#DIV/0!	#DIV/0!	#DIV/0!		20.1126	0	#DIV/0!	#DIV/0!	#DIV/0!			20.1126	0	#DIV/0!	#DIV/0!	#DIV/0!		20.1126	0	#DIV/0!	#DIV/0!	#DIV/0!		20.1126	0	#DIV/0!	#DIV/0!	#DIV/0!
		5.15473	384.991	0.578148	100	0.574825	26	0.12	0.7	45	127	20.1238	20.1348	0.0109338	1.04521	0.0300283	0.0302909		20.1238	0	#DIV/0!	#DIV/0!	#DIV/0!		20.1238	0	#DIV/0!	#DIV/0!	#DIV/0!			20.1238	0	#DIV/0!	#DIV/0!	#DIV/0!		20.1238	0	#DIV/0!	#DIV/0!	#DIV/0!		20.1238	0	#DIV/0!	#DIV/0!	#DIV/0!
		5.2594	385.591	0.588609	100	0.585165	26	0.12	0.7	45	128	20.1348	20.1454	0.0106561	1.00635	0.0294192	0.0296752		20.1348	0	#DIV/0!	#DIV/0!	#DIV/0!		20.1348	0	#DIV/0!	#DIV/0!	#DIV/0!			20.1348	0	#DIV/0!	#DIV/0!	#DIV/0!		20.1348	0	#DIV/0!	#DIV/0!	#DIV/0!		20.1348	0	#DIV/0!	#DIV/0!	#DIV/0!
		5.36536	386.178	0.599198	100	0.595629	26	0.12	0.7	45	129	20.1454	20.1558	0.010387	0.969186	0.0288271	0.0290767		20.1454	0	#DIV/0!	#DIV/0!	#DIV/0!		20.1454	0	#DIV/0!	#DIV/0!	#DIV/0!			20.1454	0	#DIV/0!	#DIV/0!	#DIV/0!		20.1454	0	#DIV/0!	#DIV/0!	#DIV/0!		20.1454	0	#DIV/0!	#DIV/0!	#DIV/0!
		5.4726	386.752	0.609915	100	0.606218	26	0.12	0.7	45	130	20.1558	20.1659	0.0101262	0.933622	0.0282514	0.0284947		20.1558	0	#DIV/0!	#DIV/0!	#DIV/0!		20.1558	0	#DIV/0!	#DIV/0!	#DIV/0!			20.1558	0	#DIV/0!	#DIV/0!	#DIV/0!		20.1558	0	#DIV/0!	#DIV/0!	#DIV/0!		20.1558	0	#DIV/0!	#DIV/0!	#DIV/0!
		5.58113	387.313	0.620761	100	0.616932	26	0.12	0.7	45	131	20.1659	20.1758	0.00987352	0.899581	0.0276915	0.0279288		20.1659	0	#DIV/0!	#DIV/0!	#DIV/0!		20.1659	0	#DIV/0!	#DIV/0!	#DIV/0!			20.1659	0	#DIV/0!	#DIV/0!	#DIV/0!		20.1659	0	#DIV/0!	#DIV/0!	#DIV/0!		20.1659	0	#DIV/0!	#DIV/0!	#DIV/0!
		5.69096	387.861	0.631737	100	0.627771	26	0.12	0.7	45	132	20.1758	20.1854	0.00962857	0.866991	0.0271469	0.0273783		20.1758	0	#DIV/0!	#DIV/0!	#DIV/0!		20.1758	0	#DIV/0!	#DIV/0!	#DIV/0!			20.1758	0	#DIV/0!	#DIV/0!	#DIV/0!		20.1758	0	#DIV/0!	#DIV/0!	#DIV/0!		20.1758	0	#DIV/0!	#DIV/0!	#DIV/0!
		5.80208	388.398	0.642843	100	0.638737	26	0.12	0.7	45	133	20.1854	20.1948	0.0093911	0.835781	0.026617	0.0268427		20.1854	0	#DIV/0!	#DIV/0!	#DIV/0!		20.1854	0	#DIV/0!	#DIV/0!	#DIV/0!			20.1854	0	#DIV/0!	#DIV/0!	#DIV/0!		20.1854	0	#DIV/0!	#DIV/0!	#DIV/0!		20.1854	0	#DIV/0!	#DIV/0!	#DIV/0!
		5.91452	388.923	0.654079	100	0.649829	26	0.12	0.7	45	134	20.1948	20.204	0.00916084	0.805885	0.0261013	0.0263215		20.1948	0	#DIV/0!	#DIV/0!	#DIV/0!		20.1948	0	#DIV/0!	#DIV/0!	#DIV/0!			20.1948	0	#DIV/0!	#DIV/0!	#DIV/0!		20.1948	0	#DIV/0!	#DIV/0!	#DIV/0!		20.1948	0	#DIV/0!	#DIV/0!	#DIV/0!
		6.02826	389.436	0.665446	100	0.661048	26	0.12	0.7	45	135	20.204	20.2129	0.00893755	0.77724	0.0255995	0.0258143		20.204	0	#DIV/0!	#DIV/0!	#DIV/0!		20.204	0	#DIV/0!	#DIV/0!	#DIV/0!			20.204	0	#DIV/0!	#DIV/0!	#DIV/0!		20.204	0	#DIV/0!	#DIV/0!	#DIV/0!		20.204	0	#DIV/0!	#DIV/0!	#DIV/0!
		6.14333	389.939	0.676946	100	0.672394	26	0.12	0.7	45	136	20.2129	20.2216	0.00872098	0.749787	0.0251109	0.0253206		20.2129	0	#DIV/0!	#DIV/0!	#DIV/0!		20.2129	0	#DIV/0!	#DIV/0!	#DIV/0!			20.2129	0	#DIV/0!	#DIV/0!	#DIV/0!		20.2129	0	#DIV/0!	#DIV/0!	#DIV/0!		20.2129	0	#DIV/0!	#DIV/0!	#DIV/0!
		6.25971	390.43	0.688577	100	0.683868	26	0.12	0.7	45	137	20.2216	20.2302	0.0085109	0.72347	0.0246352	0.0248398		20.2216	0	#DIV/0!	#DIV/0!	#DIV/0!		20.2216	0	#DIV/0!	#DIV/0!	#DIV/0!			20.2216	0	#DIV/0!	#DIV/0!	#DIV/0!		20.2216	0	#DIV/0!	#DIV/0!	#DIV/0!		20.2216	0	#DIV/0!	#DIV/0!	#DIV/0!
		6.37743	390.912	0.700341	100	0.69547	26	0.12	0.7	45	138	20.2302	20.2385	0.00830707	0.698235	0.0241719	0.0243717		20.2302	0	#DIV/0!	#DIV/0!	#DIV/0!		20.2302	0	#DIV/0!	#DIV/0!	#DIV/0!			20.2302	0	#DIV/0!	#DIV/0!	#DIV/0!		20.2302	0	#DIV/0!	#DIV/0!	#DIV/0!		20.2302	0	#DIV/0!	#DIV/0!	#DIV/0!
		6.49647	391.382	0.712238	100	0.707201	26	0.12	0.7	45	139	20.2385	20.2466	0.00810928	0.674031	0.0237207	0.0239157		20.2385	0	#DIV/0!	#DIV/0!	#DIV/0!		20.2385	0	#DIV/0!	#DIV/0!	#DIV/0!			20.2385	0	#DIV/0!	#DIV/0!	#DIV/0!		20.2385	0	#DIV/0!	#DIV/0!	#DIV/0!		20.2385	0	#DIV/0!	#DIV/0!	#DIV/0!
		6.61686	391.843	0.724269	100	0.719061	26	0.12	0.7	45	140	20.2466	20.2545	0.00791733	0.650811	0.0232811	0.0234715		20.2466	0	#DIV/0!	#DIV/0!	#DIV/0!		20.2466	0	#DIV/0!	#DIV/0!	#DIV/0!			20.2466	0	#DIV/0!	#DIV/0!	#DIV/0!		20.2466	0	#DIV/0!	#DIV/0!	#DIV/0!		20.2466	0	#DIV/0!	#DIV/0!	#DIV/0!
		6.73859	392.294	0.736434	100	0.731051	26	0.12	0.7	45	141	20.2545	20.2622	0.00773101	0.628529	0.0228527	0.0230387		20.2545	0	#DIV/0!	#DIV/0!	#DIV/0!		20.2545	0	#DIV/0!	#DIV/0!	#DIV/0!			20.2545	0	#DIV/0!	#DIV/0!	#DIV/0!		20.2545	0	#DIV/0!	#DIV/0!	#DIV/0!		20.2545	0	#DIV/0!	#DIV/0!	#DIV/0!
		6.86167	392.735	0.748735	100	0.74317	26	0.12	0.7	45	142	20.2622	20.2698	0.00755012	0.607143	0.0224353	0.0226169		20.2622	0	#DIV/0!	#DIV/0!	#DIV/0!		20.2622	0	#DIV/0!	#DIV/0!	#DIV/0!			20.2622	0	#DIV/0!	#DIV/0!	#DIV/0!		20.2622	0	#DIV/0!	#DIV/0!	#DIV/0!		20.2622	0	#DIV/0!	#DIV/0!	#DIV/0!
		6.9861	393.168	0.76117	100	0.75542	26	0.12	0.7	45	143	20.2698	20.2771	0.00737449	0.58661	0.0220284	0.0222057		20.2698	0	#DIV/0!	#DIV/0!	#DIV/0!		20.2698	0	#DIV/0!	#DIV/0!	#DIV/0!			20.2698	0	#DIV/0!	#DIV/0!	#DIV/0!		20.2698	0	#DIV/0!	#DIV/0!	#DIV/0!		20.2698	0	#DIV/0!	#DIV/0!	#DIV/0!
		7.1119	393.591	0.773741	100	0.767801	26	0.12	0.7	45	144	20.2771	20.2844	0.00720393	0.566893	0.0216317	0.0218049		20.2771	0	#DIV/0!	#DIV/0!	#DIV/0!		20.2771	0	#DIV/0!	#DIV/0!	#DIV/0!			20.2771	0	#DIV/0!	#DIV/0!	#DIV/0!		20.2771	0	#DIV/0!	#DIV/0!	#DIV/0!		20.2771	0	#DIV/0!	#DIV/0!	#DIV/0!
		7.23905	394.005	0.786449	100	0.780312	26	0.12	0.7	45	145	20.2844	20.2914	0.00703828	0.547954	0.0212448	0.0214142		20.2844	0	#DIV/0!	#DIV/0!	#DIV/0!		20.2844	0	#DIV/0!	#DIV/0!	#DIV/0!			20.2844	0	#DIV/0!	#DIV/0!	#DIV/0!		20.2844	0	#DIV/0!	#DIV/0!	#DIV/0!		20.2844	0	#DIV/0!	#DIV/0!	#DIV/0!
		7.36758	394.41	0.799294	100	0.792956	26	0.12	0.7	45	146	20.2914	20.2983	0.00687736	0.529758	0.0208676	0.021033		20.2914	0	#DIV/0!	#DIV/0!	#DIV/0!		20.2914	0	#DIV/0!	#DIV/0!	#DIV/0!			20.2914	0	#DIV/0!	#DIV/0!	#DIV/0!		20.2914	0	#DIV/0!	#DIV/0!	#DIV/0!		20.2914	0	#DIV/0!	#DIV/0!	#DIV/0!
		7.49748	394.808	0.812276	100	0.805731	26	0.12	0.7	45	147	20.2983	20.305	0.00672102	0.512273	0.0204996	0.0206613		20.2983	0	#DIV/0!	#DIV/0!	#DIV/0!		20.2983	0	#DIV/0!	#DIV/0!	#DIV/0!			20.2983	0	#DIV/0!	#DIV/0!	#DIV/0!		20.2983	0	#DIV/0!	#DIV/0!	#DIV/0!		20.2983	0	#DIV/0!	#DIV/0!	#DIV/0!
		7.62877	395.197	0.825396	100	0.818639	26	0.12	0.7	45	148	20.305	20.3116	0.0065691	0.495465	0.0201406	0.0202987		20.305	0	#DIV/0!	#DIV/0!	#DIV/0!		20.305	0	#DIV/0!	#DIV/0!	#DIV/0!			20.305	0	#DIV/0!	#DIV/0!	#DIV/0!		20.305	0	#DIV/0!	#DIV/0!	#DIV/0!		20.305	0	#DIV/0!	#DIV/0!	#DIV/0!
		7.76143	395.578	0.838654	100	0.831679	26	0.12	0.7	45	149	20.3116	20.318	0.00642146	0.479307	0.0197903	0.0199448		20.3116	0	#DIV/0!	#DIV/0!	#DIV/0!		20.3116	0	#DIV/0!	#DIV/0!	#DIV/0!			20.3116	0	#DIV/0!	#DIV/0!	#DIV/0!		20.3116	0	#DIV/0!	#DIV/0!	#DIV/0!		20.3116	0	#DIV/0!	#DIV/0!	#DIV/0!
		7.89549	395.951	0.852052	100	0.844853	26	0.12	0.7	45	150	20.318	20.3243	0.00627796	0.463768	0.0194485	0.0195995		20.318	0	#DIV/0!	#DIV/0!	#DIV/0!		20.318	0	#DIV/0!	#DIV/0!	#DIV/0!			20.318	0	#DIV/0!	#DIV/0!	#DIV/0!		20.318	0	#DIV/0!	#DIV/0!	#DIV/0!		20.318	0	#DIV/0!	#DIV/0!	#DIV/0!
		8.03095	396.316	0.865589	100	0.858161	26	0.12	0.7	45	151	20.3243	20.3304	0.00613846	0.448821	0.0191148	0.0192625		20.3243	0	#DIV/0!	#DIV/0!	#DIV/0!		20.3243	0	#DIV/0!	#DIV/0!	#DIV/0!			20.3243	0	#DIV/0!	#DIV/0!	#DIV/0!		20.3243	0	#DIV/0!	#DIV/0!	#DIV/0!		20.3243	0	#DIV/0!	#DIV/0!	#DIV/0!
		8.1678	396.675	0.879266	100	0.871602	26	0.12	0.7	45	152	20.3304	20.3364	0.00600282	0.434442	0.0187891	0.0189335		20.3304	0	#DIV/0!	#DIV/0!	#DIV/0!		20.3304	0	#DIV/0!	#DIV/0!	#DIV/0!			20.3304	0	#DIV/0!	#DIV/0!	#DIV/0!		20.3304	0	#DIV/0!	#DIV/0!	#DIV/0!		20.3304	0	#DIV/0!	#DIV/0!	#DIV/0!
		8.30606	397.026	0.893083	100	0.885177	26	0.12	0.7	45	153	20.3364	20.3423	0.00587093	0.420605	0.0184711	0.0186123		20.3364	0	#DIV/0!	#DIV/0!	#DIV/0!		20.3364	0	#DIV/0!	#DIV/0!	#DIV/0!			20.3364	0	#DIV/0!	#DIV/0!	#DIV/0!		20.3364	0	#DIV/0!	#DIV/0!	#DIV/0!		20.3364	0	#DIV/0!	#DIV/0!	#DIV/0!
		8.44573	397.37	0.907041	100	0.898888	26	0.12	0.7	45	154	20.3423	20.348	0.00574265	0.407286	0.0181605	0.0182987		20.3423	0	#DIV/0!	#DIV/0!	#DIV/0!		20.3423	0	#DIV/0!	#DIV/0!	#DIV/0!			20.3423	0	#DIV/0!	#DIV/0!	#DIV/0!		20.3423	0	#DIV/0!	#DIV/0!	#DIV/0!		20.3423	0	#DIV/0!	#DIV/0!	#DIV/0!
		8.58682	397.707	0.921141	100	0.912733	26	0.12	0.7	45	155	20.348	20.3536	0.00561788	0.394465	0.0178572	0.0179924		20.348	0	#DIV/0!	#DIV/0!	#DIV/0!		20.348	0	#DIV/0!	#DIV/0!	#DIV/0!			20.348	0	#DIV/0!	#DIV/0!	#DIV/0!		20.348	0	#DIV/0!	#DIV/0!	#DIV/0!		20.348	0	#DIV/0!	#DIV/0!	#DIV/0!
		8.72933	398.037	0.935383	100	0.926714	26	0.12	0.7	45	156	20.3536	20.3591	0.00549649	0.382118	0.0175608	0.0176931		20.3536	0	#DIV/0!	#DIV/0!	#DIV/0!		20.3536	0	#DIV/0!	#DIV/0!	#DIV/0!			20.3536	0	#DIV/0!	#DIV/0!	#DIV/0!		20.3536	0	#DIV/0!	#DIV/0!	#DIV/0!		20.3536	0	#DIV/0!	#DIV/0!	#DIV/0!
		8.87326	398.36	0.949767	100	0.940831	26	0.12	0.7	45	157	20.3591	20.3645	0.00537839	0.370228	0.0172714	0.0174008		20.3591	0	#DIV/0!	#DIV/0!	#DIV/0!		20.3591	0	#DIV/0!	#DIV/0!	#DIV/0!			20.3591	0	#DIV/0!	#DIV/0!	#DIV/0!		20.3591	0	#DIV/0!	#DIV/0!	#DIV/0!		20.3591	0	#DIV/0!	#DIV/0!	#DIV/0!
		9.01862	398.678	0.964294	100	0.955084	26	0.12	0.7	45	158	20.3645	20.3698	0.00526346	0.358773	0.0169885	0.0171152		20.3645	0	#DIV/0!	#DIV/0!	#DIV/0!		20.3645	0	#DIV/0!	#DIV/0!	#DIV/0!			20.3645	0	#DIV/0!	#DIV/0!	#DIV/0!		20.3645	0	#DIV/0!	#DIV/0!	#DIV/0!		20.3645	0	#DIV/0!	#DIV/0!	#DIV/0!
		9.16542	398.989	0.978965	100	0.969474	26	0.12	0.7	45	159	20.3698	20.3749	0.0051516	0.347736	0.0167121	0.0168361		20.3698	0	#DIV/0!	#DIV/0!	#DIV/0!		20.3698	0	#DIV/0!	#DIV/0!	#DIV/0!			20.3698	0	#DIV/0!	#DIV/0!	#DIV/0!		20.3698	0	#DIV/0!	#DIV/0!	#DIV/0!		20.3698	0	#DIV/0!	#DIV/0!	#DIV/0!
		9.31366	399.294	0.99378	100	0.984001	26	0.12	0.7	45	160	20.3749	20.38	0.00504272	0.337099	0.0164419	0.0165633		20.3749	0	#DIV/0!	#DIV/0!	#DIV/0!		20.3749	0	#DIV/0!	#DIV/0!	#DIV/0!			20.3749	0	#DIV/0!	#DIV/0!	#DIV/0!		20.3749	0	#DIV/0!	#DIV/0!	#DIV/0!		20.3749	0	#DIV/0!	#DIV/0!	#DIV/0!
		9.46335	399.593	1.00874	100	0.998665	26	0.12	0.7	45	161	20.38	20.3849	0.00493672	0.326846	0.0161778	0.0162966		20.38	0	#DIV/0!	#DIV/0!	#DIV/0!		20.38	0	#DIV/0!	#DIV/0!	#DIV/0!			20.38	0	#DIV/0!	#DIV/0!	#DIV/0!		20.38	0	#DIV/0!	#DIV/0!	#DIV/0!		20.38	0	#DIV/0!	#DIV/0!	#DIV/0!
		9.61449	399.886	1.02384	100	1.01347	26	0.12	0.7	45	162	20.3849	20.3897	0.00483352	0.316961	0.0159195	0.0160359		20.3849	0	#DIV/0!	#DIV/0!	#DIV/0!		20.3849	0	#DIV/0!	#DIV/0!	#DIV/0!			20.3849	0	#DIV/0!	#DIV/0!	#DIV/0!		20.3849	0	#DIV/0!	#DIV/0!	#DIV/0!		20.3849	0	#DIV/0!	#DIV/0!	#DIV/0!
		9.76708	400.173	1.03909	100	1.02841	26	0.12	0.7	45	163	20.3897	20.3945	0.00473302	0.307428	0.015667	0.015781		20.3897	0	#DIV/0!	#DIV/0!	#DIV/0!		20.3897	0	#DIV/0!	#DIV/0!	#DIV/0!			20.3897	0	#DIV/0!	#DIV/0!	#DIV/0!		20.3897	0	#DIV/0!	#DIV/0!	#DIV/0!		20.3897	0	#DIV/0!	#DIV/0!	#DIV/0!
		9.92113	400.455	1.05449	100	1.04348	26	0.12	0.7	45	164	20.3945	20.3991	0.00463514	0.298234	0.0154201	0.0155317		20.3945	0	#DIV/0!	#DIV/0!	#DIV/0!		20.3945	0	#DIV/0!	#DIV/0!	#DIV/0!			20.3945	0	#DIV/0!	#DIV/0!	#DIV/0!		20.3945	0	#DIV/0!	#DIV/0!	#DIV/0!		20.3945	0	#DIV/0!	#DIV/0!	#DIV/0!
		10.0766	400.732	1.07003	100	1.0587	26	0.12	0.7	45	165	20.3991	20.4036	0.0045398	0.289364	0.0151785	0.0152878		20.3991	0	#DIV/0!	#DIV/0!	#DIV/0!		20.3991	0	#DIV/0!	#DIV/0!	#DIV/0!			20.3991	0	#DIV/0!	#DIV/0!	#DIV/0!		20.3991	0	#DIV/0!	#DIV/0!	#DIV/0!		20.3991	0	#DIV/0!	#DIV/0!	#DIV/0!
		10.2336	401.003	1.08572	100	1.07406	26	0.12	0.7	45	166	20.4036	20.4081	0.00444692	0.280806	0.0149422	0.0150493		20.4036	0	#DIV/0!	#DIV/0!	#DIV/0!		20.4036	0	#DIV/0!	#DIV/0!	#DIV/0!			20.4036	0	#DIV/0!	#DIV/0!	#DIV/0!		20.4036	0	#DIV/0!	#DIV/0!	#DIV/0!		20.4036	0	#DIV/0!	#DIV/0!	#DIV/0!
		10.3921	401.269	1.10156	100	1.08955	26	0.12	0.7	45	167	20.4081	20.4124	0.00435643	0.272546	0.0147111	0.0148159		20.4081	0	#DIV/0!	#DIV/0!	#DIV/0!		20.4081	0	#DIV/0!	#DIV/0!	#DIV/0!			20.4081	0	#DIV/0!	#DIV/0!	#DIV/0!		20.4081	0	#DIV/0!	#DIV/0!	#DIV/0!		20.4081	0	#DIV/0!	#DIV/0!	#DIV/0!
		10.552	401.53	1.11754	100	1.10519	26	0.12	0.7	45	168	20.4124	20.4167	0.00426825	0.264573	0.0144848	0.0145876		20.4124	0	#DIV/0!	#DIV/0!	#DIV/0!		20.4124	0	#DIV/0!	#DIV/0!	#DIV/0!			20.4124	0	#DIV/0!	#DIV/0!	#DIV/0!		20.4124	0	#DIV/0!	#DIV/0!	#DIV/0!		20.4124	0	#DIV/0!	#DIV/0!	#DIV/0!
		10.7135	401.786	1.13367	100	1.12096	26	0.12	0.7	45	169	20.4167	20.4209	0.00418231	0.256876	0.0142635	0.0143642		20.4167	0	#DIV/0!	#DIV/0!	#DIV/0!		20.4167	0	#DIV/0!	#DIV/0!	#DIV/0!			20.4167	0	#DIV/0!	#DIV/0!	#DIV/0!		20.4167	0	#DIV/0!	#DIV/0!	#DIV/0!		20.4167	0	#DIV/0!	#DIV/0!	#DIV/0!
		10.8764	402.038	1.14995	100	1.13688	26	0.12	0.7	45	170	20.4209	20.425	0.00409854	0.249443	0.0140468	0.0141455		20.4209	0	#DIV/0!	#DIV/0!	#DIV/0!		20.4209	0	#DIV/0!	#DIV/0!	#DIV/0!			20.4209	0	#DIV/0!	#DIV/0!	#DIV/0!		20.4209	0	#DIV/0!	#DIV/0!	#DIV/0!		20.4209	0	#DIV/0!	#DIV/0!	#DIV/0!
		11.0408	402.284	1.16638	100	1.15294	26	0.12	0.7	45	171	20.425	20.429	0.00401689	0.242265	0.0138347	0.0139314		20.425	0	#DIV/0!	#DIV/0!	#DIV/0!		20.425	0	#DIV/0!	#DIV/0!	#DIV/0!			20.425	0	#DIV/0!	#DIV/0!	#DIV/0!		20.425	0	#DIV/0!	#DIV/0!	#DIV/0!		20.425	0	#DIV/0!	#DIV/0!	#DIV/0!
		11.2067	402.526	1.18296	100	1.16913	26	0.12	0.7	45	172	20.429	20.4329	0.00393728	0.23533	0.0136271	0.0137219		20.429	0	#DIV/0!	#DIV/0!	#DIV/0!		20.429	0	#DIV/0!	#DIV/0!	#DIV/0!			20.429	0	#DIV/0!	#DIV/0!	#DIV/0!		20.429	0	#DIV/0!	#DIV/0!	#DIV/0!		20.429	0	#DIV/0!	#DIV/0!	#DIV/0!
		11.3741	402.764	1.1997	100	1.18547	26	0.12	0.7	45	173	20.4329	20.4368	0.00385965	0.22863	0.0134237	0.0135167		20.4329	0	#DIV/0!	#DIV/0!	#DIV/0!		20.4329	0	#DIV/0!	#DIV/0!	#DIV/0!			20.4329	0	#DIV/0!	#DIV/0!	#DIV/0!		20.4329	0	#DIV/0!	#DIV/0!	#DIV/0!		20.4329	0	#DIV/0!	#DIV/0!	#DIV/0!
		11.543	402.997	1.21658	100	1.20195	26	0.12	0.7	45	174	20.4368	20.4406	0.00378395	0.222155	0.0132246	0.0133158		20.4368	0	#DIV/0!	#DIV/0!	#DIV/0!		20.4368	0	#DIV/0!	#DIV/0!	#DIV/0!			20.4368	0	#DIV/0!	#DIV/0!	#DIV/0!		20.4368	0	#DIV/0!	#DIV/0!	#DIV/0!		20.4368	0	#DIV/0!	#DIV/0!	#DIV/0!
		11.7135	403.226	1.23361	100	1.21858	26	0.12	0.7	45	175	20.4406	20.4443	0.00371012	0.215898	0.0130296	0.013119		20.4406	0	#DIV/0!	#DIV/0!	#DIV/0!		20.4406	0	#DIV/0!	#DIV/0!	#DIV/0!			20.4406	0	#DIV/0!	#DIV/0!	#DIV/0!		20.4406	0	#DIV/0!	#DIV/0!	#DIV/0!		20.4406	0	#DIV/0!	#DIV/0!	#DIV/0!
		11.8854	403.451	1.25079	100	1.23534	26	0.12	0.7	45	176	20.4443	20.4479	0.0036381	0.209848	0.0128386	0.0129263		20.4443	0	#DIV/0!	#DIV/0!	#DIV/0!		20.4443	0	#DIV/0!	#DIV/0!	#DIV/0!			20.4443	0	#DIV/0!	#DIV/0!	#DIV/0!		20.4443	0	#DIV/0!	#DIV/0!	#DIV/0!		20.4443	0	#DIV/0!	#DIV/0!	#DIV/0!
		12.0589	403.671	1.26813	100	1.25225	26	0.12	0.7	45	177	20.4479	20.4515	0.00356784	0.203999	0.0126515	0.0127375		20.4479	0	#DIV/0!	#DIV/0!	#DIV/0!		20.4479	0	#DIV/0!	#DIV/0!	#DIV/0!			20.4479	0	#DIV/0!	#DIV/0!	#DIV/0!		20.4479	0	#DIV/0!	#DIV/0!	#DIV/0!		20.4479	0	#DIV/0!	#DIV/0!	#DIV/0!
		12.2339	403.888	1.28562	100	1.2693	26	0.12	0.7	45	178	20.4515	20.455	0.00349929	0.198343	0.0124682	0.0125525		20.4515	0	#DIV/0!	#DIV/0!	#DIV/0!		20.4515	0	#DIV/0!	#DIV/0!	#DIV/0!			20.4515	0	#DIV/0!	#DIV/0!	#DIV/0!		20.4515	0	#DIV/0!	#DIV/0!	#DIV/0!		20.4515	0	#DIV/0!	#DIV/0!	#DIV/0!
		12.4105	404.1	1.30326	100	1.2865	26	0.12	0.7	45	179	20.455	20.4584	0.0034324	0.192872	0.0122886	0.0123713		20.455	0	#DIV/0!	#DIV/0!	#DIV/0!		20.455	0	#DIV/0!	#DIV/0!	#DIV/0!			20.455	0	#DIV/0!	#DIV/0!	#DIV/0!		20.455	0	#DIV/0!	#DIV/0!	#DIV/0!		20.455	0	#DIV/0!	#DIV/0!	#DIV/0!
		12.5885	404.309	1.32106	100	1.30384	26	0.12	0.7	45	180	20.4584	20.4618	0.00336712	0.18758	0.0121126	0.0121937		20.4584	0	#DIV/0!	#DIV/0!	#DIV/0!		20.4584	0	#DIV/0!	#DIV/0!	#DIV/0!			20.4584	0	#DIV/0!	#DIV/0!	#DIV/0!		20.4584	0	#DIV/0!	#DIV/0!	#DIV/0!		20.4584	0	#DIV/0!	#DIV/0!	#DIV/0!
		12.7681	404.514	1.33901	100	1.32132	26	0.12	0.7	45	181	20.4618	20.4651	0.0033034	0.18246	0.0119401	0.0120197		20.4618	0	#DIV/0!	#DIV/0!	#DIV/0!		20.4618	0	#DIV/0!	#DIV/0!	#DIV/0!			20.4618	0	#DIV/0!	#DIV/0!	#DIV/0!		20.4618	0	#DIV/0!	#DIV/0!	#DIV/0!		20.4618	0	#DIV/0!	#DIV/0!	#DIV/0!
		12.9493	404.715	1.35712	100	1.33894	26	0.12	0.7	45	182	20.4651	20.4683	0.00324121	0.177505	0.011771	0.0118491		20.4651	0	#DIV/0!	#DIV/0!	#DIV/0!		20.4651	0	#DIV/0!	#DIV/0!	#DIV/0!			20.4651	0	#DIV/0!	#DIV/0!	#DIV/0!		20.4651	0	#DIV/0!	#DIV/0!	#DIV/0!		20.4651	0	#DIV/0!	#DIV/0!	#DIV/0!
		13.132	404.913	1.37537	100	1.35671	26	0.12	0.7	45	183	20.4683	20.4715	0.00318049	0.172709	0.0116052	0.0116818		20.4683	0	#DIV/0!	#DIV/0!	#DIV/0!		20.4683	0	#DIV/0!	#DIV/0!	#DIV/0!			20.4683	0	#DIV/0!	#DIV/0!	#DIV/0!		20.4683	0	#DIV/0!	#DIV/0!	#DIV/0!		20.4683	0	#DIV/0!	#DIV/0!	#DIV/0!
		13.3163	405.108	1.39379	100	1.37463	26	0.12	0.7	45	184	20.4715	20.4747	0.00312121	0.168067	0.0114427	0.0115179		20.4715	0	#DIV/0!	#DIV/0!	#DIV/0!		20.4715	0	#DIV/0!	#DIV/0!	#DIV/0!			20.4715	0	#DIV/0!	#DIV/0!	#DIV/0!		20.4715	0	#DIV/0!	#DIV/0!	#DIV/0!		20.4715	0	#DIV/0!	#DIV/0!	#DIV/0!
		13.5021	405.299	1.41236	100	1.39269	26	0.12	0.7	45	185	20.4747	20.4777	0.00306332	0.163572	0.0112834	0.0113572		20.4747	0	#DIV/0!	#DIV/0!	#DIV/0!		20.4747	0	#DIV/0!	#DIV/0!	#DIV/0!			20.4747	0	#DIV/0!	#DIV/0!	#DIV/0!		20.4747	0	#DIV/0!	#DIV/0!	#DIV/0!		20.4747	0	#DIV/0!	#DIV/0!	#DIV/0!
		13.6895	405.486	1.43109	100	1.4109	26	0.12	0.7	45	186	20.4777	20.4807	0.00300678	0.15922	0.0111271	0.0111995		20.4777	0	#DIV/0!	#DIV/0!	#DIV/0!		20.4777	0	#DIV/0!	#DIV/0!	#DIV/0!			20.4777	0	#DIV/0!	#DIV/0!	#DIV/0!		20.4777	0	#DIV/0!	#DIV/0!	#DIV/0!		20.4777	0	#DIV/0!	#DIV/0!	#DIV/0!
		13.8785	405.67	1.44997	100	1.42925	26	0.12	0.7	45	187	20.4807	20.4837	0.00295156	0.155004	0.0109738	0.0110449		20.4807	0	#DIV/0!	#DIV/0!	#DIV/0!		20.4807	0	#DIV/0!	#DIV/0!	#DIV/0!			20.4807	0	#DIV/0!	#DIV/0!	#DIV/0!		20.4807	0	#DIV/0!	#DIV/0!	#DIV/0!		20.4807	0	#DIV/0!	#DIV/0!	#DIV/0!
		14.069	405.851	1.46902	100	1.44775	26	0.12	0.7	45	188	20.4837	20.4866	0.00289762	0.150921	0.0108235	0.0108933		20.4837	0	#DIV/0!	#DIV/0!	#DIV/0!		20.4837	0	#DIV/0!	#DIV/0!	#DIV/0!			20.4837	0	#DIV/0!	#DIV/0!	#DIV/0!		20.4837	0	#DIV/0!	#DIV/0!	#DIV/0!		20.4837	0	#DIV/0!	#DIV/0!	#DIV/0!
		14.2611	406.029	1.48821	100	1.46639	26	0.12	0.7	45	189	20.4866	20.4894	0.00284493	0.146965	0.0106761	0.0107446		20.4866	0	#DIV/0!	#DIV/0!	#DIV/0!		20.4866	0	#DIV/0!	#DIV/0!	#DIV/0!			20.4866	0	#DIV/0!	#DIV/0!	#DIV/0!		20.4866	0	#DIV/0!	#DIV/0!	#DIV/0!		20.4866	0	#DIV/0!	#DIV/0!	#DIV/0!
		14.4548	406.204	1.50757	100	1.48518	26	0.12	0.7	45	190	20.4894	20.4922	0.00279344	0.143132	0.0105314	0.0105987		20.4894	0	#DIV/0!	#DIV/0!	#DIV/0!		20.4894	0	#DIV/0!	#DIV/0!	#DIV/0!			20.4894	0	#DIV/0!	#DIV/0!	#DIV/0!		20.4894	0	#DIV/0!	#DIV/0!	#DIV/0!		20.4894	0	#DIV/0!	#DIV/0!	#DIV/0!
		14.6501	406.376	1.52709	100	1.50412	26	0.12	0.7	45	191	20.4922	20.495	0.00274313	0.139418	0.0103895	0.0104556		20.4922	0	#DIV/0!	#DIV/0!	#DIV/0!		20.4922	0	#DIV/0!	#DIV/0!	#DIV/0!			20.4922	0	#DIV/0!	#DIV/0!	#DIV/0!		20.4922	0	#DIV/0!	#DIV/0!	#DIV/0!		20.4922	0	#DIV/0!	#DIV/0!	#DIV/0!
		14.847	406.545	1.54676	100	1.5232	26	0.12	0.7	45	192	20.495	20.4976	0.00269397	0.135817	0.0102502	0.0103151		20.495	0	#DIV/0!	#DIV/0!	#DIV/0!		20.495	0	#DIV/0!	#DIV/0!	#DIV/0!			20.495	0	#DIV/0!	#DIV/0!	#DIV/0!		20.495	0	#DIV/0!	#DIV/0!	#DIV/0!		20.495	0	#DIV/0!	#DIV/0!	#DIV/0!
		15.0455	406.711	1.5666	100	1.54244	26	0.12	0.7	45	193	20.4976	20.5003	0.00264592	0.132327	0.0101135	0.0101773		20.4976	0	#DIV/0!	#DIV/0!	#DIV/0!		20.4976	0	#DIV/0!	#DIV/0!	#DIV/0!			20.4976	0	#DIV/0!	#DIV/0!	#DIV/0!		20.4976	0	#DIV/0!	#DIV/0!	#DIV/0!		20.4976	0	#DIV/0!	#DIV/0!	#DIV/0!
		15.2456	406.874	1.5866	100	1.56182	26	0.12	0.7	45	194	20.5003	20.5029	0.00259895	0.128943	0.00997941	0.010042		20.5003	0	#DIV/0!	#DIV/0!	#DIV/0!		20.5003	0	#DIV/0!	#DIV/0!	#DIV/0!			20.5003	0	#DIV/0!	#DIV/0!	#DIV/0!		20.5003	0	#DIV/0!	#DIV/0!	#DIV/0!		20.5003	0	#DIV/0!	#DIV/0!	#DIV/0!
		15.4472	407.035	1.60675	100	1.58134	26	0.12	0.7	45	195	20.5029	20.5054	0.00255304	0.125662	0.00984775	0.00990926		20.5029	0	#DIV/0!	#DIV/0!	#DIV/0!		20.5029	0	#DIV/0!	#DIV/0!	#DIV/0!			20.5029	0	#DIV/0!	#DIV/0!	#DIV/0!		20.5029	0	#DIV/0!	#DIV/0!	#DIV/0!		20.5029	0	#DIV/0!	#DIV/0!	#DIV/0!
		15.6505	407.192	1.62707	100	1.60102	26	0.12	0.7	45	196	20.5054	20.508	0.00250815	0.122479	0.00971851	0.00977894		20.5054	0	#DIV/0!	#DIV/0!	#DIV/0!		20.5054	0	#DIV/0!	#DIV/0!	#DIV/0!			20.5054	0	#DIV/0!	#DIV/0!	#DIV/0!		20.5054	0	#DIV/0!	#DIV/0!	#DIV/0!		20.5054	0	#DIV/0!	#DIV/0!	#DIV/0!
		15.8554	407.347	1.64755	100	1.62084	26	0.12	0.7	45	197	20.508	20.5104	0.00246426	0.119392	0.00959162	0.009651		20.508	0	#DIV/0!	#DIV/0!	#DIV/0!		20.508	0	#DIV/0!	#DIV/0!	#DIV/0!			20.508	0	#DIV/0!	#DIV/0!	#DIV/0!		20.508	0	#DIV/0!	#DIV/0!	#DIV/0!		20.508	0	#DIV/0!	#DIV/0!	#DIV/0!
		16.062	407.5	1.66819	100	1.64081	26	0.12	0.7	45	198	20.5104	20.5128	0.00242134	0.116398	0.00946705	0.00952539		20.5104	0	#DIV/0!	#DIV/0!	#DIV/0!		20.5104	0	#DIV/0!	#DIV/0!	#DIV/0!			20.5104	0	#DIV/0!	#DIV/0!	#DIV/0!		20.5104	0	#DIV/0!	#DIV/0!	#DIV/0!		20.5104	0	#DIV/0!	#DIV/0!	#DIV/0!
		16.2701	407.65	1.68899	100	1.66094	26	0.12	0.7	45	199	20.5128	20.5152	0.00237937	0.113492	0.00934472	0.00940206		20.5128	0	#DIV/0!	#DIV/0!	#DIV/0!		20.5128	0	#DIV/0!	#DIV/0!	#DIV/0!			20.5128	0	#DIV/0!	#DIV/0!	#DIV/0!		20.5128	0	#DIV/0!	#DIV/0!	#DIV/0!		20.5128	0	#DIV/0!	#DIV/0!	#DIV/0!
		16.4799	407.797	1.70995	100	1.68121	26	0.12	0.7	45	200	20.5152	20.5176	0.00233831	0.110672	0.0092246	0.00928094		20.5152	0	#DIV/0!	#DIV/0!	#DIV/0!		20.5152	0	#DIV/0!	#DIV/0!	#DIV/0!			20.5152	0	#DIV/0!	#DIV/0!	#DIV/0!		20.5152	0	#DIV/0!	#DIV/0!	#DIV/0!		20.5152	0	#DIV/0!	#DIV/0!	#DIV/0!
		16.6913	407.942	1.73108	100	1.70163	26	0.12	0.7	45	201	20.5176	20.5199	0.00229816	0.107936	0.00910662	0.009162		20.5176	0	#DIV/0!	#DIV/0!	#DIV/0!		20.5176	0	#DIV/0!	#DIV/0!	#DIV/0!			20.5176	0	#DIV/0!	#DIV/0!	#DIV/0!		20.5176	0	#DIV/0!	#DIV/0!	#DIV/0!		20.5176	0	#DIV/0!	#DIV/0!	#DIV/0!
		16.9044	408.085	1.75237	100	1.72219	26	0.12	0.7	45	202	20.5199	20.5221	0.00225887	0.105279	0.00899075	0.00904518		20.5199	0	#DIV/0!	#DIV/0!	#DIV/0!		20.5199	0	#DIV/0!	#DIV/0!	#DIV/0!			20.5199	0	#DIV/0!	#DIV/0!	#DIV/0!		20.5199	0	#DIV/0!	#DIV/0!	#DIV/0!		20.5199	0	#DIV/0!	#DIV/0!	#DIV/0!
		17.1191	408.225	1.77383	100	1.74291	26	0.12	0.7	45	203	20.5221	20.5243	0.00222044	0.102701	0.00887692	0.00893043		20.5221	0	#DIV/0!	#DIV/0!	#DIV/0!		20.5221	0	#DIV/0!	#DIV/0!	#DIV/0!			20.5221	0	#DIV/0!	#DIV/0!	#DIV/0!		20.5221	0	#DIV/0!	#DIV/0!	#DIV/0!		20.5221	0	#DIV/0!	#DIV/0!	#DIV/0!
		17.3354	408.363	1.79545	100	1.76378	26	0.12	0.7	45	204	20.5243	20.5265	0.00218283	0.100197	0.00876511	0.00881771		20.5243	0	#DIV/0!	#DIV/0!	#DIV/0!		20.5243	0	#DIV/0!	#DIV/0!	#DIV/0!			20.5243	0	#DIV/0!	#DIV/0!	#DIV/0!		20.5243	0	#DIV/0!	#DIV/0!	#DIV/0!		20.5243	0	#DIV/0!	#DIV/0!	#DIV/0!
		17.5534	408.499	1.81724	100	1.7848	26	0.12	0.7	45	205	20.5265	20.5287	0.00214603	0.097765	0.00865525	0.00870696		20.5265	0	#DIV/0!	#DIV/0!	#DIV/0!		20.5265	0	#DIV/0!	#DIV/0!	#DIV/0!			20.5265	0	#DIV/0!	#DIV/0!	#DIV/0!		20.5265	0	#DIV/0!	#DIV/0!	#DIV/0!		20.5265	0	#DIV/0!	#DIV/0!	#DIV/0!
		17.7731	408.633	1.83919	100	1.80597	26	0.12	0.7	45	206	20.5287	20.5308	0.00211001	0.0954035	0.00854731	0.00859815		20.5287	0	#DIV/0!	#DIV/0!	#DIV/0!		20.5287	0	#DIV/0!	#DIV/0!	#DIV/0!			20.5287	0	#DIV/0!	#DIV/0!	#DIV/0!		20.5287	0	#DIV/0!	#DIV/0!	#DIV/0!		20.5287	0	#DIV/0!	#DIV/0!	#DIV/0!
		17.9944	408.764	1.8613	100	1.82729	26	0.12	0.7	45	207	20.5308	20.5328	0.00207476	0.0931096	0.00844124	0.00849124		20.5308	0	#DIV/0!	#DIV/0!	#DIV/0!		20.5308	0	#DIV/0!	#DIV/0!	#DIV/0!			20.5308	0	#DIV/0!	#DIV/0!	#DIV/0!		20.5308	0	#DIV/0!	#DIV/0!	#DIV/0!		20.5308	0	#DIV/0!	#DIV/0!	#DIV/0!
		18.2173	408.894	1.88359	100	1.84876	26	0.12	0.7	45	208	20.5328	20.5349	0.00204026	0.0908811	0.008337	0.00838617		20.5328	0	#DIV/0!	#DIV/0!	#DIV/0!		20.5328	0	#DIV/0!	#DIV/0!	#DIV/0!			20.5328	0	#DIV/0!	#DIV/0!	#DIV/0!		20.5328	0	#DIV/0!	#DIV/0!	#DIV/0!		20.5328	0	#DIV/0!	#DIV/0!	#DIV/0!
		18.442	409.021	1.90604	100	1.87039	26	0.12	0.7	45	209	20.5349	20.5369	0.00200648	0.0887159	0.00823456	0.00828291		20.5349	0	#DIV/0!	#DIV/0!	#DIV/0!		20.5349	0	#DIV/0!	#DIV/0!	#DIV/0!			20.5349	0	#DIV/0!	#DIV/0!	#DIV/0!		20.5349	0	#DIV/0!	#DIV/0!	#DIV/0!		20.5349	0	#DIV/0!	#DIV/0!	#DIV/0!
		18.6683	409.146	1.92865	100	1.89216	26	0.12	0.7	45	210	20.5369	20.5389	0.00197341	0.086612	0.00813387	0.00818143		20.5369	0	#DIV/0!	#DIV/0!	#DIV/0!		20.5369	0	#DIV/0!	#DIV/0!	#DIV/0!			20.5369	0	#DIV/0!	#DIV/0!	#DIV/0!		20.5369	0	#DIV/0!	#DIV/0!	#DIV/0!		20.5369	0	#DIV/0!	#DIV/0!	#DIV/0!
		18.8963	409.27	1.95144	100	1.91409	26	0.12	0.7	45	211	20.5389	20.5408	0.00194103	0.0845672	0.00803489	0.00808167		20.5389	0	#DIV/0!	#DIV/0!	#DIV/0!		20.5389	0	#DIV/0!	#DIV/0!	#DIV/0!			20.5389	0	#DIV/0!	#DIV/0!	#DIV/0!		20.5389	0	#DIV/0!	#DIV/0!	#DIV/0!		20.5389	0	#DIV/0!	#DIV/0!	#DIV/0!
		19.1259	409.391	1.97439	100	1.93616	26	0.12	0.7	45	212	20.5408	20.5427	0.00190932	0.0825797	0.00793759	0.00798361		20.5408	0	#DIV/0!	#DIV/0!	#DIV/0!		20.5408	0	#DIV/0!	#DIV/0!	#DIV/0!			20.5408	0	#DIV/0!	#DIV/0!	#DIV/0!		20.5408	0	#DIV/0!	#DIV/0!	#DIV/0!		20.5408	0	#DIV/0!	#DIV/0!	#DIV/0!
		19.3573	409.51	1.99751	100	1.95839	26	0.12	0.7	45	213	20.5427	20.5446	0.00187828	0.0806476	0.00784193	0.0078872		20.5427	0	#DIV/0!	#DIV/0!	#DIV/0!		20.5427	0	#DIV/0!	#DIV/0!	#DIV/0!			20.5427	0	#DIV/0!	#DIV/0!	#DIV/0!		20.5427	0	#DIV/0!	#DIV/0!	#DIV/0!		20.5427	0	#DIV/0!	#DIV/0!	#DIV/0!
		19.5903	409.628	2.0208	100	1.98077	26	0.12	0.7	45	214	20.5446	20.5464	0.00184787	0.0787692	0.00774787	0.00779241		20.5446	0	#DIV/0!	#DIV/0!	#DIV/0!		20.5446	0	#DIV/0!	#DIV/0!	#DIV/0!			20.5446	0	#DIV/0!	#DIV/0!	#DIV/0!		20.5446	0	#DIV/0!	#DIV/0!	#DIV/0!		20.5446	0	#DIV/0!	#DIV/0!	#DIV/0!
		19.8251	409.744	2.04426	100	2.00331	26	0.12	0.7	45	215	20.5464	20.5483	0.00181808	0.0769428	0.00765539	0.00769921		20.5464	0	#DIV/0!	#DIV/0!	#DIV/0!		20.5464	0	#DIV/0!	#DIV/0!	#DIV/0!			20.5464	0	#DIV/0!	#DIV/0!	#DIV/0!		20.5464	0	#DIV/0!	#DIV/0!	#DIV/0!		20.5464	0	#DIV/0!	#DIV/0!	#DIV/0!
		20.0615	409.858	2.06789	100	2.02599	26	0.12	0.7	45	216	20.5483	20.55	0.0017889	0.0751665	0.00756444	0.00760755		20.5483	0	#DIV/0!	#DIV/0!	#DIV/0!		20.5483	0	#DIV/0!	#DIV/0!	#DIV/0!			20.5483	0	#DIV/0!	#DIV/0!	#DIV/0!		20.5483	0	#DIV/0!	#DIV/0!	#DIV/0!		20.5483	0	#DIV/0!	#DIV/0!	#DIV/0!
		20.2997	409.97	2.09169	100	2.04883	26	0.12	0.7	45	217	20.55	20.5518	0.00176032	0.073439	0.00747499	0.00751742		20.55	0	#DIV/0!	#DIV/0!	#DIV/0!		20.55	0	#DIV/0!	#DIV/0!	#DIV/0!			20.55	0	#DIV/0!	#DIV/0!	#DIV/0!		20.55	0	#DIV/0!	#DIV/0!	#DIV/0!		20.55	0	#DIV/0!	#DIV/0!	#DIV/0!
		20.5395	410.08	2.11566	100	2.07183	26	0.12	0.7	45	218	20.5518	20.5535	0.00173231	0.0717586	0.00738702	0.00742877		20.5518	0	#DIV/0!	#DIV/0!	#DIV/0!		20.5518	0	#DIV/0!	#DIV/0!	#DIV/0!			20.5518	0	#DIV/0!	#DIV/0!	#DIV/0!		20.5518	0	#DIV/0!	#DIV/0!	#DIV/0!		20.5518	0	#DIV/0!	#DIV/0!	#DIV/0!
		20.7811	410.189	2.1398	100	2.09497	26	0.12	0.7	45	219	20.5535	20.5552	0.00170487	0.0701239	0.00730049	0.00734158		20.5535	0	#DIV/0!	#DIV/0!	#DIV/0!		20.5535	0	#DIV/0!	#DIV/0!	#DIV/0!			20.5535	0	#DIV/0!	#DIV/0!	#DIV/0!		20.5535	0	#DIV/0!	#DIV/0!	#DIV/0!		20.5535	0	#DIV/0!	#DIV/0!	#DIV/0!
		21.0244	410.296	2.16411	100	2.11827	26	0.12	0.7	45	220	20.5552	20.5569	0.00167799	0.0685333	0.00721537	0.00725581		20.5552	0	#DIV/0!	#DIV/0!	#DIV/0!		20.5552	0	#DIV/0!	#DIV/0!	#DIV/0!			20.5552	0	#DIV/0!	#DIV/0!	#DIV/0!		20.5552	0	#DIV/0!	#DIV/0!	#DIV/0!		20.5552	0	#DIV/0!	#DIV/0!	#DIV/0!
		21.2694	410.402	2.1886	100	2.14172	26	0.12	0.7	45	221	20.5569	20.5586	0.00165164	0.0669856	0.00713163	0.00717144		20.5569	0	#DIV/0!	#DIV/0!	#DIV/0!		20.5569	0	#DIV/0!	#DIV/0!	#DIV/0!			20.5569	0	#DIV/0!	#DIV/0!	#DIV/0!		20.5569	0	#DIV/0!	#DIV/0!	#DIV/0!		20.5569	0	#DIV/0!	#DIV/0!	#DIV/0!
		21.5161	410.506	2.21325	100	2.16533	26	0.12	0.7	45	222	20.5586	20.5602	0.00162581	0.0654794	0.00704924	0.00708843		20.5586	0	#DIV/0!	#DIV/0!	#DIV/0!		20.5586	0	#DIV/0!	#DIV/0!	#DIV/0!			20.5586	0	#DIV/0!	#DIV/0!	#DIV/0!		20.5586	0	#DIV/0!	#DIV/0!	#DIV/0!		20.5586	0	#DIV/0!	#DIV/0!	#DIV/0!
		21.7645	410.608	2.23808	100	2.18909	26	0.12	0.7	45	223	20.5602	20.5618	0.0016005	0.0640134	0.00696818	0.00700676		20.5602	0	#DIV/0!	#DIV/0!	#DIV/0!		20.5602	0	#DIV/0!	#DIV/0!	#DIV/0!			20.5602	0	#DIV/0!	#DIV/0!	#DIV/0!		20.5602	0	#DIV/0!	#DIV/0!	#DIV/0!		20.5602	0	#DIV/0!	#DIV/0!	#DIV/0!
		22.0147	410.709	2.26308	100	2.213	26	0.12	0.7	45	224	20.5618	20.5634	0.00157568	0.0625864	0.00688842	0.0069264		20.5618	0	#DIV/0!	#DIV/0!	#DIV/0!		20.5618	0	#DIV/0!	#DIV/0!	#DIV/0!			20.5618	0	#DIV/0!	#DIV/0!	#DIV/0!		20.5618	0	#DIV/0!	#DIV/0!	#DIV/0!		20.5618	0	#DIV/0!	#DIV/0!	#DIV/0!
		22.2666	410.808	2.28826	100	2.23707	26	0.12	0.7	45	225	20.5634	20.5649	0.00155136	0.0611972	0.00680993	0.00684732		20.5634	0	#DIV/0!	#DIV/0!	#DIV/0!		20.5634	0	#DIV/0!	#DIV/0!	#DIV/0!			20.5634	0	#DIV/0!	#DIV/0!	#DIV/0!		20.5634	0	#DIV/0!	#DIV/0!	#DIV/0!		20.5634	0	#DIV/0!	#DIV/0!	#DIV/0!
		22.5203	410.906	2.31361	100	2.26129	26	0.12	0.7	45	226	20.5649	20.5665	0.00152751	0.0598446	0.00673268	0.0067695		20.5649	0	#DIV/0!	#DIV/0!	#DIV/0!		20.5649	0	#DIV/0!	#DIV/0!	#DIV/0!			20.5649	0	#DIV/0!	#DIV/0!	#DIV/0!		20.5649	0	#DIV/0!	#DIV/0!	#DIV/0!		20.5649	0	#DIV/0!	#DIV/0!	#DIV/0!
		22.7757	411.002	2.33913	100	2.28567	26	0.12	0.7	45	227	20.5665	20.568	0.00150413	0.0585275	0.00665665	0.00669291		20.5665	0	#DIV/0!	#DIV/0!	#DIV/0!		20.5665	0	#DIV/0!	#DIV/0!	#DIV/0!			20.5665	0	#DIV/0!	#DIV/0!	#DIV/0!		20.5665	0	#DIV/0!	#DIV/0!	#DIV/0!		20.5665	0	#DIV/0!	#DIV/0!	#DIV/0!
		23.0329	411.097	2.36483	100	2.3102	26	0.12	0.7	45	228	20.568	20.5694	0.0014812	0.0572449	0.00658182	0.00661752		20.568	0	#DIV/0!	#DIV/0!	#DIV/0!		20.568	0	#DIV/0!	#DIV/0!	#DIV/0!			20.568	0	#DIV/0!	#DIV/0!	#DIV/0!		20.568	0	#DIV/0!	#DIV/0!	#DIV/0!		20.568	0	#DIV/0!	#DIV/0!	#DIV/0!
		23.2918	411.19	2.39071	100	2.33489	26	0.12	0.7	45	229	20.5694	20.5709	0.00145871	0.0559956	0.00650816	0.00654332		20.5694	0	#DIV/0!	#DIV/0!	#DIV/0!		20.5694	0	#DIV/0!	#DIV/0!	#DIV/0!			20.5694	0	#DIV/0!	#DIV/0!	#DIV/0!		20.5694	0	#DIV/0!	#DIV/0!	#DIV/0!		20.5694	0	#DIV/0!	#DIV/0!	#DIV/0!
		23.5524	411.283	2.41676	100	2.35973	26	0.12	0.7	45	230	20.5709	20.5723	0.00143666	0.0547787	0.00643565	0.00647028		20.5709	0	#DIV/0!	#DIV/0!	#DIV/0!		20.5709	0	#DIV/0!	#DIV/0!	#DIV/0!			20.5709	0	#DIV/0!	#DIV/0!	#DIV/0!		20.5709	0	#DIV/0!	#DIV/0!	#DIV/0!		20.5709	0	#DIV/0!	#DIV/0!	#DIV/0!
		23.8149	411.373	2.44299	100	2.38473	26	0.12	0.7	45	231	20.5723	20.5738	0.00141503	0.0535933	0.00636426	0.00639837		20.5723	0	#DIV/0!	#DIV/0!	#DIV/0!		20.5723	0	#DIV/0!	#DIV/0!	#DIV/0!			20.5723	0	#DIV/0!	#DIV/0!	#DIV/0!		20.5723	0	#DIV/0!	#DIV/0!	#DIV/0!		20.5723	0	#DIV/0!	#DIV/0!	#DIV/0!
		24.0791	411.463	2.46939	100	2.40988	26	0.12	0.7	45	232	20.5738	20.5751	0.00139381	0.0524383	0.00629397	0.00632757		20.5738	0	#DIV/0!	#DIV/0!	#DIV/0!		20.5738	0	#DIV/0!	#DIV/0!	#DIV/0!			20.5738	0	#DIV/0!	#DIV/0!	#DIV/0!		20.5738	0	#DIV/0!	#DIV/0!	#DIV/0!		20.5738	0	#DIV/0!	#DIV/0!	#DIV/0!
		24.345	411.551	2.49597	100	2.43519	26	0.12	0.7	45	233	20.5751	20.5765	0.001373	0.0513129	0.00622476	0.00625786		20.5751	0	#DIV/0!	#DIV/0!	#DIV/0!		20.5751	0	#DIV/0!	#DIV/0!	#DIV/0!			20.5751	0	#DIV/0!	#DIV/0!	#DIV/0!		20.5751	0	#DIV/0!	#DIV/0!	#DIV/0!		20.5751	0	#DIV/0!	#DIV/0!	#DIV/0!
		24.6128	411.638	2.52273	100	2.46065	26	0.12	0.7	45	234	20.5765	20.5779	0.00135259	0.0502162	0.00615662	0.00618922		20.5765	0	#DIV/0!	#DIV/0!	#DIV/0!		20.5765	0	#DIV/0!	#DIV/0!	#DIV/0!			20.5765	0	#DIV/0!	#DIV/0!	#DIV/0!		20.5765	0	#DIV/0!	#DIV/0!	#DIV/0!		20.5765	0	#DIV/0!	#DIV/0!	#DIV/0!
		24.8823	411.723	2.54966	100	2.48627	26	0.12	0.7	45	235	20.5779	20.5792	0.00133255	0.0491474	0.00608951	0.00612163		20.5779	0	#DIV/0!	#DIV/0!	#DIV/0!		20.5779	0	#DIV/0!	#DIV/0!	#DIV/0!			20.5779	0	#DIV/0!	#DIV/0!	#DIV/0!		20.5779	0	#DIV/0!	#DIV/0!	#DIV/0!		20.5779	0	#DIV/0!	#DIV/0!	#DIV/0!
		25.1536	411.808	2.57678	100	2.51205	26	0.12	0.7	45	236	20.5792	20.5805	0.0013129	0.0481056	0.00602342	0.00605507		20.5792	0	#DIV/0!	#DIV/0!	#DIV/0!		20.5792	0	#DIV/0!	#DIV/0!	#DIV/0!			20.5792	0	#DIV/0!	#DIV/0!	#DIV/0!		20.5792	0	#DIV/0!	#DIV/0!	#DIV/0!		20.5792	0	#DIV/0!	#DIV/0!	#DIV/0!
		25.4267	411.891	2.60407	100	2.53798	26	0.12	0.7	45	237	20.5805	20.5818	0.00129361	0.04709	0.00595833	0.00598951		20.5805	0	#DIV/0!	#DIV/0!	#DIV/0!		20.5805	0	#DIV/0!	#DIV/0!	#DIV/0!			20.5805	0	#DIV/0!	#DIV/0!	#DIV/0!		20.5805	0	#DIV/0!	#DIV/0!	#DIV/0!		20.5805	0	#DIV/0!	#DIV/0!	#DIV/0!
		25.7016	411.973	2.63154	100	2.56406	26	0.12	0.7	45	238	20.5818	20.5831	0.00127469	0.0460999	0.00589422	0.00592495		20.5818	0	#DIV/0!	#DIV/0!	#DIV/0!		20.5818	0	#DIV/0!	#DIV/0!	#DIV/0!			20.5818	0	#DIV/0!	#DIV/0!	#DIV/0!		20.5818	0	#DIV/0!	#DIV/0!	#DIV/0!		20.5818	0	#DIV/0!	#DIV/0!	#DIV/0!
		25.9783	412.054	2.65919	100	2.59031	26	0.12	0.7	45	239	20.5831	20.5843	0.00125611	0.0451346	0.00583106	0.00586135		20.5831	0	#DIV/0!	#DIV/0!	#DIV/0!		20.5831	0	#DIV/0!	#DIV/0!	#DIV/0!			20.5831	0	#DIV/0!	#DIV/0!	#DIV/0!		20.5831	0	#DIV/0!	#DIV/0!	#DIV/0!		20.5831	0	#DIV/0!	#DIV/0!	#DIV/0!
		26.2567	412.133	2.68702	100	2.61671	26	0.12	0.7	45	240	20.5843	20.5856	0.00123788	0.0441932	0.00576885	0.0057987		20.5843	0	#DIV/0!	#DIV/0!	#DIV/0!		20.5843	0	#DIV/0!	#DIV/0!	#DIV/0!			20.5843	0	#DIV/0!	#DIV/0!	#DIV/0!		20.5843	0	#DIV/0!	#DIV/0!	#DIV/0!		20.5843	0	#DIV/0!	#DIV/0!	#DIV/0!
		26.537	412.212	2.71503	100	2.64326	26	0.12	0.7	45	241	20.5856	20.5868	0.00121999	0.0432753	0.00570757	0.00573698		20.5856	0	#DIV/0!	#DIV/0!	#DIV/0!		20.5856	0	#DIV/0!	#DIV/0!	#DIV/0!			20.5856	0	#DIV/0!	#DIV/0!	#DIV/0!		20.5856	0	#DIV/0!	#DIV/0!	#DIV/0!		20.5856	0	#DIV/0!	#DIV/0!	#DIV/0!
		26.8191	412.29	2.74322	100	2.66998	26	0.12	0.7	45	242	20.5868	20.588	0.00120242	0.0423799	0.00564719	0.00567618		20.5868	0	#DIV/0!	#DIV/0!	#DIV/0!		20.5868	0	#DIV/0!	#DIV/0!	#DIV/0!			20.5868	0	#DIV/0!	#DIV/0!	#DIV/0!		20.5868	0	#DIV/0!	#DIV/0!	#DIV/0!		20.5868	0	#DIV/0!	#DIV/0!	#DIV/0!
		27.103	412.366	2.77159	100	2.69685	26	0.12	0.7	45	243	20.588	20.5892	0.00118518	0.0415067	0.0055877	0.00561627		20.588	0	#DIV/0!	#DIV/0!	#DIV/0!		20.588	0	#DIV/0!	#DIV/0!	#DIV/0!			20.588	0	#DIV/0!	#DIV/0!	#DIV/0!		20.588	0	#DIV/0!	#DIV/0!	#DIV/0!		20.588	0	#DIV/0!	#DIV/0!	#DIV/0!
		27.3887	412.441	2.80015	100	2.72387	26	0.12	0.7	45	244	20.5892	20.5904	0.00116825	0.0406547	0.00552908	0.00555725		20.5892	0	#DIV/0!	#DIV/0!	#DIV/0!		20.5892	0	#DIV/0!	#DIV/0!	#DIV/0!			20.5892	0	#DIV/0!	#DIV/0!	#DIV/0!		20.5892	0	#DIV/0!	#DIV/0!	#DIV/0!		20.5892	0	#DIV/0!	#DIV/0!	#DIV/0!
		27.6763	412.515	2.82888	100	2.75106	26	0.12	0.7	45	245	20.5904	20.5915	0.00115162	0.0398236	0.00547132	0.00549908		20.5904	0	#DIV/0!	#DIV/0!	#DIV/0!		20.5904	0	#DIV/0!	#DIV/0!	#DIV/0!			20.5904	0	#DIV/0!	#DIV/0!	#DIV/0!		20.5904	0	#DIV/0!	#DIV/0!	#DIV/0!		20.5904	0	#DIV/0!	#DIV/0!	#DIV/0!
		27.9656	412.589	2.8578	100	2.7784	26	0.12	0.7	45	246	20.5915	20.5926	0.0011353	0.0390127	0.0054144	0.00544177		20.5915	0	#DIV/0!	#DIV/0!	#DIV/0!		20.5915	0	#DIV/0!	#DIV/0!	#DIV/0!			20.5915	0	#DIV/0!	#DIV/0!	#DIV/0!		20.5915	0	#DIV/0!	#DIV/0!	#DIV/0!		20.5915	0	#DIV/0!	#DIV/0!	#DIV/0!
		28.2568	412.661	2.8869	100	2.8059	26	0.12	0.7	45	247	20.5926	20.5938	0.00111927	0.0382214	0.0053583	0.00538528		20.5926	0	#DIV/0!	#DIV/0!	#DIV/0!		20.5926	0	#DIV/0!	#DIV/0!	#DIV/0!			20.5926	0	#DIV/0!	#DIV/0!	#DIV/0!		20.5926	0	#DIV/0!	#DIV/0!	#DIV/0!		20.5926	0	#DIV/0!	#DIV/0!	#DIV/0!
		28.5498	412.732	2.91619	100	2.83355	26	0.12	0.7	45	248	20.5938	20.5949	0.00110353	0.0374492	0.00530301	0.00532962		20.5938	0	#DIV/0!	#DIV/0!	#DIV/0!		20.5938	0	#DIV/0!	#DIV/0!	#DIV/0!			20.5938	0	#DIV/0!	#DIV/0!	#DIV/0!		20.5938	0	#DIV/0!	#DIV/0!	#DIV/0!		20.5938	0	#DIV/0!	#DIV/0!	#DIV/0!
		28.8447	412.802	2.94565	100	2.86137	26	0.12	0.7	45	249	20.5949	20.596	0.00108807	0.0366956	0.00524852	0.00527475		20.5949	0	#DIV/0!	#DIV/0!	#DIV/0!		20.5949	0	#DIV/0!	#DIV/0!	#DIV/0!			20.5949	0	#DIV/0!	#DIV/0!	#DIV/0!		20.5949	0	#DIV/0!	#DIV/0!	#DIV/0!		20.5949	0	#DIV/0!	#DIV/0!	#DIV/0!
		29.1414	412.872	2.9753	100	2.88934	26	0.12	0.7	45	250	20.596	20.597	0.00107289	0.03596	0.0051948	0.00522067		20.596	0	#DIV/0!	#DIV/0!	#DIV/0!		20.596	0	#DIV/0!	#DIV/0!	#DIV/0!			20.596	0	#DIV/0!	#DIV/0!	#DIV/0!		20.596	0	#DIV/0!	#DIV/0!	#DIV/0!		20.596	0	#DIV/0!	#DIV/0!	#DIV/0!
		29.44	412.94	3.00514	100	2.91747	26	0.12	0.7	45	251	20.597	20.5981	0.00105797	0.0352419	0.00514185	0.00516736		20.597	0	#DIV/0!	#DIV/0!	#DIV/0!		20.597	0	#DIV/0!	#DIV/0!	#DIV/0!			20.597	0	#DIV/0!	#DIV/0!	#DIV/0!		20.597	0	#DIV/0!	#DIV/0!	#DIV/0!		20.597	0	#DIV/0!	#DIV/0!	#DIV/0!
		29.7403	413.008	3.03516	100	2.94575	26	0.12	0.7	45	252	20.5981	20.5991	0.00104332	0.0345409	0.00508965	0.00511481		20.5981	0	#DIV/0!	#DIV/0!	#DIV/0!		20.5981	0	#DIV/0!	#DIV/0!	#DIV/0!			20.5981	0	#DIV/0!	#DIV/0!	#DIV/0!		20.5981	0	#DIV/0!	#DIV/0!	#DIV/0!		20.5981	0	#DIV/0!	#DIV/0!	#DIV/0!
		30.0426	413.074	3.06537	100	2.9742	26	0.12	0.7	45	253	20.5991	20.6002	0.00102893	0.0338564	0.00503819	0.005063		20.5991	0	#DIV/0!	#DIV/0!	#DIV/0!		20.5991	0	#DIV/0!	#DIV/0!	#DIV/0!			20.5991	0	#DIV/0!	#DIV/0!	#DIV/0!		20.5991	0	#DIV/0!	#DIV/0!	#DIV/0!		20.5991	0	#DIV/0!	#DIV/0!	#DIV/0!
		30.3467	413.14	3.09576	100	3.0028	26	0.12	0.7	45	254	20.6002	20.6012	0.00101479	0.0331881	0.00498746	0.00501192		20.6002	0	#DIV/0!	#DIV/0!	#DIV/0!		20.6002	0	#DIV/0!	#DIV/0!	#DIV/0!			20.6002	0	#DIV/0!	#DIV/0!	#DIV/0!		20.6002	0	#DIV/0!	#DIV/0!	#DIV/0!		20.6002	0	#DIV/0!	#DIV/0!	#DIV/0!
		30.6527	413.204	3.12633	100	3.03156	26	0.12	0.7	45	255	20.6012	20.6022	0.0010009	0.0325355	0.00493743	0.00496156		20.6012	0	#DIV/0!	#DIV/0!	#DIV/0!		20.6012	0	#DIV/0!	#DIV/0!	#DIV/0!			20.6012	0	#DIV/0!	#DIV/0!	#DIV/0!		20.6012	0	#DIV/0!	#DIV/0!	#DIV/0!		20.6012	0	#DIV/0!	#DIV/0!	#DIV/0!
		30.9605	413.268	3.1571	100	3.06048	26	0.12	0.7	45	256	20.6022	20.6032	0.000987246	0.0318982	0.0048881	0.00491191		20.6022	0	#DIV/0!	#DIV/0!	#DIV/0!		20.6022	0	#DIV/0!	#DIV/0!	#DIV/0!			20.6022	0	#DIV/0!	#DIV/0!	#DIV/0!		20.6022	0	#DIV/0!	#DIV/0!	#DIV/0!		20.6022	0	#DIV/0!	#DIV/0!	#DIV/0!
		31.2702	413.331	3.18805	100	3.08955	26	0.12	0.7	45	257	20.6032	20.6041	0.000973832	0.0312757	0.00483946	0.00486294		20.6032	0	#DIV/0!	#DIV/0!	#DIV/0!		20.6032	0	#DIV/0!	#DIV/0!	#DIV/0!			20.6032	0	#DIV/0!	#DIV/0!	#DIV/0!		20.6032	0	#DIV/0!	#DIV/0!	#DIV/0!		20.6032	0	#DIV/0!	#DIV/0!	#DIV/0!
		31.5817	413.394	3.21918	100	3.11878	26	0.12	0.7	45	258	20.6041	20.6051	0.00096065	0.0306676	0.0047915	0.00481466		20.6041	0	#DIV/0!	#DIV/0!	#DIV/0!		20.6041	0	#DIV/0!	#DIV/0!	#DIV/0!			20.6041	0	#DIV/0!	#DIV/0!	#DIV/0!		20.6041	0	#DIV/0!	#DIV/0!	#DIV/0!		20.6041	0	#DIV/0!	#DIV/0!	#DIV/0!
		31.8952	413.455	3.25051	100	3.14818	26	0.12	0.7	45	259	20.6051	20.606	0.000947694	0.0300736	0.00474419	0.00476704		20.6051	0	#DIV/0!	#DIV/0!	#DIV/0!		20.6051	0	#DIV/0!	#DIV/0!	#DIV/0!			20.6051	0	#DIV/0!	#DIV/0!	#DIV/0!		20.6051	0	#DIV/0!	#DIV/0!	#DIV/0!		20.6051	0	#DIV/0!	#DIV/0!	#DIV/0!
		32.2105	413.515	3.28202	100	3.17773	26	0.12	0.7	45	260	20.606	20.607	0.000934961	0.0294933	0.00469754	0.00472008		20.606	0	#DIV/0!	#DIV/0!	#DIV/0!		20.606	0	#DIV/0!	#DIV/0!	#DIV/0!			20.606	0	#DIV/0!	#DIV/0!	#DIV/0!		20.606	0	#DIV/0!	#DIV/0!	#DIV/0!		20.606	0	#DIV/0!	#DIV/0!	#DIV/0!
		32.5277	413.575	3.31372	100	3.20744	26	0.12	0.7	45	261	20.607	20.6079	0.000922445	0.0289263	0.00465152	0.00467376		20.607	0	#DIV/0!	#DIV/0!	#DIV/0!		20.607	0	#DIV/0!	#DIV/0!	#DIV/0!			20.607	0	#DIV/0!	#DIV/0!	#DIV/0!		20.607	0	#DIV/0!	#DIV/0!	#DIV/0!		20.607	0	#DIV/0!	#DIV/0!	#DIV/0!
		32.8468	413.634	3.34561	100	3.2373	26	0.12	0.7	45	262	20.6079	20.6088	0.000910143	0.0283723	0.00460613	0.00462808		20.6079	0	#DIV/0!	#DIV/0!	#DIV/0!		20.6079	0	#DIV/0!	#DIV/0!	#DIV/0!			20.6079	0	#DIV/0!	#DIV/0!	#DIV/0!		20.6079	0	#DIV/0!	#DIV/0!	#DIV/0!		20.6079	0	#DIV/0!	#DIV/0!	#DIV/0!
		33.1678	413.692	3.37769	100	3.26733	26	0.12	0.7	45	263	20.6088	20.6097	0.000898049	0.0278309	0.00456136	0.00458301		20.6088	0	#DIV/0!	#DIV/0!	#DIV/0!		20.6088	0	#DIV/0!	#DIV/0!	#DIV/0!			20.6088	0	#DIV/0!	#DIV/0!	#DIV/0!		20.6088	0	#DIV/0!	#DIV/0!	#DIV/0!		20.6088	0	#DIV/0!	#DIV/0!	#DIV/0!
		33.4907	413.75	3.40996	100	3.29751	26	0.12	0.7	45	264	20.6097	20.6106	0.00088616	0.0273018	0.00451719	0.00453856		20.6097	0	#DIV/0!	#DIV/0!	#DIV/0!		20.6097	0	#DIV/0!	#DIV/0!	#DIV/0!			20.6097	0	#DIV/0!	#DIV/0!	#DIV/0!		20.6097	0	#DIV/0!	#DIV/0!	#DIV/0!		20.6097	0	#DIV/0!	#DIV/0!	#DIV/0!
		33.8155	413.807	3.44242	100	3.32786	26	0.12	0.7	45	265	20.6106	20.6115	0.000874471	0.0267847	0.00447362	0.00449471		20.6106	0	#DIV/0!	#DIV/0!	#DIV/0!		20.6106	0	#DIV/0!	#DIV/0!	#DIV/0!			20.6106	0	#DIV/0!	#DIV/0!	#DIV/0!		20.6106	0	#DIV/0!	#DIV/0!	#DIV/0!		20.6106	0	#DIV/0!	#DIV/0!	#DIV/0!
		34.1422	413.863	3.47506	100	3.35836	26	0.12	0.7	45	266	20.6115	20.6123	0.000862979	0.0262792	0.00443063	0.00445144		20.6115	0	#DIV/0!	#DIV/0!	#DIV/0!		20.6115	0	#DIV/0!	#DIV/0!	#DIV/0!			20.6115	0	#DIV/0!	#DIV/0!	#DIV/0!		20.6115	0	#DIV/0!	#DIV/0!	#DIV/0!		20.6115	0	#DIV/0!	#DIV/0!	#DIV/0!
		34.4707	413.918	3.5079	100	3.38902	26	0.12	0.7	45	267	20.6123	20.6132	0.000851678	0.0257851	0.00438822	0.00440876		20.6123	0	#DIV/0!	#DIV/0!	#DIV/0!		20.6123	0	#DIV/0!	#DIV/0!	#DIV/0!			20.6123	0	#DIV/0!	#DIV/0!	#DIV/0!		20.6123	0	#DIV/0!	#DIV/0!	#DIV/0!		20.6123	0	#DIV/0!	#DIV/0!	#DIV/0!
		34.8013	413.972	3.54093	100	3.41984	26	0.12	0.7	45	268	20.6132	20.614	0.000840566	0.025302	0.00434638	0.00436665		20.6132	0	#DIV/0!	#DIV/0!	#DIV/0!		20.6132	0	#DIV/0!	#DIV/0!	#DIV/0!			20.6132	0	#DIV/0!	#DIV/0!	#DIV/0!		20.6132	0	#DIV/0!	#DIV/0!	#DIV/0!		20.6132	0	#DIV/0!	#DIV/0!	#DIV/0!
		35.1337	414.026	3.57415	100	3.45082	26	0.12	0.7	45	269	20.614	20.6149	0.000829639	0.0248297	0.00430509	0.00432509		20.614	0	#DIV/0!	#DIV/0!	#DIV/0!		20.614	0	#DIV/0!	#DIV/0!	#DIV/0!			20.614	0	#DIV/0!	#DIV/0!	#DIV/0!		20.614	0	#DIV/0!	#DIV/0!	#DIV/0!		20.614	0	#DIV/0!	#DIV/0!	#DIV/0!
		35.468	414.08	3.60757	100	3.48195	26	0.12	0.7	45	270	20.6149	20.6157	0.000818892	0.0243679	0.00426434	0.00428409		20.6149	0	#DIV/0!	#DIV/0!	#DIV/0!		20.6149	0	#DIV/0!	#DIV/0!	#DIV/0!			20.6149	0	#DIV/0!	#DIV/0!	#DIV/0!		20.6149	0	#DIV/0!	#DIV/0!	#DIV/0!		20.6149	0	#DIV/0!	#DIV/0!	#DIV/0!
		35.8043	414.132	3.64117	100	3.51325	26	0.12	0.7	45	271	20.6157	20.6165	0.000808322	0.0239163	0.00422413	0.00424362		20.6157	0	#DIV/0!	#DIV/0!	#DIV/0!		20.6157	0	#DIV/0!	#DIV/0!	#DIV/0!			20.6157	0	#DIV/0!	#DIV/0!	#DIV/0!		20.6157	0	#DIV/0!	#DIV/0!	#DIV/0!		20.6157	0	#DIV/0!	#DIV/0!	#DIV/0!
		36.1425	414.184	3.67497	100	3.5447	26	0.12	0.7	45	272	20.6165	20.6173	0.000797927	0.0234747	0.00418445	0.00420369		20.6165	0	#DIV/0!	#DIV/0!	#DIV/0!		20.6165	0	#DIV/0!	#DIV/0!	#DIV/0!			20.6165	0	#DIV/0!	#DIV/0!	#DIV/0!		20.6165	0	#DIV/0!	#DIV/0!	#DIV/0!		20.6165	0	#DIV/0!	#DIV/0!	#DIV/0!
		36.4826	414.235	3.70896	100	3.57632	26	0.12	0.7	45	273	20.6173	20.6181	0.000787701	0.0230427	0.00414529	0.00416428		20.6173	0	#DIV/0!	#DIV/0!	#DIV/0!		20.6173	0	#DIV/0!	#DIV/0!	#DIV/0!			20.6173	0	#DIV/0!	#DIV/0!	#DIV/0!		20.6173	0	#DIV/0!	#DIV/0!	#DIV/0!		20.6173	0	#DIV/0!	#DIV/0!	#DIV/0!
		36.8247	414.286	3.74315	100	3.60809	26	0.12	0.7	45	274	20.6181	20.6188	0.000777642	0.0226203	0.00410664	0.00412539		20.6181	0	#DIV/0!	#DIV/0!	#DIV/0!		20.6181	0	#DIV/0!	#DIV/0!	#DIV/0!			20.6181	0	#DIV/0!	#DIV/0!	#DIV/0!		20.6181	0	#DIV/0!	#DIV/0!	#DIV/0!		20.6181	0	#DIV/0!	#DIV/0!	#DIV/0!
		37.1687	414.336	3.77752	100	3.64002	26	0.12	0.7	45	275	20.6188	20.6196	0.000767747	0.022207	0.00406849	0.004087		20.6188	0	#DIV/0!	#DIV/0!	#DIV/0!		20.6188	0	#DIV/0!	#DIV/0!	#DIV/0!			20.6188	0	#DIV/0!	#DIV/0!	#DIV/0!		20.6188	0	#DIV/0!	#DIV/0!	#DIV/0!		20.6188	0	#DIV/0!	#DIV/0!	#DIV/0!
		37.5146	414.385	3.8121	100	3.67211	26	0.12	0.7	45	276	20.6196	20.6204	0.000758012	0.0218028	0.00403083	0.00404911		20.6196	0	#DIV/0!	#DIV/0!	#DIV/0!		20.6196	0	#DIV/0!	#DIV/0!	#DIV/0!			20.6196	0	#DIV/0!	#DIV/0!	#DIV/0!		20.6196	0	#DIV/0!	#DIV/0!	#DIV/0!		20.6196	0	#DIV/0!	#DIV/0!	#DIV/0!
		37.8625	414.433	3.84686	100	3.70436	26	0.12	0.7	45	277	20.6204	20.6211	0.000748434	0.0214073	0.00399366	0.00401171		20.6204	0	#DIV/0!	#DIV/0!	#DIV/0!		20.6204	0	#DIV/0!	#DIV/0!	#DIV/0!			20.6204	0	#DIV/0!	#DIV/0!	#DIV/0!		20.6204	0	#DIV/0!	#DIV/0!	#DIV/0!		20.6204	0	#DIV/0!	#DIV/0!	#DIV/0!
		38.2123	414.482	3.88183	100	3.73677	26	0.12	0.7	45	278	20.6211	20.6219	0.000739011	0.0210203	0.00395697	0.00397479		20.6211	0	#DIV/0!	#DIV/0!	#DIV/0!		20.6211	0	#DIV/0!	#DIV/0!	#DIV/0!			20.6211	0	#DIV/0!	#DIV/0!	#DIV/0!		20.6211	0	#DIV/0!	#DIV/0!	#DIV/0!		20.6211	0	#DIV/0!	#DIV/0!	#DIV/0!
		38.5641	414.529	3.91698	100	3.76934	26	0.12	0.7	45	279	20.6219	20.6226	0.000729738	0.0206417	0.00392074	0.00393834		20.6219	0	#DIV/0!	#DIV/0!	#DIV/0!		20.6219	0	#DIV/0!	#DIV/0!	#DIV/0!			20.6219	0	#DIV/0!	#DIV/0!	#DIV/0!		20.6219	0	#DIV/0!	#DIV/0!	#DIV/0!		20.6219	0	#DIV/0!	#DIV/0!	#DIV/0!
		38.9179	414.576	3.95234	100	3.80206	26	0.12	0.7	45	280	20.6226	20.6233	0.000720614	0.0202711	0.00388498	0.00390236		20.6226	0	#DIV/0!	#DIV/0!	#DIV/0!		20.6226	0	#DIV/0!	#DIV/0!	#DIV/0!			20.6226	0	#DIV/0!	#DIV/0!	#DIV/0!		20.6226	0	#DIV/0!	#DIV/0!	#DIV/0!		20.6226	0	#DIV/0!	#DIV/0!	#DIV/0!
		39.2736	414.622	3.98788	100	3.83495	26	0.12	0.7	45	281	20.6233	20.624	0.000711635	0.0199085	0.00384967	0.00386683		20.6233	0	#DIV/0!	#DIV/0!	#DIV/0!		20.6233	0	#DIV/0!	#DIV/0!	#DIV/0!			20.6233	0	#DIV/0!	#DIV/0!	#DIV/0!		20.6233	0	#DIV/0!	#DIV/0!	#DIV/0!		20.6233	0	#DIV/0!	#DIV/0!	#DIV/0!
		39.6313	414.668	4.02363	100	3.868	26	0.12	0.7	45	282	20.624	20.6247	0.000702798	0.0195537	0.00381481	0.00383175		20.624	0	#DIV/0!	#DIV/0!	#DIV/0!		20.624	0	#DIV/0!	#DIV/0!	#DIV/0!			20.624	0	#DIV/0!	#DIV/0!	#DIV/0!		20.624	0	#DIV/0!	#DIV/0!	#DIV/0!		20.624	0	#DIV/0!	#DIV/0!	#DIV/0!
		39.9909	414.713	4.05957	100	3.9012	26	0.12	0.7	45	283	20.6247	20.6254	0.000694101	0.0192063	0.00378038	0.00379712		20.6247	0	#DIV/0!	#DIV/0!	#DIV/0!		20.6247	0	#DIV/0!	#DIV/0!	#DIV/0!			20.6247	0	#DIV/0!	#DIV/0!	#DIV/0!		20.6247	0	#DIV/0!	#DIV/0!	#DIV/0!		20.6247	0	#DIV/0!	#DIV/0!	#DIV/0!
		40.3525	414.758	4.09571	100	3.93456	26	0.12	0.7	45	284	20.6254	20.6261	0.000685542	0.0188663	0.00374639	0.00376292		20.6254	0	#DIV/0!	#DIV/0!	#DIV/0!		20.6254	0	#DIV/0!	#DIV/0!	#DIV/0!			20.6254	0	#DIV/0!	#DIV/0!	#DIV/0!		20.6254	0	#DIV/0!	#DIV/0!	#DIV/0!		20.6254	0	#DIV/0!	#DIV/0!	#DIV/0!
		40.7161	414.802	4.13205	100	3.96808	26	0.12	0.7	45	285	20.6261	20.6268	0.000677116	0.0185335	0.00371283	0.00372916		20.6261	0	#DIV/0!	#DIV/0!	#DIV/0!		20.6261	0	#DIV/0!	#DIV/0!	#DIV/0!			20.6261	0	#DIV/0!	#DIV/0!	#DIV/0!		20.6261	0	#DIV/0!	#DIV/0!	#DIV/0!		20.6261	0	#DIV/0!	#DIV/0!	#DIV/0!
		41.0817	414.846	4.16858	100	4.00177	26	0.12	0.7	45	286	20.6268	20.6274	0.000668823	0.0182076	0.00367968	0.00369581		20.6268	0	#DIV/0!	#DIV/0!	#DIV/0!		20.6268	0	#DIV/0!	#DIV/0!	#DIV/0!			20.6268	0	#DIV/0!	#DIV/0!	#DIV/0!		20.6268	0	#DIV/0!	#DIV/0!	#DIV/0!		20.6268	0	#DIV/0!	#DIV/0!	#DIV/0!
		41.4493	414.889	4.20532	100	4.03561	26	0.12	0.7	45	287	20.6274	20.6281	0.000660659	0.0178886	0.00364694	0.00366288		20.6274	0	#DIV/0!	#DIV/0!	#DIV/0!		20.6274	0	#DIV/0!	#DIV/0!	#DIV/0!			20.6274	0	#DIV/0!	#DIV/0!	#DIV/0!		20.6274	0	#DIV/0!	#DIV/0!	#DIV/0!		20.6274	0	#DIV/0!	#DIV/0!	#DIV/0!
		41.8188	414.931	4.24225	100	4.0696	26	0.12	0.7	45	288	20.6281	20.6288	0.000652622	0.0175762	0.00361462	0.00363035		20.6281	0	#DIV/0!	#DIV/0!	#DIV/0!		20.6281	0	#DIV/0!	#DIV/0!	#DIV/0!			20.6281	0	#DIV/0!	#DIV/0!	#DIV/0!		20.6281	0	#DIV/0!	#DIV/0!	#DIV/0!		20.6281	0	#DIV/0!	#DIV/0!	#DIV/0!
		42.1904	414.973	4.27938	100	4.10376	26	0.12	0.7	45	289	20.6288	20.6294	0.000644709	0.0172703	0.00358268	0.00359823		20.6288	0	#DIV/0!	#DIV/0!	#DIV/0!		20.6288	0	#DIV/0!	#DIV/0!	#DIV/0!			20.6288	0	#DIV/0!	#DIV/0!	#DIV/0!		20.6288	0	#DIV/0!	#DIV/0!	#DIV/0!		20.6288	0	#DIV/0!	#DIV/0!	#DIV/0!
		42.5639	415.015	4.31671	100	4.13808	26	0.12	0.7	45	290	20.6294	20.63	0.000636919	0.0169708	0.00355115	0.00356651		20.6294	0	#DIV/0!	#DIV/0!	#DIV/0!		20.6294	0	#DIV/0!	#DIV/0!	#DIV/0!			20.6294	0	#DIV/0!	#DIV/0!	#DIV/0!		20.6294	0	#DIV/0!	#DIV/0!	#DIV/0!		20.6294	0	#DIV/0!	#DIV/0!	#DIV/0!
		42.9394	415.056	4.35424	100	4.17256	26	0.12	0.7	45	291	20.63	20.6307	0.000629249	0.0166775	0.00351999	0.00353517		20.63	0	#DIV/0!	#DIV/0!	#DIV/0!		20.63	0	#DIV/0!	#DIV/0!	#DIV/0!			20.63	0	#DIV/0!	#DIV/0!	#DIV/0!		20.63	0	#DIV/0!	#DIV/0!	#DIV/0!		20.63	0	#DIV/0!	#DIV/0!	#DIV/0!
		43.317	415.096	4.39197	100	4.20719	26	0.12	0.7	45	292	20.6307	20.6313	0.000621696	0.0163901	0.00348922	0.00350422		20.6307	0	#DIV/0!	#DIV/0!	#DIV/0!		20.6307	0	#DIV/0!	#DIV/0!	#DIV/0!			20.6307	0	#DIV/0!	#DIV/0!	#DIV/0!		20.6307	0	#DIV/0!	#DIV/0!	#DIV/0!		20.6307	0	#DIV/0!	#DIV/0!	#DIV/0!
		43.6965	415.136	4.4299	100	4.24198	26	0.12	0.7	45	293	20.6313	20.6319	0.000614259	0.0161087	0.00345883	0.00347364		20.6313	0	#DIV/0!	#DIV/0!	#DIV/0!		20.6313	0	#DIV/0!	#DIV/0!	#DIV/0!			20.6313	0	#DIV/0!	#DIV/0!	#DIV/0!		20.6313	0	#DIV/0!	#DIV/0!	#DIV/0!		20.6313	0	#DIV/0!	#DIV/0!	#DIV/0!
		44.0781	415.176	4.46803	100	4.27694	26	0.12	0.7	45	294	20.6319	20.6325	0.000606935	0.0158331	0.0034288	0.00344343		20.6319	0	#DIV/0!	#DIV/0!	#DIV/0!		20.6319	0	#DIV/0!	#DIV/0!	#DIV/0!			20.6319	0	#DIV/0!	#DIV/0!	#DIV/0!		20.6319	0	#DIV/0!	#DIV/0!	#DIV/0!		20.6319	0	#DIV/0!	#DIV/0!	#DIV/0!
		44.4617	415.215	4.50637	100	4.31205	26	0.12	0.7	45	295	20.6325	20.6331	0.000599723	0.015563	0.00339913	0.00341359		20.6325	0	#DIV/0!	#DIV/0!	#DIV/0!		20.6325	0	#DIV/0!	#DIV/0!	#DIV/0!			20.6325	0	#DIV/0!	#DIV/0!	#DIV/0!		20.6325	0	#DIV/0!	#DIV/0!	#DIV/0!		20.6325	0	#DIV/0!	#DIV/0!	#DIV/0!
		44.8473	415.254	4.5449	100	4.34732	26	0.12	0.7	45	296	20.6331	20.6337	0.000592619	0.0152984	0.00336982	0.00338411		20.6331	0	#DIV/0!	#DIV/0!	#DIV/0!		20.6331	0	#DIV/0!	#DIV/0!	#DIV/0!			20.6331	0	#DIV/0!	#DIV/0!	#DIV/0!		20.6331	0	#DIV/0!	#DIV/0!	#DIV/0!		20.6331	0	#DIV/0!	#DIV/0!	#DIV/0!
		45.2349	415.292	4.58364	100	4.38275	26	0.12	0.7	45	297	20.6337	20.6343	0.000585623	0.0150392	0.00334087	0.00335499		20.6337	0	#DIV/0!	#DIV/0!	#DIV/0!		20.6337	0	#DIV/0!	#DIV/0!	#DIV/0!			20.6337	0	#DIV/0!	#DIV/0!	#DIV/0!		20.6337	0	#DIV/0!	#DIV/0!	#DIV/0!		20.6337	0	#DIV/0!	#DIV/0!	#DIV/0!
		45.6245	415.33	4.62258	100	4.41834	26	0.12	0.7	45	298	20.6343	20.6349	0.000578733	0.0147853	0.00331226	0.00332621		20.6343	0	#DIV/0!	#DIV/0!	#DIV/0!		20.6343	0	#DIV/0!	#DIV/0!	#DIV/0!			20.6343	0	#DIV/0!	#DIV/0!	#DIV/0!		20.6343	0	#DIV/0!	#DIV/0!	#DIV/0!		20.6343	0	#DIV/0!	#DIV/0!	#DIV/0!
		46.0162	415.367	4.66172	100	4.45408	26	0.12	0.7	45	299	20.6349	20.6354	0.000571945	0.0145364	0.00328399	0.00329778		20.6349	0	#DIV/0!	#DIV/0!	#DIV/0!		20.6349	0	#DIV/0!	#DIV/0!	#DIV/0!			20.6349	0	#DIV/0!	#DIV/0!	#DIV/0!		20.6349	0	#DIV/0!	#DIV/0!	#DIV/0!		20.6349	0	#DIV/0!	#DIV/0!	#DIV/0!
		46.4099	415.404	4.70107	100	4.48999	26	0.12	0.7	45	300	20.6354	20.636	0.000565259	0.0142925	0.00325605	0.00326968		20.6354	0	#DIV/0!	#DIV/0!	#DIV/0!		20.6354	0	#DIV/0!	#DIV/0!	#DIV/0!			20.6354	0	#DIV/0!	#DIV/0!	#DIV/0!		20.6354	0	#DIV/0!	#DIV/0!	#DIV/0!		20.6354	0	#DIV/0!	#DIV/0!	#DIV/0!
		46.8056	415.441	4.74062	100	4.52605	26	0.12	0.7	45	301	20.636	20.6366	0.000558673	0.0140535	0.00322845	0.00324192		20.636	0	#DIV/0!	#DIV/0!	#DIV/0!		20.636	0	#DIV/0!	#DIV/0!	#DIV/0!			20.636	0	#DIV/0!	#DIV/0!	#DIV/0!		20.636	0	#DIV/0!	#DIV/0!	#DIV/0!		20.636	0	#DIV/0!	#DIV/0!	#DIV/0!
		47.2034	415.477	4.78037	100	4.56227	26	0.12	0.7	45	302	20.6366	20.6371	0.000552184	0.0138193	0.00320117	0.00321449		20.6366	0	#DIV/0!	#DIV/0!	#DIV/0!		20.6366	0	#DIV/0!	#DIV/0!	#DIV/0!			20.6366	0	#DIV/0!	#DIV/0!	#DIV/0!		20.6366	0	#DIV/0!	#DIV/0!	#DIV/0!		20.6366	0	#DIV/0!	#DIV/0!	#DIV/0!
		47.6033	415.512	4.82033	100	4.59866	26	0.12	0.7	45	303	20.6371	20.6377	0.000545792	0.0135897	0.00317421	0.00318738		20.6371	0	#DIV/0!	#DIV/0!	#DIV/0!		20.6371	0	#DIV/0!	#DIV/0!	#DIV/0!			20.6371	0	#DIV/0!	#DIV/0!	#DIV/0!		20.6371	0	#DIV/0!	#DIV/0!	#DIV/0!		20.6371	0	#DIV/0!	#DIV/0!	#DIV/0!
		48.0051	415.548	4.86049	100	4.6352	26	0.12	0.7	45	304	20.6377	20.6382	0.000539494	0.0133646	0.00314757	0.00316059		20.6377	0	#DIV/0!	#DIV/0!	#DIV/0!		20.6377	0	#DIV/0!	#DIV/0!	#DIV/0!			20.6377	0	#DIV/0!	#DIV/0!	#DIV/0!		20.6377	0	#DIV/0!	#DIV/0!	#DIV/0!		20.6377	0	#DIV/0!	#DIV/0!	#DIV/0!
		48.4091	415.582	4.90086	100	4.67189	26	0.12	0.7	45	305	20.6382	20.6387	0.000533288	0.013144	0.00312124	0.00313411		20.6382	0	#DIV/0!	#DIV/0!	#DIV/0!		20.6382	0	#DIV/0!	#DIV/0!	#DIV/0!			20.6382	0	#DIV/0!	#DIV/0!	#DIV/0!		20.6382	0	#DIV/0!	#DIV/0!	#DIV/0!		20.6382	0	#DIV/0!	#DIV/0!	#DIV/0!
		48.815	415.617	4.94143	100	4.70875	26	0.12	0.7	45	306	20.6387	20.6393	0.000527174	0.0129277	0.00309522	0.00310794		20.6387	0	#DIV/0!	#DIV/0!	#DIV/0!		20.6387	0	#DIV/0!	#DIV/0!	#DIV/0!			20.6387	0	#DIV/0!	#DIV/0!	#DIV/0!		20.6387	0	#DIV/0!	#DIV/0!	#DIV/0!		20.6387	0	#DIV/0!	#DIV/0!	#DIV/0!
		49.2231	415.651	4.98221	100	4.74576	26	0.12	0.7	45	307	20.6393	20.6398	0.000521148	0.0127157	0.0030695	0.00308207		20.6393	0	#DIV/0!	#DIV/0!	#DIV/0!		20.6393	0	#DIV/0!	#DIV/0!	#DIV/0!			20.6393	0	#DIV/0!	#DIV/0!	#DIV/0!		20.6393	0	#DIV/0!	#DIV/0!	#DIV/0!		20.6393	0	#DIV/0!	#DIV/0!	#DIV/0!
		49.6332	415.685	5.02319	100	4.78294	26	0.12	0.7	45	308	20.6398	20.6403	0.000515211	0.0125078	0.00304408	0.0030565		20.6398	0	#DIV/0!	#DIV/0!	#DIV/0!		20.6398	0	#DIV/0!	#DIV/0!	#DIV/0!			20.6398	0	#DIV/0!	#DIV/0!	#DIV/0!		20.6398	0	#DIV/0!	#DIV/0!	#DIV/0!		20.6398	0	#DIV/0!	#DIV/0!	#DIV/0!
		50.0454	415.718	5.06438	100	4.82027	26	0.12	0.7	45	309	20.6403	20.6408	0.00050936	0.012304	0.00301895	0.00303123		20.6403	0	#DIV/0!	#DIV/0!	#DIV/0!		20.6403	0	#DIV/0!	#DIV/0!	#DIV/0!			20.6403	0	#DIV/0!	#DIV/0!	#DIV/0!		20.6403	0	#DIV/0!	#DIV/0!	#DIV/0!		20.6403	0	#DIV/0!	#DIV/0!	#DIV/0!
		50.4596	415.751	5.10578	100	4.85775	26	0.12	0.7	45	310	20.6408	20.6413	0.000503594	0.0121041	0.0029941	0.00300625		20.6408	0	#DIV/0!	#DIV/0!	#DIV/0!		20.6408	0	#DIV/0!	#DIV/0!	#DIV/0!			20.6408	0	#DIV/0!	#DIV/0!	#DIV/0!		20.6408	0	#DIV/0!	#DIV/0!	#DIV/0!		20.6408	0	#DIV/0!	#DIV/0!	#DIV/0!
		50.8759	415.784	5.14739	100	4.8954	26	0.12	0.7	45	311	20.6413	20.6418	0.00049791	0.0119081	0.00296955	0.00298156		20.6413	0	#DIV/0!	#DIV/0!	#DIV/0!		20.6413	0	#DIV/0!	#DIV/0!	#DIV/0!			20.6413	0	#DIV/0!	#DIV/0!	#DIV/0!		20.6413	0	#DIV/0!	#DIV/0!	#DIV/0!		20.6413	0	#DIV/0!	#DIV/0!	#DIV/0!
		51.2943	415.816	5.1892	100	4.93321	26	0.12	0.7	45	312	20.6418	20.6423	0.000492309	0.0117158	0.00294527	0.00295714		20.6418	0	#DIV/0!	#DIV/0!	#DIV/0!		20.6418	0	#DIV/0!	#DIV/0!	#DIV/0!			20.6418	0	#DIV/0!	#DIV/0!	#DIV/0!		20.6418	0	#DIV/0!	#DIV/0!	#DIV/0!		20.6418	0	#DIV/0!	#DIV/0!	#DIV/0!
		51.7148	415.848	5.23122	100	4.97117	26	0.12	0.7	45	313	20.6423	20.6428	0.000486788	0.0115273	0.00292127	0.00293301		20.6423	0	#DIV/0!	#DIV/0!	#DIV/0!		20.6423	0	#DIV/0!	#DIV/0!	#DIV/0!			20.6423	0	#DIV/0!	#DIV/0!	#DIV/0!		20.6423	0	#DIV/0!	#DIV/0!	#DIV/0!		20.6423	0	#DIV/0!	#DIV/0!	#DIV/0!
		52.1373	415.879	5.27345	100	5.00929	26	0.12	0.7	45	314	20.6428	20.6433	0.000481346	0.0113424	0.00289754	0.00290915		20.6428	0	#DIV/0!	#DIV/0!	#DIV/0!		20.6428	0	#DIV/0!	#DIV/0!	#DIV/0!			20.6428	0	#DIV/0!	#DIV/0!	#DIV/0!		20.6428	0	#DIV/0!	#DIV/0!	#DIV/0!		20.6428	0	#DIV/0!	#DIV/0!	#DIV/0!
		52.562	415.91	5.31589	100	5.04756	26	0.12	0.7	45	315	20.6433	20.6437	0.000475981	0.011161	0.00287408	0.00288556		20.6433	0	#DIV/0!	#DIV/0!	#DIV/0!		20.6433	0	#DIV/0!	#DIV/0!	#DIV/0!			20.6433	0	#DIV/0!	#DIV/0!	#DIV/0!		20.6433	0	#DIV/0!	#DIV/0!	#DIV/0!		20.6433	0	#DIV/0!	#DIV/0!	#DIV/0!
		52.9887	415.941	5.35853	100	5.086	26	0.12	0.7	45	316	20.6437	20.6442	0.000470693	0.010983	0.00285088	0.00286224		20.6437	0	#DIV/0!	#DIV/0!	#DIV/0!		20.6437	0	#DIV/0!	#DIV/0!	#DIV/0!			20.6437	0	#DIV/0!	#DIV/0!	#DIV/0!		20.6437	0	#DIV/0!	#DIV/0!	#DIV/0!		20.6437	0	#DIV/0!	#DIV/0!	#DIV/0!
		53.4176	415.972	5.40139	100	5.12459	26	0.12	0.7	45	317	20.6442	20.6447	0.00046548	0.0108085	0.00282795	0.00283918		20.6442	0	#DIV/0!	#DIV/0!	#DIV/0!		20.6442	0	#DIV/0!	#DIV/0!	#DIV/0!			20.6442	0	#DIV/0!	#DIV/0!	#DIV/0!		20.6442	0	#DIV/0!	#DIV/0!	#DIV/0!		20.6442	0	#DIV/0!	#DIV/0!	#DIV/0!
		53.8485	416.002	5.44446	100	5.16334	26	0.12	0.7	45	318	20.6447	20.6451	0.00046034	0.0106372	0.00280527	0.00281637		20.6447	0	#DIV/0!	#DIV/0!	#DIV/0!		20.6447	0	#DIV/0!	#DIV/0!	#DIV/0!			20.6447	0	#DIV/0!	#DIV/0!	#DIV/0!		20.6447	0	#DIV/0!	#DIV/0!	#DIV/0!		20.6447	0	#DIV/0!	#DIV/0!	#DIV/0!
		54.2815	416.031	5.48773	100	5.20225	26	0.12	0.7	45	319	20.6451	20.6456	0.000455273	0.0104692	0.00278285	0.00279383		20.6451	0	#DIV/0!	#DIV/0!	#DIV/0!		20.6451	0	#DIV/0!	#DIV/0!	#DIV/0!			20.6451	0	#DIV/0!	#DIV/0!	#DIV/0!		20.6451	0	#DIV/0!	#DIV/0!	#DIV/0!		20.6451	0	#DIV/0!	#DIV/0!	#DIV/0!
		54.7167	416.061	5.53122	100	5.24131	26	0.12	0.7	45	320	20.6456	20.6461	0.000450276	0.0103044	0.00276067	0.00277153		20.6456	0	#DIV/0!	#DIV/0!	#DIV/0!		20.6456	0	#DIV/0!	#DIV/0!	#DIV/0!			20.6456	0	#DIV/0!	#DIV/0!	#DIV/0!		20.6456	0	#DIV/0!	#DIV/0!	#DIV/0!		20.6456	0	#DIV/0!	#DIV/0!	#DIV/0!
		55.1539	416.09	5.57492	100	5.28053	26	0.12	0.7	45	321	20.6461	20.6465	0.00044535	0.0101426	0.00273874	0.00274948		20.6461	0	#DIV/0!	#DIV/0!	#DIV/0!		20.6461	0	#DIV/0!	#DIV/0!	#DIV/0!			20.6461	0	#DIV/0!	#DIV/0!	#DIV/0!		20.6461	0	#DIV/0!	#DIV/0!	#DIV/0!		20.6461	0	#DIV/0!	#DIV/0!	#DIV/0!
		55.5933	416.119	5.61883	100	5.31991	26	0.12	0.7	45	322	20.6465	20.6469	0.000440493	0.00998386	0.00271705	0.00272768		20.6465	0	#DIV/0!	#DIV/0!	#DIV/0!		20.6465	0	#DIV/0!	#DIV/0!	#DIV/0!			20.6465	0	#DIV/0!	#DIV/0!	#DIV/0!		20.6465	0	#DIV/0!	#DIV/0!	#DIV/0!		20.6465	0	#DIV/0!	#DIV/0!	#DIV/0!
		56.0348	416.148	5.66295	100	5.35944	26	0.12	0.7	45	323	20.6469	20.6474	0.000435703	0.00982809	0.0026956	0.00270611		20.6469	0	#DIV/0!	#DIV/0!	#DIV/0!		20.6469	0	#DIV/0!	#DIV/0!	#DIV/0!			20.6469	0	#DIV/0!	#DIV/0!	#DIV/0!		20.6469	0	#DIV/0!	#DIV/0!	#DIV/0!		20.6469	0	#DIV/0!	#DIV/0!	#DIV/0!
		56.4784	416.176	5.70728	100	5.39914	26	0.12	0.7	45	324	20.6474	20.6478	0.000430979	0.00967521	0.00267439	0.00268478		20.6474	0	#DIV/0!	#DIV/0!	#DIV/0!		20.6474	0	#DIV/0!	#DIV/0!	#DIV/0!			20.6474	0	#DIV/0!	#DIV/0!	#DIV/0!		20.6474	0	#DIV/0!	#DIV/0!	#DIV/0!		20.6474	0	#DIV/0!	#DIV/0!	#DIV/0!
		56.9241	416.204	5.75182	100	5.43898	26	0.12	0.7	45	325	20.6478	20.6482	0.000426321	0.00952516	0.00265341	0.00266369		20.6478	0	#DIV/0!	#DIV/0!	#DIV/0!		20.6478	0	#DIV/0!	#DIV/0!	#DIV/0!			20.6478	0	#DIV/0!	#DIV/0!	#DIV/0!		20.6478	0	#DIV/0!	#DIV/0!	#DIV/0!		20.6478	0	#DIV/0!	#DIV/0!	#DIV/0!
		57.372	416.231	5.79658	100	5.47899	26	0.12	0.7	45	326	20.6482	20.6487	0.000421727	0.00937789	0.00263266	0.00264283		20.6482	0	#DIV/0!	#DIV/0!	#DIV/0!		20.6482	0	#DIV/0!	#DIV/0!	#DIV/0!			20.6482	0	#DIV/0!	#DIV/0!	#DIV/0!		20.6482	0	#DIV/0!	#DIV/0!	#DIV/0!		20.6482	0	#DIV/0!	#DIV/0!	#DIV/0!
		57.8219	416.259	5.84155	100	5.51915	26	0.12	0.7	45	327	20.6487	20.6491	0.000417196	0.00923333	0.00261213	0.00262219		20.6487	0	#DIV/0!	#DIV/0!	#DIV/0!		20.6487	0	#DIV/0!	#DIV/0!	#DIV/0!			20.6487	0	#DIV/0!	#DIV/0!	#DIV/0!		20.6487	0	#DIV/0!	#DIV/0!	#DIV/0!		20.6487	0	#DIV/0!	#DIV/0!	#DIV/0!
		58.2741	416.286	5.88673	100	5.55946	26	0.12	0.7	45	328	20.6491	20.6495	0.000412727	0.00909143	0.00259183	0.00260178		20.6491	0	#DIV/0!	#DIV/0!	#DIV/0!		20.6491	0	#DIV/0!	#DIV/0!	#DIV/0!			20.6491	0	#DIV/0!	#DIV/0!	#DIV/0!		20.6491	0	#DIV/0!	#DIV/0!	#DIV/0!		20.6491	0	#DIV/0!	#DIV/0!	#DIV/0!
		58.7283	416.313	5.93213	100	5.59994	26	0.12	0.7	45	329	20.6495	20.6499	0.00040832	0.00895212	0.00257174	0.00258159		20.6495	0	#DIV/0!	#DIV/0!	#DIV/0!		20.6495	0	#DIV/0!	#DIV/0!	#DIV/0!			20.6495	0	#DIV/0!	#DIV/0!	#DIV/0!		20.6495	0	#DIV/0!	#DIV/0!	#DIV/0!		20.6495	0	#DIV/0!	#DIV/0!	#DIV/0!
		59.1847	416.339	5.97774	100	5.64057	26	0.12	0.7	45	330	20.6499	20.6503	0.000403972	0.00881536	0.00255188	0.00256162		20.6499	0	#DIV/0!	#DIV/0!	#DIV/0!		20.6499	0	#DIV/0!	#DIV/0!	#DIV/0!			20.6499	0	#DIV/0!	#DIV/0!	#DIV/0!		20.6499	0	#DIV/0!	#DIV/0!	#DIV/0!		20.6499	0	#DIV/0!	#DIV/0!	#DIV/0!
		59.6433	416.365	6.02357	100	5.68135	26	0.12	0.7	45	331	20.6503	20.6507	0.000399684	0.00868109	0.00253222	0.00254186		20.6503	0	#DIV/0!	#DIV/0!	#DIV/0!		20.6503	0	#DIV/0!	#DIV/0!	#DIV/0!			20.6503	0	#DIV/0!	#DIV/0!	#DIV/0!		20.6503	0	#DIV/0!	#DIV/0!	#DIV/0!		20.6503	0	#DIV/0!	#DIV/0!	#DIV/0!
		60.104	416.391	6.06961	100	5.72229	26	0.12	0.7	45	332	20.6507	20.6511	0.000395453	0.00854926	0.00251278	0.00252232		20.6507	0	#DIV/0!	#DIV/0!	#DIV/0!		20.6507	0	#DIV/0!	#DIV/0!	#DIV/0!			20.6507	0	#DIV/0!	#DIV/0!	#DIV/0!		20.6507	0	#DIV/0!	#DIV/0!	#DIV/0!		20.6507	0	#DIV/0!	#DIV/0!	#DIV/0!
		60.5668	416.417	6.11587	100	5.76339	26	0.12	0.7	45	333	20.6511	20.6515	0.00039128	0.00841981	0.00249355	0.00250298		20.6511	0	#DIV/0!	#DIV/0!	#DIV/0!		20.6511	0	#DIV/0!	#DIV/0!	#DIV/0!			20.6511	0	#DIV/0!	#DIV/0!	#DIV/0!		20.6511	0	#DIV/0!	#DIV/0!	#DIV/0!		20.6511	0	#DIV/0!	#DIV/0!	#DIV/0!
		61.0318	416.442	6.16234	100	5.80464	26	0.12	0.7	45	334	20.6515	20.6519	0.000387163	0.0082927	0.00247452	0.00248385		20.6515	0	#DIV/0!	#DIV/0!	#DIV/0!		20.6515	0	#DIV/0!	#DIV/0!	#DIV/0!			20.6515	0	#DIV/0!	#DIV/0!	#DIV/0!		20.6515	0	#DIV/0!	#DIV/0!	#DIV/0!		20.6515	0	#DIV/0!	#DIV/0!	#DIV/0!
		61.499	416.467	6.20902	100	5.84604	26	0.12	0.7	45	335	20.6519	20.6523	0.000383101	0.00816788	0.00245569	0.00246493		20.6519	0	#DIV/0!	#DIV/0!	#DIV/0!		20.6519	0	#DIV/0!	#DIV/0!	#DIV/0!			20.6519	0	#DIV/0!	#DIV/0!	#DIV/0!		20.6519	0	#DIV/0!	#DIV/0!	#DIV/0!		20.6519	0	#DIV/0!	#DIV/0!	#DIV/0!
		61.9683	416.492	6.25593	100	5.8876	26	0.12	0.7	45	336	20.6523	20.6526	0.000379093	0.00804529	0.00243706	0.0024462		20.6523	0	#DIV/0!	#DIV/0!	#DIV/0!		20.6523	0	#DIV/0!	#DIV/0!	#DIV/0!			20.6523	0	#DIV/0!	#DIV/0!	#DIV/0!		20.6523	0	#DIV/0!	#DIV/0!	#DIV/0!		20.6523	0	#DIV/0!	#DIV/0!	#DIV/0!
		62.4398	416.517	6.30305	100	5.92932	26	0.12	0.7	45	337	20.6526	20.653	0.000375139	0.0079249	0.00241863	0.00242768		20.6526	0	#DIV/0!	#DIV/0!	#DIV/0!		20.6526	0	#DIV/0!	#DIV/0!	#DIV/0!			20.6526	0	#DIV/0!	#DIV/0!	#DIV/0!		20.6526	0	#DIV/0!	#DIV/0!	#DIV/0!		20.6526	0	#DIV/0!	#DIV/0!	#DIV/0!
		62.9135	416.541	6.35038	100	5.97119	26	0.12	0.7	45	338	20.653	20.6534	0.000371238	0.00780665	0.00240039	0.00240934		20.653	0	#DIV/0!	#DIV/0!	#DIV/0!		20.653	0	#DIV/0!	#DIV/0!	#DIV/0!			20.653	0	#DIV/0!	#DIV/0!	#DIV/0!		20.653	0	#DIV/0!	#DIV/0!	#DIV/0!		20.653	0	#DIV/0!	#DIV/0!	#DIV/0!
		63.3893	416.565	6.39794	100	6.01322	26	0.12	0.7	45	339	20.6534	20.6537	0.000367388	0.00769051	0.00238234	0.0023912		20.6534	0	#DIV/0!	#DIV/0!	#DIV/0!		20.6534	0	#DIV/0!	#DIV/0!	#DIV/0!			20.6534	0	#DIV/0!	#DIV/0!	#DIV/0!		20.6534	0	#DIV/0!	#DIV/0!	#DIV/0!		20.6534	0	#DIV/0!	#DIV/0!	#DIV/0!
		63.8673	416.589	6.44571	100	6.0554	26	0.12	0.7	45	340	20.6537	20.6541	0.000363589	0.00757643	0.00236449	0.00237326		20.6537	0	#DIV/0!	#DIV/0!	#DIV/0!		20.6537	0	#DIV/0!	#DIV/0!	#DIV/0!			20.6537	0	#DIV/0!	#DIV/0!	#DIV/0!		20.6537	0	#DIV/0!	#DIV/0!	#DIV/0!		20.6537	0	#DIV/0!	#DIV/0!	#DIV/0!
		64.3475	416.613	6.4937	100	6.09773	26	0.12	0.7	45	341	20.6541	20.6545	0.000359841	0.00746436	0.00234681	0.00235549		20.6541	0	#DIV/0!	#DIV/0!	#DIV/0!		20.6541	0	#DIV/0!	#DIV/0!	#DIV/0!			20.6541	0	#DIV/0!	#DIV/0!	#DIV/0!		20.6541	0	#DIV/0!	#DIV/0!	#DIV/0!		20.6541	0	#DIV/0!	#DIV/0!	#DIV/0!
		64.8299	416.636	6.54191	100	6.14022	26	0.12	0.7	45	342	20.6545	20.6548	0.000356141	0.00735427	0.00232933	0.00233792		20.6545	0	#DIV/0!	#DIV/0!	#DIV/0!		20.6545	0	#DIV/0!	#DIV/0!	#DIV/0!			20.6545	0	#DIV/0!	#DIV/0!	#DIV/0!		20.6545	0	#DIV/0!	#DIV/0!	#DIV/0!		20.6545	0	#DIV/0!	#DIV/0!	#DIV/0!
		65.3145	416.659	6.59033	100	6.18286	26	0.12	0.7	45	343	20.6548	20.6552	0.000352491	0.00724612	0.00231202	0.00232052		20.6548	0	#DIV/0!	#DIV/0!	#DIV/0!		20.6548	0	#DIV/0!	#DIV/0!	#DIV/0!			20.6548	0	#DIV/0!	#DIV/0!	#DIV/0!		20.6548	0	#DIV/0!	#DIV/0!	#DIV/0!		20.6548	0	#DIV/0!	#DIV/0!	#DIV/0!
		65.8012	416.682	6.63898	100	6.22566	26	0.12	0.7	45	344	20.6552	20.6555	0.000348888	0.00713986	0.00229489	0.00230331		20.6552	0	#DIV/0!	#DIV/0!	#DIV/0!		20.6552	0	#DIV/0!	#DIV/0!	#DIV/0!			20.6552	0	#DIV/0!	#DIV/0!	#DIV/0!		20.6552	0	#DIV/0!	#DIV/0!	#DIV/0!		20.6552	0	#DIV/0!	#DIV/0!	#DIV/0!
		66.2902	416.705	6.68784	100	6.26861	26	0.12	0.7	45	345	20.6555	20.6559	0.000345332	0.00703546	0.00227794	0.00228627		20.6555	0	#DIV/0!	#DIV/0!	#DIV/0!		20.6555	0	#DIV/0!	#DIV/0!	#DIV/0!			20.6555	0	#DIV/0!	#DIV/0!	#DIV/0!		20.6555	0	#DIV/0!	#DIV/0!	#DIV/0!		20.6555	0	#DIV/0!	#DIV/0!	#DIV/0!
		66.7814	416.727	6.73693	100	6.31171	26	0.12	0.7	45	346	20.6559	20.6562	0.000341822	0.00693288	0.00226116	0.00226941		20.6559	0	#DIV/0!	#DIV/0!	#DIV/0!		20.6559	0	#DIV/0!	#DIV/0!	#DIV/0!			20.6559	0	#DIV/0!	#DIV/0!	#DIV/0!		20.6559	0	#DIV/0!	#DIV/0!	#DIV/0!		20.6559	0	#DIV/0!	#DIV/0!	#DIV/0!
		67.2747	416.75	6.78623	100	6.35497	26	0.12	0.7	45	347	20.6562	20.6565	0.000338358	0.00683208	0.00224456	0.00225272		20.6562	0	#DIV/0!	#DIV/0!	#DIV/0!		20.6562	0	#DIV/0!	#DIV/0!	#DIV/0!			20.6562	0	#DIV/0!	#DIV/0!	#DIV/0!		20.6562	0	#DIV/0!	#DIV/0!	#DIV/0!		20.6562	0	#DIV/0!	#DIV/0!	#DIV/0!
		67.7703	416.772	6.83576	100	6.39838	26	0.12	0.7	45	348	20.6565	20.6569	0.000334938	0.00673303	0.00222812	0.0022362		20.6565	0	#DIV/0!	#DIV/0!	#DIV/0!		20.6565	0	#DIV/0!	#DIV/0!	#DIV/0!			20.6565	0	#DIV/0!	#DIV/0!	#DIV/0!		20.6565	0	#DIV/0!	#DIV/0!	#DIV/0!		20.6565	0	#DIV/0!	#DIV/0!	#DIV/0!
		68.268	416.793	6.8855	100	6.44194	26	0.12	0.7	45	349	20.6569	20.6572	0.000331563	0.00663569	0.00221186	0.00221985		20.6569	0	#DIV/0!	#DIV/0!	#DIV/0!		20.6569	0	#DIV/0!	#DIV/0!	#DIV/0!			20.6569	0	#DIV/0!	#DIV/0!	#DIV/0!		20.6569	0	#DIV/0!	#DIV/0!	#DIV/0!		20.6569	0	#DIV/0!	#DIV/0!	#DIV/0!
		68.768	416.815	6.93547	100	6.48566	26	0.12	0.7	45	350	20.6572	20.6575	0.000328231	0.00654003	0.00219575	0.00220367		20.6572	0	#DIV/0!	#DIV/0!	#DIV/0!		20.6572	0	#DIV/0!	#DIV/0!	#DIV/0!			20.6572	0	#DIV/0!	#DIV/0!	#DIV/0!		20.6572	0	#DIV/0!	#DIV/0!	#DIV/0!		20.6572	0	#DIV/0!	#DIV/0!	#DIV/0!
		69.2702	416.836	6.98566	100	6.52953	26	0.12	0.7	45	351	20.6575	20.6579	0.000324942	0.00644601	0.00217982	0.00218765		20.6575	0	#DIV/0!	#DIV/0!	#DIV/0!		20.6575	0	#DIV/0!	#DIV/0!	#DIV/0!			20.6575	0	#DIV/0!	#DIV/0!	#DIV/0!		20.6575	0	#DIV/0!	#DIV/0!	#DIV/0!		20.6575	0	#DIV/0!	#DIV/0!	#DIV/0!
		69.7746	416.857	7.03607	100	6.57355	26	0.12	0.7	45	352	20.6579	20.6582	0.000321695	0.00635361	0.00216404	0.0021718		20.6579	0	#DIV/0!	#DIV/0!	#DIV/0!		20.6579	0	#DIV/0!	#DIV/0!	#DIV/0!			20.6579	0	#DIV/0!	#DIV/0!	#DIV/0!		20.6579	0	#DIV/0!	#DIV/0!	#DIV/0!		20.6579	0	#DIV/0!	#DIV/0!	#DIV/0!
		70.2813	416.878	7.0867	100	6.61772	26	0.12	0.7	45	353	20.6582	20.6585	0.000318489	0.00626278	0.00214842	0.0021561		20.6582	0	#DIV/0!	#DIV/0!	#DIV/0!		20.6582	0	#DIV/0!	#DIV/0!	#DIV/0!			20.6582	0	#DIV/0!	#DIV/0!	#DIV/0!		20.6582	0	#DIV/0!	#DIV/0!	#DIV/0!		20.6582	0	#DIV/0!	#DIV/0!	#DIV/0!
		70.7901	416.899	7.13755	100	6.66205	26	0.12	0.7	45	354	20.6585	20.6588	0.000315324	0.0061735	0.00213296	0.00214056		20.6585	0	#DIV/0!	#DIV/0!	#DIV/0!		20.6585	0	#DIV/0!	#DIV/0!	#DIV/0!			20.6585	0	#DIV/0!	#DIV/0!	#DIV/0!		20.6585	0	#DIV/0!	#DIV/0!	#DIV/0!		20.6585	0	#DIV/0!	#DIV/0!	#DIV/0!
		71.3012	416.92	7.18863	100	6.70652	26	0.12	0.7	45	355	20.6588	20.6591	0.0003122	0.00608574	0.00211765	0.00212518		20.6588	0	#DIV/0!	#DIV/0!	#DIV/0!		20.6588	0	#DIV/0!	#DIV/0!	#DIV/0!			20.6588	0	#DIV/0!	#DIV/0!	#DIV/0!		20.6588	0	#DIV/0!	#DIV/0!	#DIV/0!		20.6588	0	#DIV/0!	#DIV/0!	#DIV/0!
		71.8146	416.94	7.23993	100	6.75115	26	0.12	0.7	45	356	20.6591	20.6594	0.000309114	0.00599946	0.00210249	0.00210995		20.6591	0	#DIV/0!	#DIV/0!	#DIV/0!		20.6591	0	#DIV/0!	#DIV/0!	#DIV/0!			20.6591	0	#DIV/0!	#DIV/0!	#DIV/0!		20.6591	0	#DIV/0!	#DIV/0!	#DIV/0!		20.6591	0	#DIV/0!	#DIV/0!	#DIV/0!
		72.3301	416.96	7.29146	100	6.79593	26	0.12	0.7	45	357	20.6594	20.6598	0.000306068	0.00591465	0.00208749	0.00209487		20.6594	0	#DIV/0!	#DIV/0!	#DIV/0!		20.6594	0	#DIV/0!	#DIV/0!	#DIV/0!			20.6594	0	#DIV/0!	#DIV/0!	#DIV/0!		20.6594	0	#DIV/0!	#DIV/0!	#DIV/0!		20.6594	0	#DIV/0!	#DIV/0!	#DIV/0!
		72.8479	416.98	7.3432	100	6.84086	26	0.12	0.7	45	358	20.6598	20.6601	0.00030306	0.00583126	0.00207263	0.00207995		20.6598	0	#DIV/0!	#DIV/0!	#DIV/0!		20.6598	0	#DIV/0!	#DIV/0!	#DIV/0!			20.6598	0	#DIV/0!	#DIV/0!	#DIV/0!		20.6598	0	#DIV/0!	#DIV/0!	#DIV/0!		20.6598	0	#DIV/0!	#DIV/0!	#DIV/0!
		73.368	417	7.39517	100	6.88595	26	0.12	0.7	45	359	20.6601	20.6604	0.00030009	0.00574927	0.00205793	0.00206517		20.6601	0	#DIV/0!	#DIV/0!	#DIV/0!		20.6601	0	#DIV/0!	#DIV/0!	#DIV/0!			20.6601	0	#DIV/0!	#DIV/0!	#DIV/0!		20.6601	0	#DIV/0!	#DIV/0!	#DIV/0!		20.6601	0	#DIV/0!	#DIV/0!	#DIV/0!
		73.8903	417.019	7.44737	100	6.93118	26	0.12	0.7	45	360	20.6604	20.6607	0.000297157	0.00566866	0.00204336	0.00205053		20.6604	0	#DIV/0!	#DIV/0!	#DIV/0!		20.6604	0	#DIV/0!	#DIV/0!	#DIV/0!			20.6604	0	#DIV/0!	#DIV/0!	#DIV/0!		20.6604	0	#DIV/0!	#DIV/0!	#DIV/0!		20.6604	0	#DIV/0!	#DIV/0!	#DIV/0!
		74.4148	417.039	7.49979	100	6.97656	26	0.12	0.7	45	361	20.6607	20.6609	0.00029426	0.0055894	0.00202895	0.00203604		20.6607	0	#DIV/0!	#DIV/0!	#DIV/0!		20.6607	0	#DIV/0!	#DIV/0!	#DIV/0!			20.6607	0	#DIV/0!	#DIV/0!	#DIV/0!		20.6607	0	#DIV/0!	#DIV/0!	#DIV/0!		20.6607	0	#DIV/0!	#DIV/0!	#DIV/0!
		74.9416	417.058	7.55244	100	7.0221	26	0.12	0.7	45	362	20.6609	20.6612	0.0002914	0.00551146	0.00201467	0.0020217		20.6609	0	#DIV/0!	#DIV/0!	#DIV/0!		20.6609	0	#DIV/0!	#DIV/0!	#DIV/0!			20.6609	0	#DIV/0!	#DIV/0!	#DIV/0!		20.6609	0	#DIV/0!	#DIV/0!	#DIV/0!		20.6609	0	#DIV/0!	#DIV/0!	#DIV/0!
		75.4706	417.077	7.60531	100	7.06778	26	0.12	0.7	45	363	20.6612	20.6615	0.000288575	0.00543481	0.00200053	0.00200749		20.6612	0	#DIV/0!	#DIV/0!	#DIV/0!		20.6612	0	#DIV/0!	#DIV/0!	#DIV/0!			20.6612	0	#DIV/0!	#DIV/0!	#DIV/0!		20.6612	0	#DIV/0!	#DIV/0!	#DIV/0!		20.6612	0	#DIV/0!	#DIV/0!	#DIV/0!
		76.002	417.095	7.65841	100	7.11362	26	0.12	0.7	45	364	20.6615	20.6618	0.000285785	0.00535944	0.00198653	0.00199342		20.6615	0	#DIV/0!	#DIV/0!	#DIV/0!		20.6615	0	#DIV/0!	#DIV/0!	#DIV/0!			20.6615	0	#DIV/0!	#DIV/0!	#DIV/0!		20.6615	0	#DIV/0!	#DIV/0!	#DIV/0!		20.6615	0	#DIV/0!	#DIV/0!	#DIV/0!
		76.5355	417.114	7.71173	100	7.1596	26	0.12	0.7	45	365	20.6618	20.6621	0.00028303	0.00528531	0.00197267	0.0019795		20.6618	0	#DIV/0!	#DIV/0!	#DIV/0!		20.6618	0	#DIV/0!	#DIV/0!	#DIV/0!			20.6618	0	#DIV/0!	#DIV/0!	#DIV/0!		20.6618	0	#DIV/0!	#DIV/0!	#DIV/0!		20.6618	0	#DIV/0!	#DIV/0!	#DIV/0!
		77.0714	417.133	7.76528	100	7.20574	26	0.12	0.7	45	366	20.6621	20.6624	0.000280308	0.0052124	0.00195894	0.0019657		20.6621	0	#DIV/0!	#DIV/0!	#DIV/0!		20.6621	0	#DIV/0!	#DIV/0!	#DIV/0!			20.6621	0	#DIV/0!	#DIV/0!	#DIV/0!		20.6621	0	#DIV/0!	#DIV/0!	#DIV/0!		20.6621	0	#DIV/0!	#DIV/0!	#DIV/0!
		77.6095	417.151	7.81906	100	7.25202	26	0.12	0.7	45	367	20.6624	20.6627	0.00027762	0.0051407	0.00194534	0.00195204		20.6624	0	#DIV/0!	#DIV/0!	#DIV/0!		20.6624	0	#DIV/0!	#DIV/0!	#DIV/0!			20.6624	0	#DIV/0!	#DIV/0!	#DIV/0!		20.6624	0	#DIV/0!	#DIV/0!	#DIV/0!		20.6624	0	#DIV/0!	#DIV/0!	#DIV/0!
		78.1499	417.169	7.87306	100	7.29845	26	0.12	0.7	45	368	20.6627	20.6629	0.000274964	0.00507017	0.00193188	0.00193851		20.6627	0	#DIV/0!	#DIV/0!	#DIV/0!		20.6627	0	#DIV/0!	#DIV/0!	#DIV/0!			20.6627	0	#DIV/0!	#DIV/0!	#DIV/0!		20.6627	0	#DIV/0!	#DIV/0!	#DIV/0!		20.6627	0	#DIV/0!	#DIV/0!	#DIV/0!
		78.6925	417.187	7.92729	100	7.34503	26	0.12	0.7	45	369	20.6629	20.6632	0.000272342	0.00500079	0.00191854	0.00192511		20.6629	0	#DIV/0!	#DIV/0!	#DIV/0!		20.6629	0	#DIV/0!	#DIV/0!	#DIV/0!			20.6629	0	#DIV/0!	#DIV/0!	#DIV/0!		20.6629	0	#DIV/0!	#DIV/0!	#DIV/0!		20.6629	0	#DIV/0!	#DIV/0!	#DIV/0!
		79.2375	417.205	7.98175	100	7.39176	26	0.12	0.7	45	370	20.6632	20.6635	0.000269751	0.00493255	0.00190534	0.00191184		20.6632	0	#DIV/0!	#DIV/0!	#DIV/0!		20.6632	0	#DIV/0!	#DIV/0!	#DIV/0!			20.6632	0	#DIV/0!	#DIV/0!	#DIV/0!		20.6632	0	#DIV/0!	#DIV/0!	#DIV/0!		20.6632	0	#DIV/0!	#DIV/0!	#DIV/0!
		79.7847	417.222	8.03644	100	7.43864	26	0.12	0.7	45	371	20.6635	20.6637	0.000267191	0.00486541	0.00189226	0.0018987		20.6635	0	#DIV/0!	#DIV/0!	#DIV/0!		20.6635	0	#DIV/0!	#DIV/0!	#DIV/0!			20.6635	0	#DIV/0!	#DIV/0!	#DIV/0!		20.6635	0	#DIV/0!	#DIV/0!	#DIV/0!		20.6635	0	#DIV/0!	#DIV/0!	#DIV/0!
		80.3342	417.24	8.09136	100	7.48567	26	0.12	0.7	45	372	20.6637	20.664	0.000264663	0.00479937	0.0018793	0.00188569		20.6637	0	#DIV/0!	#DIV/0!	#DIV/0!		20.6637	0	#DIV/0!	#DIV/0!	#DIV/0!			20.6637	0	#DIV/0!	#DIV/0!	#DIV/0!		20.6637	0	#DIV/0!	#DIV/0!	#DIV/0!		20.6637	0	#DIV/0!	#DIV/0!	#DIV/0!
		80.886	417.257	8.1465	100	7.53284	26	0.12	0.7	45	373	20.664	20.6643	0.000262165	0.00473439	0.00186647	0.00187279		20.664	0	#DIV/0!	#DIV/0!	#DIV/0!		20.664	0	#DIV/0!	#DIV/0!	#DIV/0!			20.664	0	#DIV/0!	#DIV/0!	#DIV/0!		20.664	0	#DIV/0!	#DIV/0!	#DIV/0!		20.664	0	#DIV/0!	#DIV/0!	#DIV/0!
		81.4401	417.274	8.20188	100	7.58016	26	0.12	0.7	45	374	20.6643	20.6645	0.000259697	0.00467047	0.00185376	0.00186003		20.6643	0	#DIV/0!	#DIV/0!	#DIV/0!		20.6643	0	#DIV/0!	#DIV/0!	#DIV/0!			20.6643	0	#DIV/0!	#DIV/0!	#DIV/0!		20.6643	0	#DIV/0!	#DIV/0!	#DIV/0!		20.6643	0	#DIV/0!	#DIV/0!	#DIV/0!
		81.9965	417.291	8.25748	100	7.62763	26	0.12	0.7	45	375	20.6645	20.6648	0.000257259	0.00460757	0.00184117	0.00184738		20.6645	0	#DIV/0!	#DIV/0!	#DIV/0!		20.6645	0	#DIV/0!	#DIV/0!	#DIV/0!			20.6645	0	#DIV/0!	#DIV/0!	#DIV/0!		20.6645	0	#DIV/0!	#DIV/0!	#DIV/0!		20.6645	0	#DIV/0!	#DIV/0!	#DIV/0!
		82.5552	417.308	8.31332	100	7.67525	26	0.12	0.7	45	376	20.6648	20.665	0.00025485	0.00454568	0.0018287	0.00183485		20.6648	0	#DIV/0!	#DIV/0!	#DIV/0!		20.6648	0	#DIV/0!	#DIV/0!	#DIV/0!			20.6648	0	#DIV/0!	#DIV/0!	#DIV/0!		20.6648	0	#DIV/0!	#DIV/0!	#DIV/0!		20.6648	0	#DIV/0!	#DIV/0!	#DIV/0!
		83.1162	417.324	8.36938	100	7.72301	26	0.12	0.7	45	377	20.665	20.6653	0.00025247	0.00448479	0.00181635	0.00182244		20.665	0	#DIV/0!	#DIV/0!	#DIV/0!		20.665	0	#DIV/0!	#DIV/0!	#DIV/0!			20.665	0	#DIV/0!	#DIV/0!	#DIV/0!		20.665	0	#DIV/0!	#DIV/0!	#DIV/0!		20.665	0	#DIV/0!	#DIV/0!	#DIV/0!
		83.6795	417.341	8.42567	100	7.77092	26	0.12	0.7	45	378	20.6653	20.6655	0.000250118	0.00442486	0.00180411	0.00181014		20.6653	0	#DIV/0!	#DIV/0!	#DIV/0!		20.6653	0	#DIV/0!	#DIV/0!	#DIV/0!			20.6653	0	#DIV/0!	#DIV/0!	#DIV/0!		20.6653	0	#DIV/0!	#DIV/0!	#DIV/0!		20.6653	0	#DIV/0!	#DIV/0!	#DIV/0!
		84.2451	417.357	8.4822	100	7.81898	26	0.12	0.7	45	379	20.6655	20.6658	0.000247795	0.0043659	0.00179199	0.00179797		20.6655	0	#DIV/0!	#DIV/0!	#DIV/0!		20.6655	0	#DIV/0!	#DIV/0!	#DIV/0!			20.6655	0	#DIV/0!	#DIV/0!	#DIV/0!		20.6655	0	#DIV/0!	#DIV/0!	#DIV/0!		20.6655	0	#DIV/0!	#DIV/0!	#DIV/0!
		84.813	417.373	8.53896	100	7.86718	26	0.12	0.7	45	380	20.6658	20.666	0.000245498	0.00430787	0.00177998	0.0017859		20.6658	0	#DIV/0!	#DIV/0!	#DIV/0!		20.6658	0	#DIV/0!	#DIV/0!	#DIV/0!			20.6658	0	#DIV/0!	#DIV/0!	#DIV/0!		20.6658	0	#DIV/0!	#DIV/0!	#DIV/0!		20.6658	0	#DIV/0!	#DIV/0!	#DIV/0!
		85.3832	417.389	8.59595	100	7.91553	26	0.12	0.7	45	381	20.666	20.6663	0.000243229	0.00425076	0.00176808	0.00177395		20.666	0	#DIV/0!	#DIV/0!	#DIV/0!		20.666	0	#DIV/0!	#DIV/0!	#DIV/0!			20.666	0	#DIV/0!	#DIV/0!	#DIV/0!		20.666	0	#DIV/0!	#DIV/0!	#DIV/0!		20.666	0	#DIV/0!	#DIV/0!	#DIV/0!
		85.9558	417.405	8.65317	100	7.96403	26	0.12	0.7	45	382	20.6663	20.6665	0.000240987	0.00419455	0.0017563	0.00176211		20.6663	0	#DIV/0!	#DIV/0!	#DIV/0!		20.6663	0	#DIV/0!	#DIV/0!	#DIV/0!			20.6663	0	#DIV/0!	#DIV/0!	#DIV/0!		20.6663	0	#DIV/0!	#DIV/0!	#DIV/0!		20.6663	0	#DIV/0!	#DIV/0!	#DIV/0!
		86.5307	417.421	8.71062	100	8.01267	26	0.12	0.7	45	383	20.6665	20.6668	0.000238771	0.00413923	0.00174462	0.00175038		20.6665	0	#DIV/0!	#DIV/0!	#DIV/0!		20.6665	0	#DIV/0!	#DIV/0!	#DIV/0!			20.6665	0	#DIV/0!	#DIV/0!	#DIV/0!		20.6665	0	#DIV/0!	#DIV/0!	#DIV/0!		20.6665	0	#DIV/0!	#DIV/0!	#DIV/0!
		87.1079	417.436	8.7683	100	8.06145	26	0.12	0.7	45	384	20.6668	20.667	0.000236582	0.00408478	0.00173305	0.00173876		20.6668	0	#DIV/0!	#DIV/0!	#DIV/0!		20.6668	0	#DIV/0!	#DIV/0!	#DIV/0!			20.6668	0	#DIV/0!	#DIV/0!	#DIV/0!		20.6668	0	#DIV/0!	#DIV/0!	#DIV/0!		20.6668	0	#DIV/0!	#DIV/0!	#DIV/0!
		87.6875	417.452	8.82622	100	8.11038	26	0.12	0.7	45	385	20.667	20.6672	0.000234417	0.00403118	0.00172159	0.00172724		20.667	0	#DIV/0!	#DIV/0!	#DIV/0!		20.667	0	#DIV/0!	#DIV/0!	#DIV/0!			20.667	0	#DIV/0!	#DIV/0!	#DIV/0!		20.667	0	#DIV/0!	#DIV/0!	#DIV/0!		20.667	0	#DIV/0!	#DIV/0!	#DIV/0!
		88.2693	417.467	8.88437	100	8.15946	26	0.12	0.7	45	386	20.6672	20.6675	0.000232279	0.00397842	0.00171023	0.00171584		20.6672	0	#DIV/0!	#DIV/0!	#DIV/0!		20.6672	0	#DIV/0!	#DIV/0!	#DIV/0!			20.6672	0	#DIV/0!	#DIV/0!	#DIV/0!		20.6672	0	#DIV/0!	#DIV/0!	#DIV/0!		20.6672	0	#DIV/0!	#DIV/0!	#DIV/0!
		88.8535	417.482	8.94276	100	8.20868	26	0.12	0.7	45	387	20.6675	20.6677	0.000230165	0.00392649	0.00169898	0.00170453		20.6675	0	#DIV/0!	#DIV/0!	#DIV/0!		20.6675	0	#DIV/0!	#DIV/0!	#DIV/0!			20.6675	0	#DIV/0!	#DIV/0!	#DIV/0!		20.6675	0	#DIV/0!	#DIV/0!	#DIV/0!		20.6675	0	#DIV/0!	#DIV/0!	#DIV/0!
		89.4401	417.497	9.00138	100	8.25804	26	0.12	0.7	45	388	20.6677	20.6679	0.000228075	0.00387536	0.00168783	0.00169333		20.6677	0	#DIV/0!	#DIV/0!	#DIV/0!		20.6677	0	#DIV/0!	#DIV/0!	#DIV/0!			20.6677	0	#DIV/0!	#DIV/0!	#DIV/0!		20.6677	0	#DIV/0!	#DIV/0!	#DIV/0!		20.6677	0	#DIV/0!	#DIV/0!	#DIV/0!
		90.029	417.512	9.06023	100	8.30755	26	0.12	0.7	45	389	20.6679	20.6681	0.00022601	0.00382503	0.00167678	0.00168224		20.6679	0	#DIV/0!	#DIV/0!	#DIV/0!		20.6679	0	#DIV/0!	#DIV/0!	#DIV/0!			20.6679	0	#DIV/0!	#DIV/0!	#DIV/0!		20.6679	0	#DIV/0!	#DIV/0!	#DIV/0!		20.6679	0	#DIV/0!	#DIV/0!	#DIV/0!
		90.6202	417.527	9.11932	100	8.3572	26	0.12	0.7	45	390	20.6681	20.6684	0.000223969	0.00377548	0.00166584	0.00167124		20.6681	0	#DIV/0!	#DIV/0!	#DIV/0!		20.6681	0	#DIV/0!	#DIV/0!	#DIV/0!			20.6681	0	#DIV/0!	#DIV/0!	#DIV/0!		20.6681	0	#DIV/0!	#DIV/0!	#DIV/0!		20.6681	0	#DIV/0!	#DIV/0!	#DIV/0!
		91.2138	417.542	9.17864	100	8.40699	26	0.12	0.7	45	391	20.6684	20.6686	0.000221951	0.00372669	0.00165499	0.00166034		20.6684	0	#DIV/0!	#DIV/0!	#DIV/0!		20.6684	0	#DIV/0!	#DIV/0!	#DIV/0!			20.6684	0	#DIV/0!	#DIV/0!	#DIV/0!		20.6684	0	#DIV/0!	#DIV/0!	#DIV/0!		20.6684	0	#DIV/0!	#DIV/0!	#DIV/0!
		91.8098	417.556	9.23819	100	8.45693	26	0.12	0.7	45	392	20.6686	20.6688	0.000219957	0.00367865	0.00164424	0.00164955		20.6686	0	#DIV/0!	#DIV/0!	#DIV/0!		20.6686	0	#DIV/0!	#DIV/0!	#DIV/0!			20.6686	0	#DIV/0!	#DIV/0!	#DIV/0!		20.6686	0	#DIV/0!	#DIV/0!	#DIV/0!		20.6686	0	#DIV/0!	#DIV/0!	#DIV/0!
		92.4081	417.57	9.29799	100	8.50701	26	0.12	0.7	45	393	20.6688	20.669	0.000217985	0.00363136	0.00163359	0.00163885		20.6688	0	#DIV/0!	#DIV/0!	#DIV/0!		20.6688	0	#DIV/0!	#DIV/0!	#DIV/0!			20.6688	0	#DIV/0!	#DIV/0!	#DIV/0!		20.6688	0	#DIV/0!	#DIV/0!	#DIV/0!		20.6688	0	#DIV/0!	#DIV/0!	#DIV/0!
		93.0088	417.585	9.35802	100	8.55723	26	0.12	0.7	45	394	20.669	20.6692	0.000216036	0.00358479	0.00162303	0.00162824		20.669	0	#DIV/0!	#DIV/0!	#DIV/0!		20.669	0	#DIV/0!	#DIV/0!	#DIV/0!			20.669	0	#DIV/0!	#DIV/0!	#DIV/0!		20.669	0	#DIV/0!	#DIV/0!	#DIV/0!		20.669	0	#DIV/0!	#DIV/0!	#DIV/0!
		93.6118	417.599	9.41828	100	8.60759	26	0.12	0.7	45	395	20.6692	20.6695	0.000214109	0.00353893	0.00161257	0.00161774		20.6692	0	#DIV/0!	#DIV/0!	#DIV/0!		20.6692	0	#DIV/0!	#DIV/0!	#DIV/0!			20.6692	0	#DIV/0!	#DIV/0!	#DIV/0!		20.6692	0	#DIV/0!	#DIV/0!	#DIV/0!		20.6692	0	#DIV/0!	#DIV/0!	#DIV/0!
		94.2172	417.613	9.47878	100	8.6581	26	0.12	0.7	45	396	20.6695	20.6697	0.000212205	0.00349377	0.0016022	0.00160732		20.6695	0	#DIV/0!	#DIV/0!	#DIV/0!		20.6695	0	#DIV/0!	#DIV/0!	#DIV/0!			20.6695	0	#DIV/0!	#DIV/0!	#DIV/0!		20.6695	0	#DIV/0!	#DIV/0!	#DIV/0!		20.6695	0	#DIV/0!	#DIV/0!	#DIV/0!
		94.8249	417.627	9.53952	100	8.70875	26	0.12	0.7	45	397	20.6697	20.6699	0.000210321	0.0034493	0.00159193	0.001597		20.6697	0	#DIV/0!	#DIV/0!	#DIV/0!		20.6697	0	#DIV/0!	#DIV/0!	#DIV/0!			20.6697	0	#DIV/0!	#DIV/0!	#DIV/0!		20.6697	0	#DIV/0!	#DIV/0!	#DIV/0!		20.6697	0	#DIV/0!	#DIV/0!	#DIV/0!
		95.4351	417.64	9.6005	100	8.75954	26	0.12	0.7	45	398	20.6699	20.6701	0.00020846	0.0034055	0.00158175	0.00158678		20.6699	0	#DIV/0!	#DIV/0!	#DIV/0!		20.6699	0	#DIV/0!	#DIV/0!	#DIV/0!			20.6699	0	#DIV/0!	#DIV/0!	#DIV/0!		20.6699	0	#DIV/0!	#DIV/0!	#DIV/0!		20.6699	0	#DIV/0!	#DIV/0!	#DIV/0!
		96.0476	417.654	9.66171	100	8.81047	26	0.12	0.7	45	399	20.6701	20.6703	0.000206619	0.00336237	0.00157165	0.00157664		20.6701	0	#DIV/0!	#DIV/0!	#DIV/0!		20.6701	0	#DIV/0!	#DIV/0!	#DIV/0!			20.6701	0	#DIV/0!	#DIV/0!	#DIV/0!		20.6701	0	#DIV/0!	#DIV/0!	#DIV/0!		20.6701	0	#DIV/0!	#DIV/0!	#DIV/0!
		96.6625	417.667	9.72316	100	8.86154	26	0.12	0.7	45	400	20.6703	20.6705	0.000204799	0.00331989	0.00156165	0.00156659		20.6703	0	#DIV/0!	#DIV/0!	#DIV/0!		20.6703	0	#DIV/0!	#DIV/0!	#DIV/0!			20.6703	0	#DIV/0!	#DIV/0!	#DIV/0!		20.6703	0	#DIV/0!	#DIV/0!	#DIV/0!		20.6703	0	#DIV/0!	#DIV/0!	#DIV/0!
		97.2798	417.681	9.78485	100	8.91275	26	0.12	0.7	45	401	20.6705	20.6707	0.000202999	0.00327805	0.00155174	0.00155664		20.6705	0	#DIV/0!	#DIV/0!	#DIV/0!		20.6705	0	#DIV/0!	#DIV/0!	#DIV/0!			20.6705	0	#DIV/0!	#DIV/0!	#DIV/0!		20.6705	0	#DIV/0!	#DIV/0!	#DIV/0!		20.6705	0	#DIV/0!	#DIV/0!	#DIV/0!
		97.8994	417.694	9.84677	100	8.9641	26	0.12	0.7	45	402	20.6707	20.6709	0.00020122	0.00323684	0.00154191	0.00154677		20.6707	0	#DIV/0!	#DIV/0!	#DIV/0!		20.6707	0	#DIV/0!	#DIV/0!	#DIV/0!			20.6707	0	#DIV/0!	#DIV/0!	#DIV/0!		20.6707	0	#DIV/0!	#DIV/0!	#DIV/0!		20.6707	0	#DIV/0!	#DIV/0!	#DIV/0!
		98.5215	417.707	9.90894	100	9.01559	26	0.12	0.7	45	403	20.6709	20.6711	0.000199461	0.00319624	0.00153217	0.00153698		20.6709	0	#DIV/0!	#DIV/0!	#DIV/0!		20.6709	0	#DIV/0!	#DIV/0!	#DIV/0!			20.6709	0	#DIV/0!	#DIV/0!	#DIV/0!		20.6709	0	#DIV/0!	#DIV/0!	#DIV/0!		20.6709	0	#DIV/0!	#DIV/0!	#DIV/0!
		99.1459	417.72	9.97134	100	9.06722	26	0.12	0.7	45	404	20.6711	20.6713	0.000197721	0.00315626	0.00152252	0.00152729		20.6711	0	#DIV/0!	#DIV/0!	#DIV/0!		20.6711	0	#DIV/0!	#DIV/0!	#DIV/0!			20.6711	0	#DIV/0!	#DIV/0!	#DIV/0!		20.6711	0	#DIV/0!	#DIV/0!	#DIV/0!		20.6711	0	#DIV/0!	#DIV/0!	#DIV/0!
		99.7727	417.733	10.034	100	9.11899	26	0.12	0.7	45	405	20.6713	20.6715	0.000196	0.00311687	0.00151295	0.00151768		20.6713	0	#DIV/0!	#DIV/0!	#DIV/0!		20.6713	0	#DIV/0!	#DIV/0!	#DIV/0!			20.6713	0	#DIV/0!	#DIV/0!	#DIV/0!		20.6713	0	#DIV/0!	#DIV/0!	#DIV/0!		20.6713	0	#DIV/0!	#DIV/0!	#DIV/0!
		100.402	417.746	10.0969	100	9.1709	26	0.12	0.7	45	406	20.6715	20.6717	0.000194299	0.00307806	0.00150346	0.00150815		20.6715	0	#DIV/0!	#DIV/0!	#DIV/0!		20.6715	0	#DIV/0!	#DIV/0!	#DIV/0!			20.6715	0	#DIV/0!	#DIV/0!	#DIV/0!		20.6715	0	#DIV/0!	#DIV/0!	#DIV/0!		20.6715	0	#DIV/0!	#DIV/0!	#DIV/0!
		101.034	417.759	10.16	100	9.22294	26	0.12	0.7	45	407	20.6717	20.6719	0.000192617	0.00303984	0.00149406	0.00149871		20.6717	0	#DIV/0!	#DIV/0!	#DIV/0!		20.6717	0	#DIV/0!	#DIV/0!	#DIV/0!			20.6717	0	#DIV/0!	#DIV/0!	#DIV/0!		20.6717	0	#DIV/0!	#DIV/0!	#DIV/0!		20.6717	0	#DIV/0!	#DIV/0!	#DIV/0!
		101.668	417.771	10.2234	100	9.27513	26	0.12	0.7	45	408	20.6719	20.6721	0.000190953	0.00300217	0.00148474	0.00148934		20.6719	0	#DIV/0!	#DIV/0!	#DIV/0!		20.6719	0	#DIV/0!	#DIV/0!	#DIV/0!			20.6719	0	#DIV/0!	#DIV/0!	#DIV/0!		20.6719	0	#DIV/0!	#DIV/0!	#DIV/0!		20.6719	0	#DIV/0!	#DIV/0!	#DIV/0!
		102.304	417.784	10.287	100	9.32745	26	0.12	0.7	45	409	20.6721	20.6723	0.000189308	0.00296507	0.0014755	0.00148006		20.6721	0	#DIV/0!	#DIV/0!	#DIV/0!		20.6721	0	#DIV/0!	#DIV/0!	#DIV/0!			20.6721	0	#DIV/0!	#DIV/0!	#DIV/0!		20.6721	0	#DIV/0!	#DIV/0!	#DIV/0!		20.6721	0	#DIV/0!	#DIV/0!	#DIV/0!
		102.943	417.796	10.3508	100	9.37991	26	0.12	0.7	45	410	20.6723	20.6725	0.00018768	0.00292851	0.00146634	0.00147086		20.6723	0	#DIV/0!	#DIV/0!	#DIV/0!		20.6723	0	#DIV/0!	#DIV/0!	#DIV/0!			20.6723	0	#DIV/0!	#DIV/0!	#DIV/0!		20.6723	0	#DIV/0!	#DIV/0!	#DIV/0!		20.6723	0	#DIV/0!	#DIV/0!	#DIV/0!
		103.584	417.808	10.4149	100	9.43251	26	0.12	0.7	45	411	20.6725	20.6726	0.000186071	0.00289249	0.00145725	0.00146174		20.6725	0	#DIV/0!	#DIV/0!	#DIV/0!		20.6725	0	#DIV/0!	#DIV/0!	#DIV/0!			20.6725	0	#DIV/0!	#DIV/0!	#DIV/0!		20.6725	0	#DIV/0!	#DIV/0!	#DIV/0!		20.6725	0	#DIV/0!	#DIV/0!	#DIV/0!
		104.228	417.821	10.4792	100	9.48525	26	0.12	0.7	45	412	20.6726	20.6728	0.000184479	0.002857	0.00144825	0.0014527		20.6726	0	#DIV/0!	#DIV/0!	#DIV/0!		20.6726	0	#DIV/0!	#DIV/0!	#DIV/0!			20.6726	0	#DIV/0!	#DIV/0!	#DIV/0!		20.6726	0	#DIV/0!	#DIV/0!	#DIV/0!		20.6726	0	#DIV/0!	#DIV/0!	#DIV/0!
		104.874	417.833	10.5438	100	9.53812	26	0.12	0.7	45	413	20.6728	20.673	0.000182905	0.00282203	0.00143933	0.00144374		20.6728	0	#DIV/0!	#DIV/0!	#DIV/0!		20.6728	0	#DIV/0!	#DIV/0!	#DIV/0!			20.6728	0	#DIV/0!	#DIV/0!	#DIV/0!		20.6728	0	#DIV/0!	#DIV/0!	#DIV/0!		20.6728	0	#DIV/0!	#DIV/0!	#DIV/0!
		105.523	417.845	10.6086	100	9.59113	26	0.12	0.7	45	414	20.673	20.6732	0.000181348	0.00278757	0.00143048	0.00143485		20.673	0	#DIV/0!	#DIV/0!	#DIV/0!		20.673	0	#DIV/0!	#DIV/0!	#DIV/0!			20.673	0	#DIV/0!	#DIV/0!	#DIV/0!		20.673	0	#DIV/0!	#DIV/0!	#DIV/0!		20.673	0	#DIV/0!	#DIV/0!	#DIV/0!
		106.174	417.856	10.6737	100	9.64427	26	0.12	0.7	45	415	20.6732	20.6734	0.000179807	0.00275361	0.0014217	0.00142604		20.6732	0	#DIV/0!	#DIV/0!	#DIV/0!		20.6732	0	#DIV/0!	#DIV/0!	#DIV/0!			20.6732	0	#DIV/0!	#DIV/0!	#DIV/0!		20.6732	0	#DIV/0!	#DIV/0!	#DIV/0!		20.6732	0	#DIV/0!	#DIV/0!	#DIV/0!
		106.827	417.868	10.739	100	9.69755	26	0.12	0.7	45	416	20.6734	20.6735	0.000178284	0.00272015	0.00141301	0.00141731		20.6734	0	#DIV/0!	#DIV/0!	#DIV/0!		20.6734	0	#DIV/0!	#DIV/0!	#DIV/0!			20.6734	0	#DIV/0!	#DIV/0!	#DIV/0!		20.6734	0	#DIV/0!	#DIV/0!	#DIV/0!		20.6734	0	#DIV/0!	#DIV/0!	#DIV/0!
		107.483	417.88	10.8045	100	9.75096	26	0.12	0.7	45	417	20.6735	20.6737	0.000176777	0.00268717	0.00140438	0.00140865		20.6735	0	#DIV/0!	#DIV/0!	#DIV/0!		20.6735	0	#DIV/0!	#DIV/0!	#DIV/0!			20.6735	0	#DIV/0!	#DIV/0!	#DIV/0!		20.6735	0	#DIV/0!	#DIV/0!	#DIV/0!		20.6735	0	#DIV/0!	#DIV/0!	#DIV/0!
		108.141	417.891	10.8703	100	9.80451	26	0.12	0.7	45	418	20.6737	20.6739	0.000175286	0.00265467	0.00139583	0.00140006		20.6737	0	#DIV/0!	#DIV/0!	#DIV/0!		20.6737	0	#DIV/0!	#DIV/0!	#DIV/0!			20.6737	0	#DIV/0!	#DIV/0!	#DIV/0!		20.6737	0	#DIV/0!	#DIV/0!	#DIV/0!		20.6737	0	#DIV/0!	#DIV/0!	#DIV/0!
		108.802	417.903	10.9363	100	9.8582	26	0.12	0.7	45	419	20.6739	20.6741	0.000173811	0.00262263	0.00138735	0.00139154		20.6739	0	#DIV/0!	#DIV/0!	#DIV/0!		20.6739	0	#DIV/0!	#DIV/0!	#DIV/0!			20.6739	0	#DIV/0!	#DIV/0!	#DIV/0!		20.6739	0	#DIV/0!	#DIV/0!	#DIV/0!		20.6739	0	#DIV/0!	#DIV/0!	#DIV/0!
		109.465	417.914	11.0026	100	9.91202	26	0.12	0.7	45	420	20.6741	20.6742	0.000172352	0.00259106	0.00137894	0.0013831		20.6741	0	#DIV/0!	#DIV/0!	#DIV/0!		20.6741	0	#DIV/0!	#DIV/0!	#DIV/0!			20.6741	0	#DIV/0!	#DIV/0!	#DIV/0!		20.6741	0	#DIV/0!	#DIV/0!	#DIV/0!		20.6741	0	#DIV/0!	#DIV/0!	#DIV/0!
		110.131	417.926	11.0691	100	9.96597	26	0.12	0.7	45	421	20.6742	20.6744	0.000170909	0.00255994	0.00137061	0.00137473		20.6742	0	#DIV/0!	#DIV/0!	#DIV/0!		20.6742	0	#DIV/0!	#DIV/0!	#DIV/0!			20.6742	0	#DIV/0!	#DIV/0!	#DIV/0!		20.6742	0	#DIV/0!	#DIV/0!	#DIV/0!		20.6742	0	#DIV/0!	#DIV/0!	#DIV/0!
		110.799	417.937	11.1359	100	10.0201	26	0.12	0.7	45	422	20.6744	20.6746	0.000169481	0.00252927	0.00136234	0.00136643		20.6744	0	#DIV/0!	#DIV/0!	#DIV/0!		20.6744	0	#DIV/0!	#DIV/0!	#DIV/0!			20.6744	0	#DIV/0!	#DIV/0!	#DIV/0!		20.6744	0	#DIV/0!	#DIV/0!	#DIV/0!		20.6744	0	#DIV/0!	#DIV/0!	#DIV/0!
		111.469	417.948	11.2029	100	10.0743	26	0.12	0.7	45	423	20.6746	20.6748	0.000168069	0.00249903	0.00135414	0.0013582		20.6746	0	#DIV/0!	#DIV/0!	#DIV/0!		20.6746	0	#DIV/0!	#DIV/0!	#DIV/0!			20.6746	0	#DIV/0!	#DIV/0!	#DIV/0!		20.6746	0	#DIV/0!	#DIV/0!	#DIV/0!		20.6746	0	#DIV/0!	#DIV/0!	#DIV/0!
		112.142	417.959	11.2701	100	10.1286	26	0.12	0.7	45	424	20.6748	20.6749	0.000166671	0.00246923	0.00134602	0.00135004		20.6748	0	#DIV/0!	#DIV/0!	#DIV/0!		20.6748	0	#DIV/0!	#DIV/0!	#DIV/0!			20.6748	0	#DIV/0!	#DIV/0!	#DIV/0!		20.6748	0	#DIV/0!	#DIV/0!	#DIV/0!		20.6748	0	#DIV/0!	#DIV/0!	#DIV/0!
		112.817	417.97	11.3376	100	10.1831	26	0.12	0.7	45	425	20.6749	20.6751	0.000165289	0.00243985	0.00133796	0.00134194		20.6749	0	#DIV/0!	#DIV/0!	#DIV/0!		20.6749	0	#DIV/0!	#DIV/0!	#DIV/0!			20.6749	0	#DIV/0!	#DIV/0!	#DIV/0!		20.6749	0	#DIV/0!	#DIV/0!	#DIV/0!		20.6749	0	#DIV/0!	#DIV/0!	#DIV/0!
		113.495	417.981	11.4054	100	10.2377	26	0.12	0.7	45	426	20.6751	20.6752	0.000163921	0.00241089	0.00132996	0.00133392		20.6751	0	#DIV/0!	#DIV/0!	#DIV/0!		20.6751	0	#DIV/0!	#DIV/0!	#DIV/0!			20.6751	0	#DIV/0!	#DIV/0!	#DIV/0!		20.6751	0	#DIV/0!	#DIV/0!	#DIV/0!		20.6751	0	#DIV/0!	#DIV/0!	#DIV/0!
		114.176	417.991	11.4734	100	10.2925	26	0.12	0.7	45	427	20.6752	20.6754	0.000162567	0.00238234	0.00132204	0.00132596		20.6752	0	#DIV/0!	#DIV/0!	#DIV/0!		20.6752	0	#DIV/0!	#DIV/0!	#DIV/0!			20.6752	0	#DIV/0!	#DIV/0!	#DIV/0!		20.6752	0	#DIV/0!	#DIV/0!	#DIV/0!		20.6752	0	#DIV/0!	#DIV/0!	#DIV/0!
		114.858	418.002	11.5416	100	10.3474	26	0.12	0.7	45	428	20.6754	20.6756	0.000161228	0.00235419	0.00131418	0.00131807		20.6754	0	#DIV/0!	#DIV/0!	#DIV/0!		20.6754	0	#DIV/0!	#DIV/0!	#DIV/0!			20.6754	0	#DIV/0!	#DIV/0!	#DIV/0!		20.6754	0	#DIV/0!	#DIV/0!	#DIV/0!		20.6754	0	#DIV/0!	#DIV/0!	#DIV/0!
		115.544	418.012	11.6101	100	10.4024	26	0.12	0.7	45	429	20.6756	20.6757	0.000159903	0.00232644	0.00130638	0.00131024		20.6756	0	#DIV/0!	#DIV/0!	#DIV/0!		20.6756	0	#DIV/0!	#DIV/0!	#DIV/0!			20.6756	0	#DIV/0!	#DIV/0!	#DIV/0!		20.6756	0	#DIV/0!	#DIV/0!	#DIV/0!		20.6756	0	#DIV/0!	#DIV/0!	#DIV/0!
		116.232	418.023	11.6788	100	10.4575	26	0.12	0.7	45	430	20.6757	20.6759	0.000158592	0.00229908	0.00129865	0.00130248		20.6757	0	#DIV/0!	#DIV/0!	#DIV/0!		20.6757	0	#DIV/0!	#DIV/0!	#DIV/0!			20.6757	0	#DIV/0!	#DIV/0!	#DIV/0!		20.6757	0	#DIV/0!	#DIV/0!	#DIV/0!		20.6757	0	#DIV/0!	#DIV/0!	#DIV/0!
		116.922	418.033	11.7478	100	10.5128	26	0.12	0.7	45	431	20.6759	20.676	0.000157294	0.0022721	0.00129098	0.00129478		20.6759	0	#DIV/0!	#DIV/0!	#DIV/0!		20.6759	0	#DIV/0!	#DIV/0!	#DIV/0!			20.6759	0	#DIV/0!	#DIV/0!	#DIV/0!		20.6759	0	#DIV/0!	#DIV/0!	#DIV/0!		20.6759	0	#DIV/0!	#DIV/0!	#DIV/0!
		117.615	418.044	11.817	100	10.5682	26	0.12	0.7	45	432	20.676	20.6762	0.00015601	0.0022455	0.00128338	0.00128714		20.676	0	#DIV/0!	#DIV/0!	#DIV/0!		20.676	0	#DIV/0!	#DIV/0!	#DIV/0!			20.676	0	#DIV/0!	#DIV/0!	#DIV/0!		20.676	0	#DIV/0!	#DIV/0!	#DIV/0!		20.676	0	#DIV/0!	#DIV/0!	#DIV/0!
		118.31	418.054	11.8865	100	10.6237	26	0.12	0.7	45	433	20.6762	20.6764	0.00015474	0.00221927	0.00127583	0.00127957		20.6762	0	#DIV/0!	#DIV/0!	#DIV/0!		20.6762	0	#DIV/0!	#DIV/0!	#DIV/0!			20.6762	0	#DIV/0!	#DIV/0!	#DIV/0!		20.6762	0	#DIV/0!	#DIV/0!	#DIV/0!		20.6762	0	#DIV/0!	#DIV/0!	#DIV/0!
		119.007	418.064	11.9562	100	10.6794	26	0.12	0.7	45	434	20.6764	20.6765	0.000153482	0.00219341	0.00126835	0.00127206		20.6764	0	#DIV/0!	#DIV/0!	#DIV/0!		20.6764	0	#DIV/0!	#DIV/0!	#DIV/0!			20.6764	0	#DIV/0!	#DIV/0!	#DIV/0!		20.6764	0	#DIV/0!	#DIV/0!	#DIV/0!		20.6764	0	#DIV/0!	#DIV/0!	#DIV/0!
		119.708	418.074	12.0262	100	10.7352	26	0.12	0.7	45	435	20.6765	20.6767	0.000152238	0.00216791	0.00126093	0.00126461		20.6765	0	#DIV/0!	#DIV/0!	#DIV/0!		20.6765	0	#DIV/0!	#DIV/0!	#DIV/0!			20.6765	0	#DIV/0!	#DIV/0!	#DIV/0!		20.6765	0	#DIV/0!	#DIV/0!	#DIV/0!		20.6765	0	#DIV/0!	#DIV/0!	#DIV/0!
		120.41	418.084	12.0964	100	10.7911	26	0.12	0.7	45	436	20.6767	20.6768	0.000151007	0.00214276	0.00125357	0.00125722		20.6767	0	#DIV/0!	#DIV/0!	#DIV/0!		20.6767	0	#DIV/0!	#DIV/0!	#DIV/0!			20.6767	0	#DIV/0!	#DIV/0!	#DIV/0!		20.6767	0	#DIV/0!	#DIV/0!	#DIV/0!		20.6767	0	#DIV/0!	#DIV/0!	#DIV/0!
		121.115	418.094	12.1669	100	10.8472	26	0.12	0.7	45	437	20.6768	20.677	0.000149788	0.00211796	0.00124627	0.00124989		20.6768	0	#DIV/0!	#DIV/0!	#DIV/0!		20.6768	0	#DIV/0!	#DIV/0!	#DIV/0!			20.6768	0	#DIV/0!	#DIV/0!	#DIV/0!		20.6768	0	#DIV/0!	#DIV/0!	#DIV/0!		20.6768	0	#DIV/0!	#DIV/0!	#DIV/0!
		121.823	418.104	12.2376	100	10.9033	26	0.12	0.7	45	438	20.677	20.6771	0.000148582	0.0020935	0.00123903	0.00124262		20.677	0	#DIV/0!	#DIV/0!	#DIV/0!		20.677	0	#DIV/0!	#DIV/0!	#DIV/0!			20.677	0	#DIV/0!	#DIV/0!	#DIV/0!		20.677	0	#DIV/0!	#DIV/0!	#DIV/0!		20.677	0	#DIV/0!	#DIV/0!	#DIV/0!
		122.533	418.113	12.3086	100	10.9596	26	0.12	0.7	45	439	20.6771	20.6773	0.000147388	0.00206938	0.00123185	0.00123541		20.6771	0	#DIV/0!	#DIV/0!	#DIV/0!		20.6771	0	#DIV/0!	#DIV/0!	#DIV/0!			20.6771	0	#DIV/0!	#DIV/0!	#DIV/0!		20.6771	0	#DIV/0!	#DIV/0!	#DIV/0!		20.6771	0	#DIV/0!	#DIV/0!	#DIV/0!
		123.246	418.123	12.3798	100	11.0161	26	0.12	0.7	45	440	20.6773	20.6774	0.000146207	0.00204559	0.00122473	0.00122826		20.6773	0	#DIV/0!	#DIV/0!	#DIV/0!		20.6773	0	#DIV/0!	#DIV/0!	#DIV/0!			20.6773	0	#DIV/0!	#DIV/0!	#DIV/0!		20.6773	0	#DIV/0!	#DIV/0!	#DIV/0!		20.6773	0	#DIV/0!	#DIV/0!	#DIV/0!
		123.961	418.133	12.4513	100	11.0726	26	0.12	0.7	45	441	20.6774	20.6776	0.000145038	0.00202212	0.00121766	0.00122116		20.6774	0	#DIV/0!	#DIV/0!	#DIV/0!		20.6774	0	#DIV/0!	#DIV/0!	#DIV/0!			20.6774	0	#DIV/0!	#DIV/0!	#DIV/0!		20.6774	0	#DIV/0!	#DIV/0!	#DIV/0!		20.6774	0	#DIV/0!	#DIV/0!	#DIV/0!
		124.679	418.142	12.523	100	11.1293	26	0.12	0.7	45	442	20.6776	20.6777	0.00014388	0.00199898	0.00121065	0.00121412		20.6776	0	#DIV/0!	#DIV/0!	#DIV/0!		20.6776	0	#DIV/0!	#DIV/0!	#DIV/0!			20.6776	0	#DIV/0!	#DIV/0!	#DIV/0!		20.6776	0	#DIV/0!	#DIV/0!	#DIV/0!		20.6776	0	#DIV/0!	#DIV/0!	#DIV/0!
		125.399	418.151	12.595	100	11.1861	26	0.12	0.7	45	443	20.6777	20.6778	0.000142735	0.00197615	0.0012037	0.00120714		20.6777	0	#DIV/0!	#DIV/0!	#DIV/0!		20.6777	0	#DIV/0!	#DIV/0!	#DIV/0!			20.6777	0	#DIV/0!	#DIV/0!	#DIV/0!		20.6777	0	#DIV/0!	#DIV/0!	#DIV/0!		20.6777	0	#DIV/0!	#DIV/0!	#DIV/0!
		126.122	418.161	12.6672	100	11.2431	26	0.12	0.7	45	444	20.6778	20.678	0.000141601	0.00195364	0.0011968	0.00120022		20.6778	0	#DIV/0!	#DIV/0!	#DIV/0!		20.6778	0	#DIV/0!	#DIV/0!	#DIV/0!			20.6778	0	#DIV/0!	#DIV/0!	#DIV/0!		20.6778	0	#DIV/0!	#DIV/0!	#DIV/0!		20.6778	0	#DIV/0!	#DIV/0!	#DIV/0!
		126.847	418.17	12.7397	100	11.3001	26	0.12	0.7	45	445	20.678	20.6781	0.000140479	0.00193143	0.00118996	0.00119335		20.678	0	#DIV/0!	#DIV/0!	#DIV/0!		20.678	0	#DIV/0!	#DIV/0!	#DIV/0!			20.678	0	#DIV/0!	#DIV/0!	#DIV/0!		20.678	0	#DIV/0!	#DIV/0!	#DIV/0!		20.678	0	#DIV/0!	#DIV/0!	#DIV/0!
		127.575	418.179	12.8125	100	11.3573	26	0.12	0.7	45	446	20.6781	20.6783	0.000139368	0.00190952	0.00118317	0.00118653		20.6781	0	#DIV/0!	#DIV/0!	#DIV/0!		20.6781	0	#DIV/0!	#DIV/0!	#DIV/0!			20.6781	0	#DIV/0!	#DIV/0!	#DIV/0!		20.6781	0	#DIV/0!	#DIV/0!	#DIV/0!		20.6781	0	#DIV/0!	#DIV/0!	#DIV/0!
		128.305	418.188	12.8854	100	11.4146	26	0.12	0.7	45	447	20.6783	20.6784	0.000138268	0.00188791	0.00117643	0.00117977		20.6783	0	#DIV/0!	#DIV/0!	#DIV/0!		20.6783	0	#DIV/0!	#DIV/0!	#DIV/0!			20.6783	0	#DIV/0!	#DIV/0!	#DIV/0!		20.6783	0	#DIV/0!	#DIV/0!	#DIV/0!		20.6783	0	#DIV/0!	#DIV/0!	#DIV/0!
		129.038	418.197	12.9587	100	11.4721	26	0.12	0.7	45	448	20.6784	20.6785	0.000137179	0.00186659	0.00116975	0.00117306		20.6784	0	#DIV/0!	#DIV/0!	#DIV/0!		20.6784	0	#DIV/0!	#DIV/0!	#DIV/0!			20.6784	0	#DIV/0!	#DIV/0!	#DIV/0!		20.6784	0	#DIV/0!	#DIV/0!	#DIV/0!		20.6784	0	#DIV/0!	#DIV/0!	#DIV/0!
		129.773	418.206	13.0322	100	11.5296	26	0.12	0.7	45	449	20.6785	20.6787	0.000136102	0.00184556	0.00116312	0.00116641		20.6785	0	#DIV/0!	#DIV/0!	#DIV/0!		20.6785	0	#DIV/0!	#DIV/0!	#DIV/0!			20.6785	0	#DIV/0!	#DIV/0!	#DIV/0!		20.6785	0	#DIV/0!	#DIV/0!	#DIV/0!		20.6785	0	#DIV/0!	#DIV/0!	#DIV/0!
		130.511	418.215	13.1059	100	11.5873	26	0.12	0.7	45	450	20.6787	20.6788	0.000135035	0.00182481	0.00115655	0.0011598		20.6787	0	#DIV/0!	#DIV/0!	#DIV/0!		20.6787	0	#DIV/0!	#DIV/0!	#DIV/0!			20.6787	0	#DIV/0!	#DIV/0!	#DIV/0!		20.6787	0	#DIV/0!	#DIV/0!	#DIV/0!		20.6787	0	#DIV/0!	#DIV/0!	#DIV/0!
		131.252	418.224	13.1799	100	11.6451	26	0.12	0.7	45	451	20.6788	20.6789	0.000133979	0.00180434	0.00115002	0.00115325		20.6788	0	#DIV/0!	#DIV/0!	#DIV/0!		20.6788	0	#DIV/0!	#DIV/0!	#DIV/0!			20.6788	0	#DIV/0!	#DIV/0!	#DIV/0!		20.6788	0	#DIV/0!	#DIV/0!	#DIV/0!		20.6788	0	#DIV/0!	#DIV/0!	#DIV/0!
		131.995	418.233	13.2542	100	11.703	26	0.12	0.7	45	452	20.6789	20.6791	0.000132933	0.00178414	0.00114355	0.00114675		20.6789	0	#DIV/0!	#DIV/0!	#DIV/0!		20.6789	0	#DIV/0!	#DIV/0!	#DIV/0!			20.6789	0	#DIV/0!	#DIV/0!	#DIV/0!		20.6789	0	#DIV/0!	#DIV/0!	#DIV/0!		20.6789	0	#DIV/0!	#DIV/0!	#DIV/0!
		132.74	418.242	13.3287	100	11.7611	26	0.12	0.7	45	453	20.6791	20.6792	0.000131898	0.00176422	0.00113712	0.00114031		20.6791	0	#DIV/0!	#DIV/0!	#DIV/0!		20.6791	0	#DIV/0!	#DIV/0!	#DIV/0!			20.6791	0	#DIV/0!	#DIV/0!	#DIV/0!		20.6791	0	#DIV/0!	#DIV/0!	#DIV/0!		20.6791	0	#DIV/0!	#DIV/0!	#DIV/0!
		133.488	418.25	13.4034	100	11.8193	26	0.12	0.7	45	454	20.6792	20.6793	0.000130873	0.00174456	0.00113075	0.00113391		20.6792	0	#DIV/0!	#DIV/0!	#DIV/0!		20.6792	0	#DIV/0!	#DIV/0!	#DIV/0!			20.6792	0	#DIV/0!	#DIV/0!	#DIV/0!		20.6792	0	#DIV/0!	#DIV/0!	#DIV/0!		20.6792	0	#DIV/0!	#DIV/0!	#DIV/0!
		134.239	418.259	13.4785	100	11.8775	26	0.12	0.7	45	455	20.6793	20.6795	0.000129858	0.00172516	0.00112443	0.00112756		20.6793	0	#DIV/0!	#DIV/0!	#DIV/0!		20.6793	0	#DIV/0!	#DIV/0!	#DIV/0!			20.6793	0	#DIV/0!	#DIV/0!	#DIV/0!		20.6793	0	#DIV/0!	#DIV/0!	#DIV/0!		20.6793	0	#DIV/0!	#DIV/0!	#DIV/0!
		134.992	418.267	13.5537	100	11.936	26	0.12	0.7	45	456	20.6795	20.6796	0.000128853	0.00170601	0.00111816	0.00112126		20.6795	0	#DIV/0!	#DIV/0!	#DIV/0!		20.6795	0	#DIV/0!	#DIV/0!	#DIV/0!			20.6795	0	#DIV/0!	#DIV/0!	#DIV/0!		20.6795	0	#DIV/0!	#DIV/0!	#DIV/0!		20.6795	0	#DIV/0!	#DIV/0!	#DIV/0!
		135.748	418.276	13.6293	100	11.9945	26	0.12	0.7	45	457	20.6796	20.6797	0.000127859	0.00168713	0.00111193	0.00111502		20.6796	0	#DIV/0!	#DIV/0!	#DIV/0!		20.6796	0	#DIV/0!	#DIV/0!	#DIV/0!			20.6796	0	#DIV/0!	#DIV/0!	#DIV/0!		20.6796	0	#DIV/0!	#DIV/0!	#DIV/0!		20.6796	0	#DIV/0!	#DIV/0!	#DIV/0!
		136.506	418.284	13.705	100	12.0532	26	0.12	0.7	45	458	20.6797	20.6798	0.000126874	0.00166849	0.00110575	0.00110881		20.6797	0	#DIV/0!	#DIV/0!	#DIV/0!		20.6797	0	#DIV/0!	#DIV/0!	#DIV/0!			20.6797	0	#DIV/0!	#DIV/0!	#DIV/0!		20.6797	0	#DIV/0!	#DIV/0!	#DIV/0!		20.6797	0	#DIV/0!	#DIV/0!	#DIV/0!
		137.267	418.293	13.7811	100	12.1119	26	0.12	0.7	45	459	20.6798	20.68	0.000125899	0.00165009	0.00109962	0.00110266		20.6798	0	#DIV/0!	#DIV/0!	#DIV/0!		20.6798	0	#DIV/0!	#DIV/0!	#DIV/0!			20.6798	0	#DIV/0!	#DIV/0!	#DIV/0!		20.6798	0	#DIV/0!	#DIV/0!	#DIV/0!		20.6798	0	#DIV/0!	#DIV/0!	#DIV/0!
		138.031	418.301	13.8574	100	12.1708	26	0.12	0.7	45	460	20.68	20.6801	0.000124933	0.00163194	0.00109354	0.00109656		20.68	0	#DIV/0!	#DIV/0!	#DIV/0!		20.68	0	#DIV/0!	#DIV/0!	#DIV/0!			20.68	0	#DIV/0!	#DIV/0!	#DIV/0!		20.68	0	#DIV/0!	#DIV/0!	#DIV/0!		20.68	0	#DIV/0!	#DIV/0!	#DIV/0!
		138.797	418.309	13.9339	100	12.2298	26	0.12	0.7	45	461	20.6801	20.6802	0.000123977	0.00161403	0.00108751	0.0010905		20.6801	0	#DIV/0!	#DIV/0!	#DIV/0!		20.6801	0	#DIV/0!	#DIV/0!	#DIV/0!			20.6801	0	#DIV/0!	#DIV/0!	#DIV/0!		20.6801	0	#DIV/0!	#DIV/0!	#DIV/0!		20.6801	0	#DIV/0!	#DIV/0!	#DIV/0!
		139.565	418.317	14.0107	100	12.289	26	0.12	0.7	45	462	20.6802	20.6803	0.00012303	0.00159635	0.00108152	0.00108449		20.6802	0	#DIV/0!	#DIV/0!	#DIV/0!		20.6802	0	#DIV/0!	#DIV/0!	#DIV/0!			20.6802	0	#DIV/0!	#DIV/0!	#DIV/0!		20.6802	0	#DIV/0!	#DIV/0!	#DIV/0!		20.6802	0	#DIV/0!	#DIV/0!	#DIV/0!
		140.337	418.325	14.0878	100	12.3482	26	0.12	0.7	45	463	20.6803	20.6805	0.000122092	0.0015789	0.00107558	0.00107852		20.6803	0	#DIV/0!	#DIV/0!	#DIV/0!		20.6803	0	#DIV/0!	#DIV/0!	#DIV/0!			20.6803	0	#DIV/0!	#DIV/0!	#DIV/0!		20.6803	0	#DIV/0!	#DIV/0!	#DIV/0!		20.6803	0	#DIV/0!	#DIV/0!	#DIV/0!
		141.11	418.333	14.1651	100	12.4076	26	0.12	0.7	45	464	20.6805	20.6806	0.000121164	0.00156168	0.00106968	0.0010726		20.6805	0	#DIV/0!	#DIV/0!	#DIV/0!		20.6805	0	#DIV/0!	#DIV/0!	#DIV/0!			20.6805	0	#DIV/0!	#DIV/0!	#DIV/0!		20.6805	0	#DIV/0!	#DIV/0!	#DIV/0!		20.6805	0	#DIV/0!	#DIV/0!	#DIV/0!
		141.887	418.341	14.2427	100	12.4671	26	0.12	0.7	45	465	20.6806	20.6807	0.000120245	0.00154469	0.00106383	0.00106673		20.6806	0	#DIV/0!	#DIV/0!	#DIV/0!		20.6806	0	#DIV/0!	#DIV/0!	#DIV/0!			20.6806	0	#DIV/0!	#DIV/0!	#DIV/0!		20.6806	0	#DIV/0!	#DIV/0!	#DIV/0!		20.6806	0	#DIV/0!	#DIV/0!	#DIV/0!
		142.666	418.349	14.3206	100	12.5267	26	0.12	0.7	45	466	20.6807	20.6808	0.000119334	0.00152791	0.00105802	0.0010609		20.6807	0	#DIV/0!	#DIV/0!	#DIV/0!		20.6807	0	#DIV/0!	#DIV/0!	#DIV/0!			20.6807	0	#DIV/0!	#DIV/0!	#DIV/0!		20.6807	0	#DIV/0!	#DIV/0!	#DIV/0!		20.6807	0	#DIV/0!	#DIV/0!	#DIV/0!
		143.447	418.357	14.3987	100	12.5864	26	0.12	0.7	45	467	20.6808	20.6809	0.000118432	0.00151135	0.00105226	0.00105511		20.6808	0	#DIV/0!	#DIV/0!	#DIV/0!		20.6808	0	#DIV/0!	#DIV/0!	#DIV/0!			20.6808	0	#DIV/0!	#DIV/0!	#DIV/0!		20.6808	0	#DIV/0!	#DIV/0!	#DIV/0!		20.6808	0	#DIV/0!	#DIV/0!	#DIV/0!
		144.231	418.365	14.477	100	12.6462	26	0.12	0.7	45	468	20.6809	20.6811	0.000117539	0.00149501	0.00104654	0.00104937		20.6809	0	#DIV/0!	#DIV/0!	#DIV/0!		20.6809	0	#DIV/0!	#DIV/0!	#DIV/0!			20.6809	0	#DIV/0!	#DIV/0!	#DIV/0!		20.6809	0	#DIV/0!	#DIV/0!	#DIV/0!		20.6809	0	#DIV/0!	#DIV/0!	#DIV/0!
		145.018	418.372	14.5557	100	12.7062	26	0.12	0.7	45	469	20.6811	20.6812	0.000116655	0.00147888	0.00104086	0.00104367		20.6811	0	#DIV/0!	#DIV/0!	#DIV/0!		20.6811	0	#DIV/0!	#DIV/0!	#DIV/0!			20.6811	0	#DIV/0!	#DIV/0!	#DIV/0!		20.6811	0	#DIV/0!	#DIV/0!	#DIV/0!		20.6811	0	#DIV/0!	#DIV/0!	#DIV/0!
		145.807	418.38	14.6345	100	12.7663	26	0.12	0.7	45	470	20.6812	20.6813	0.000115779	0.00146295	0.00103522	0.00103802		20.6812	0	#DIV/0!	#DIV/0!	#DIV/0!		20.6812	0	#DIV/0!	#DIV/0!	#DIV/0!			20.6812	0	#DIV/0!	#DIV/0!	#DIV/0!		20.6812	0	#DIV/0!	#DIV/0!	#DIV/0!		20.6812	0	#DIV/0!	#DIV/0!	#DIV/0!
		146.599	418.388	14.7137	100	12.8264	26	0.12	0.7	45	471	20.6813	20.6814	0.000114912	0.00144723	0.00102963	0.00103241		20.6813	0	#DIV/0!	#DIV/0!	#DIV/0!		20.6813	0	#DIV/0!	#DIV/0!	#DIV/0!			20.6813	0	#DIV/0!	#DIV/0!	#DIV/0!		20.6813	0	#DIV/0!	#DIV/0!	#DIV/0!		20.6813	0	#DIV/0!	#DIV/0!	#DIV/0!
		147.394	418.395	14.7931	100	12.8867	26	0.12	0.7	45	472	20.6814	20.6815	0.000114053	0.00143172	0.00102408	0.00102684		20.6814	0	#DIV/0!	#DIV/0!	#DIV/0!		20.6814	0	#DIV/0!	#DIV/0!	#DIV/0!			20.6814	0	#DIV/0!	#DIV/0!	#DIV/0!		20.6814	0	#DIV/0!	#DIV/0!	#DIV/0!		20.6814	0	#DIV/0!	#DIV/0!	#DIV/0!
		148.191	418.403	14.8727	100	12.9471	26	0.12	0.7	45	473	20.6815	20.6816	0.000113202	0.0014164	0.00101858	0.00102131		20.6815	0	#DIV/0!	#DIV/0!	#DIV/0!		20.6815	0	#DIV/0!	#DIV/0!	#DIV/0!			20.6815	0	#DIV/0!	#DIV/0!	#DIV/0!		20.6815	0	#DIV/0!	#DIV/0!	#DIV/0!		20.6815	0	#DIV/0!	#DIV/0!	#DIV/0!
		148.991	418.41	14.9527	100	13.0077	26	0.12	0.7	45	474	20.6816	20.6818	0.000112359	0.00140127	0.00101311	0.00101582		20.6816	0	#DIV/0!	#DIV/0!	#DIV/0!		20.6816	0	#DIV/0!	#DIV/0!	#DIV/0!			20.6816	0	#DIV/0!	#DIV/0!	#DIV/0!		20.6816	0	#DIV/0!	#DIV/0!	#DIV/0!		20.6816	0	#DIV/0!	#DIV/0!	#DIV/0!
		149.793	418.417	15.0329	100	13.0683	26	0.12	0.7	45	475	20.6818	20.6819	0.000111524	0.00138634	0.00100768	0.00101037		20.6818	0	#DIV/0!	#DIV/0!	#DIV/0!		20.6818	0	#DIV/0!	#DIV/0!	#DIV/0!			20.6818	0	#DIV/0!	#DIV/0!	#DIV/0!		20.6818	0	#DIV/0!	#DIV/0!	#DIV/0!		20.6818	0	#DIV/0!	#DIV/0!	#DIV/0!
		150.598	418.425	15.1133	100	13.1291	26	0.12	0.7	45	476	20.6819	20.682	0.000110697	0.0013716	0.0010023	0.00100497		20.6819	0	#DIV/0!	#DIV/0!	#DIV/0!		20.6819	0	#DIV/0!	#DIV/0!	#DIV/0!			20.6819	0	#DIV/0!	#DIV/0!	#DIV/0!		20.6819	0	#DIV/0!	#DIV/0!	#DIV/0!		20.6819	0	#DIV/0!	#DIV/0!	#DIV/0!
		151.405	418.432	15.194	100	13.1899	26	0.12	0.7	45	477	20.682	20.6821	0.000109878	0.00135705	0.000996953	0.000999605		20.682	0	#DIV/0!	#DIV/0!	#DIV/0!		20.682	0	#DIV/0!	#DIV/0!	#DIV/0!			20.682	0	#DIV/0!	#DIV/0!	#DIV/0!		20.682	0	#DIV/0!	#DIV/0!	#DIV/0!		20.682	0	#DIV/0!	#DIV/0!	#DIV/0!
		152.216	418.439	15.275	100	13.2509	26	0.12	0.7	45	478	20.6821	20.6822	0.000109067	0.00134268	0.000991648	0.000994279		20.6821	0	#DIV/0!	#DIV/0!	#DIV/0!		20.6821	0	#DIV/0!	#DIV/0!	#DIV/0!			20.6821	0	#DIV/0!	#DIV/0!	#DIV/0!		20.6821	0	#DIV/0!	#DIV/0!	#DIV/0!		20.6821	0	#DIV/0!	#DIV/0!	#DIV/0!
		153.028	418.446	15.3562	100	13.312	26	0.12	0.7	45	479	20.6822	20.6823	0.000108264	0.00132849	0.000986381	0.000988994		20.6822	0	#DIV/0!	#DIV/0!	#DIV/0!		20.6822	0	#DIV/0!	#DIV/0!	#DIV/0!			20.6822	0	#DIV/0!	#DIV/0!	#DIV/0!		20.6822	0	#DIV/0!	#DIV/0!	#DIV/0!		20.6822	0	#DIV/0!	#DIV/0!	#DIV/0!
		153.844	418.453	15.4377	100	13.3732	26	0.12	0.7	45	480	20.6823	20.6824	0.000107467	0.00131448	0.000981154	0.000983747		20.6823	0	#DIV/0!	#DIV/0!	#DIV/0!		20.6823	0	#DIV/0!	#DIV/0!	#DIV/0!			20.6823	0	#DIV/0!	#DIV/0!	#DIV/0!		20.6823	0	#DIV/0!	#DIV/0!	#DIV/0!		20.6823	0	#DIV/0!	#DIV/0!	#DIV/0!
		154.662	418.46	15.5195	100	13.4345	26	0.12	0.7	45	481	20.6824	20.6825	0.000106679	0.00130065	0.000975965	0.000978539		20.6824	0	#DIV/0!	#DIV/0!	#DIV/0!		20.6824	0	#DIV/0!	#DIV/0!	#DIV/0!			20.6824	0	#DIV/0!	#DIV/0!	#DIV/0!		20.6824	0	#DIV/0!	#DIV/0!	#DIV/0!		20.6824	0	#DIV/0!	#DIV/0!	#DIV/0!
		155.483	418.467	15.6015	100	13.4959	26	0.12	0.7	45	482	20.6825	20.6826	0.000105898	0.00128699	0.000970814	0.00097337		20.6825	0	#DIV/0!	#DIV/0!	#DIV/0!		20.6825	0	#DIV/0!	#DIV/0!	#DIV/0!			20.6825	0	#DIV/0!	#DIV/0!	#DIV/0!		20.6825	0	#DIV/0!	#DIV/0!	#DIV/0!		20.6825	0	#DIV/0!	#DIV/0!	#DIV/0!
		156.306	418.474	15.6838	100	13.5574	26	0.12	0.7	45	483	20.6826	20.6827	0.000105124	0.0012735	0.000965702	0.000968238		20.6826	0	#DIV/0!	#DIV/0!	#DIV/0!		20.6826	0	#DIV/0!	#DIV/0!	#DIV/0!			20.6826	0	#DIV/0!	#DIV/0!	#DIV/0!		20.6826	0	#DIV/0!	#DIV/0!	#DIV/0!		20.6826	0	#DIV/0!	#DIV/0!	#DIV/0!
		157.132	418.481	15.7663	100	13.6191	26	0.12	0.7	45	484	20.6827	20.6828	0.000104357	0.00126018	0.000960626	0.000963144		20.6827	0	#DIV/0!	#DIV/0!	#DIV/0!		20.6827	0	#DIV/0!	#DIV/0!	#DIV/0!			20.6827	0	#DIV/0!	#DIV/0!	#DIV/0!		20.6827	0	#DIV/0!	#DIV/0!	#DIV/0!		20.6827	0	#DIV/0!	#DIV/0!	#DIV/0!
		157.961	418.488	15.8491	100	13.6808	26	0.12	0.7	45	485	20.6828	20.6829	0.000103598	0.00124703	0.000955588	0.000958088		20.6828	0	#DIV/0!	#DIV/0!	#DIV/0!		20.6828	0	#DIV/0!	#DIV/0!	#DIV/0!			20.6828	0	#DIV/0!	#DIV/0!	#DIV/0!		20.6828	0	#DIV/0!	#DIV/0!	#DIV/0!		20.6828	0	#DIV/0!	#DIV/0!	#DIV/0!
		158.792	418.495	15.9322	100	13.7427	26	0.12	0.7	45	486	20.6829	20.683	0.000102845	0.00123404	0.000950586	0.000953068		20.6829	0	#DIV/0!	#DIV/0!	#DIV/0!		20.6829	0	#DIV/0!	#DIV/0!	#DIV/0!			20.6829	0	#DIV/0!	#DIV/0!	#DIV/0!		20.6829	0	#DIV/0!	#DIV/0!	#DIV/0!		20.6829	0	#DIV/0!	#DIV/0!	#DIV/0!
		159.626	418.502	16.0155	100	13.8046	26	0.12	0.7	45	487	20.683	20.6831	0.0001021	0.00122121	0.000945621	0.000948085		20.683	0	#DIV/0!	#DIV/0!	#DIV/0!		20.683	0	#DIV/0!	#DIV/0!	#DIV/0!			20.683	0	#DIV/0!	#DIV/0!	#DIV/0!		20.683	0	#DIV/0!	#DIV/0!	#DIV/0!		20.683	0	#DIV/0!	#DIV/0!	#DIV/0!
		160.462	418.508	16.0991	100	13.8667	26	0.12	0.7	45	488	20.6831	20.6832	0.000101362	0.00120854	0.000940692	0.000943138		20.6831	0	#DIV/0!	#DIV/0!	#DIV/0!		20.6831	0	#DIV/0!	#DIV/0!	#DIV/0!			20.6831	0	#DIV/0!	#DIV/0!	#DIV/0!		20.6831	0	#DIV/0!	#DIV/0!	#DIV/0!		20.6831	0	#DIV/0!	#DIV/0!	#DIV/0!
		161.302	418.515	16.183	100	13.9289	26	0.12	0.7	45	489	20.6832	20.6833	0.00010063	0.00119603	0.000935799	0.000938227		20.6832	0	#DIV/0!	#DIV/0!	#DIV/0!		20.6832	0	#DIV/0!	#DIV/0!	#DIV/0!			20.6832	0	#DIV/0!	#DIV/0!	#DIV/0!		20.6832	0	#DIV/0!	#DIV/0!	#DIV/0!		20.6832	0	#DIV/0!	#DIV/0!	#DIV/0!
		162.144	418.522	16.2671	100	13.9912	26	0.12	0.7	45	490	20.6833	20.6834	9.9905e-05	0.00118367	0.000930941	0.000933352		20.6833	0	#DIV/0!	#DIV/0!	#DIV/0!		20.6833	0	#DIV/0!	#DIV/0!	#DIV/0!			20.6833	0	#DIV/0!	#DIV/0!	#DIV/0!		20.6833	0	#DIV/0!	#DIV/0!	#DIV/0!		20.6833	0	#DIV/0!	#DIV/0!	#DIV/0!
		162.988	418.528	16.3515	100	14.0536	26	0.12	0.7	45	491	20.6834	20.6835	9.91867e-05	0.00117147	0.000926119	0.000928512		20.6834	0	#DIV/0!	#DIV/0!	#DIV/0!		20.6834	0	#DIV/0!	#DIV/0!	#DIV/0!			20.6834	0	#DIV/0!	#DIV/0!	#DIV/0!		20.6834	0	#DIV/0!	#DIV/0!	#DIV/0!		20.6834	0	#DIV/0!	#DIV/0!	#DIV/0!
		163.835	418.535	16.4362	100	14.1161	26	0.12	0.7	45	492	20.6835	20.6836	9.84751e-05	0.00115941	0.000921331	0.000923707		20.6835	0	#DIV/0!	#DIV/0!	#DIV/0!		20.6835	0	#DIV/0!	#DIV/0!	#DIV/0!			20.6835	0	#DIV/0!	#DIV/0!	#DIV/0!		20.6835	0	#DIV/0!	#DIV/0!	#DIV/0!		20.6835	0	#DIV/0!	#DIV/0!	#DIV/0!
		164.685	418.541	16.5212	100	14.1787	26	0.12	0.7	45	493	20.6836	20.6837	9.777e-05	0.00114751	0.000916577	0.000918936		20.6836	0	#DIV/0!	#DIV/0!	#DIV/0!		20.6836	0	#DIV/0!	#DIV/0!	#DIV/0!			20.6836	0	#DIV/0!	#DIV/0!	#DIV/0!		20.6836	0	#DIV/0!	#DIV/0!	#DIV/0!		20.6836	0	#DIV/0!	#DIV/0!	#DIV/0!
		165.538	418.548	16.6064	100	14.2414	26	0.12	0.7	45	494	20.6837	20.6838	9.70713e-05	0.00113575	0.000911858	0.0009142		20.6837	0	#DIV/0!	#DIV/0!	#DIV/0!		20.6837	0	#DIV/0!	#DIV/0!	#DIV/0!			20.6837	0	#DIV/0!	#DIV/0!	#DIV/0!		20.6837	0	#DIV/0!	#DIV/0!	#DIV/0!		20.6837	0	#DIV/0!	#DIV/0!	#DIV/0!
		166.393	418.554	16.6918	100	14.3042	26	0.12	0.7	45	495	20.6838	20.6839	9.63791e-05	0.00112413	0.000907172	0.000909498		20.6838	0	#DIV/0!	#DIV/0!	#DIV/0!		20.6838	0	#DIV/0!	#DIV/0!	#DIV/0!			20.6838	0	#DIV/0!	#DIV/0!	#DIV/0!		20.6838	0	#DIV/0!	#DIV/0!	#DIV/0!		20.6838	0	#DIV/0!	#DIV/0!	#DIV/0!
		167.251	418.56	16.7776	100	14.3671	26	0.12	0.7	45	496	20.6839	20.684	9.56931e-05	0.00111266	0.00090252	0.000904829		20.6839	0	#DIV/0!	#DIV/0!	#DIV/0!		20.6839	0	#DIV/0!	#DIV/0!	#DIV/0!			20.6839	0	#DIV/0!	#DIV/0!	#DIV/0!		20.6839	0	#DIV/0!	#DIV/0!	#DIV/0!		20.6839	0	#DIV/0!	#DIV/0!	#DIV/0!
		168.112	418.567	16.8636	100	14.4301	26	0.12	0.7	45	497	20.684	20.6841	9.50134e-05	0.00110132	0.000897901	0.000900194		20.684	0	#DIV/0!	#DIV/0!	#DIV/0!		20.684	0	#DIV/0!	#DIV/0!	#DIV/0!			20.684	0	#DIV/0!	#DIV/0!	#DIV/0!		20.684	0	#DIV/0!	#DIV/0!	#DIV/0!		20.684	0	#DIV/0!	#DIV/0!	#DIV/0!
		168.975	418.573	16.9498	100	14.4933	26	0.12	0.7	45	498	20.6841	20.6842	9.43399e-05	0.00109012	0.000893315	0.000895592		20.6841	0	#DIV/0!	#DIV/0!	#DIV/0!		20.6841	0	#DIV/0!	#DIV/0!	#DIV/0!			20.6841	0	#DIV/0!	#DIV/0!	#DIV/0!		20.6841	0	#DIV/0!	#DIV/0!	#DIV/0!		20.6841	0	#DIV/0!	#DIV/0!	#DIV/0!
		169.841	418.579	17.0364	100	14.5565	26	0.12	0.7	45	499	20.6842	20.6843	9.36725e-05	0.00107906	0.000888762	0.000891022		20.6842	0	#DIV/0!	#DIV/0!	#DIV/0!		20.6842	0	#DIV/0!	#DIV/0!	#DIV/0!			20.6842	0	#DIV/0!	#DIV/0!	#DIV/0!		20.6842	0	#DIV/0!	#DIV/0!	#DIV/0!		20.6842	0	#DIV/0!	#DIV/0!	#DIV/0!
		170.709	418.585	17.1232	100	14.6198	26	0.12	0.7	45	500	20.6843	20.6844	9.30111e-05	0.00106814	0.000884241	0.000886485		20.6843	0	#DIV/0!	#DIV/0!	#DIV/0!		20.6843	0	#DIV/0!	#DIV/0!	#DIV/0!			20.6843	0	#DIV/0!	#DIV/0!	#DIV/0!		20.6843	0	#DIV/0!	#DIV/0!	#DIV/0!		20.6843	0	#DIV/0!	#DIV/0!	#DIV/0!
		171.581	418.591	17.2103	100	14.6832	26	0.12	0.7	45	501	20.6844	20.6845	9.23556e-05	0.00105734	0.000879751	0.00088198		20.6844	0	#DIV/0!	#DIV/0!	#DIV/0!		20.6844	0	#DIV/0!	#DIV/0!	#DIV/0!			20.6844	0	#DIV/0!	#DIV/0!	#DIV/0!		20.6844	0	#DIV/0!	#DIV/0!	#DIV/0!		20.6844	0	#DIV/0!	#DIV/0!	#DIV/0!
		172.455	418.597	17.2976	100	14.7468	26	0.12	0.7	45	502	20.6845	20.6846	9.17061e-05	0.00104668	0.000875294	0.000877507		20.6845	0	#DIV/0!	#DIV/0!	#DIV/0!		20.6845	0	#DIV/0!	#DIV/0!	#DIV/0!			20.6845	0	#DIV/0!	#DIV/0!	#DIV/0!		20.6845	0	#DIV/0!	#DIV/0!	#DIV/0!		20.6845	0	#DIV/0!	#DIV/0!	#DIV/0!
		173.331	418.603	17.3852	100	14.8104	26	0.12	0.7	45	503	20.6846	20.6847	9.10625e-05	0.00103614	0.000870868	0.000873066		20.6846	0	#DIV/0!	#DIV/0!	#DIV/0!		20.6846	0	#DIV/0!	#DIV/0!	#DIV/0!			20.6846	0	#DIV/0!	#DIV/0!	#DIV/0!		20.6846	0	#DIV/0!	#DIV/0!	#DIV/0!		20.6846	0	#DIV/0!	#DIV/0!	#DIV/0!
		174.211	418.609	17.4731	100	14.8741	26	0.12	0.7	45	504	20.6847	20.6848	9.04246e-05	0.00102573	0.000866473	0.000868655		20.6847	0	#DIV/0!	#DIV/0!	#DIV/0!		20.6847	0	#DIV/0!	#DIV/0!	#DIV/0!			20.6847	0	#DIV/0!	#DIV/0!	#DIV/0!		20.6847	0	#DIV/0!	#DIV/0!	#DIV/0!		20.6847	0	#DIV/0!	#DIV/0!	#DIV/0!
		175.093	418.615	17.5613	100	14.938	26	0.12	0.7	45	505	20.6848	20.6849	8.97924e-05	0.00101545	0.000862109	0.000864276		20.6848	0	#DIV/0!	#DIV/0!	#DIV/0!		20.6848	0	#DIV/0!	#DIV/0!	#DIV/0!			20.6848	0	#DIV/0!	#DIV/0!	#DIV/0!		20.6848	0	#DIV/0!	#DIV/0!	#DIV/0!		20.6848	0	#DIV/0!	#DIV/0!	#DIV/0!
		175.978	418.621	17.6497	100	15.0019	26	0.12	0.7	45	506	20.6849	20.6849	8.91658e-05	0.00100528	0.000857776	0.000859928		20.6849	0	#DIV/0!	#DIV/0!	#DIV/0!		20.6849	0	#DIV/0!	#DIV/0!	#DIV/0!			20.6849	0	#DIV/0!	#DIV/0!	#DIV/0!		20.6849	0	#DIV/0!	#DIV/0!	#DIV/0!		20.6849	0	#DIV/0!	#DIV/0!	#DIV/0!
		176.865	418.627	17.7384	100	15.0659	26	0.12	0.7	45	507	20.6849	20.685	8.85449e-05	0.000995245	0.000853473	0.00085561		20.6849	0	#DIV/0!	#DIV/0!	#DIV/0!		20.6849	0	#DIV/0!	#DIV/0!	#DIV/0!			20.6849	0	#DIV/0!	#DIV/0!	#DIV/0!		20.6849	0	#DIV/0!	#DIV/0!	#DIV/0!		20.6849	0	#DIV/0!	#DIV/0!	#DIV/0!
		177.756	418.633	17.8274	100	15.1301	26	0.12	0.7	45	508	20.685	20.6851	8.79295e-05	0.000985324	0.0008492	0.000851322		20.685	0	#DIV/0!	#DIV/0!	#DIV/0!		20.685	0	#DIV/0!	#DIV/0!	#DIV/0!			20.685	0	#DIV/0!	#DIV/0!	#DIV/0!		20.685	0	#DIV/0!	#DIV/0!	#DIV/0!		20.685	0	#DIV/0!	#DIV/0!	#DIV/0!
		178.649	418.639	17.9166	100	15.1943	26	0.12	0.7	45	509	20.6851	20.6852	8.73196e-05	0.000975522	0.000844957	0.000847064		20.6851	0	#DIV/0!	#DIV/0!	#DIV/0!		20.6851	0	#DIV/0!	#DIV/0!	#DIV/0!			20.6851	0	#DIV/0!	#DIV/0!	#DIV/0!		20.6851	0	#DIV/0!	#DIV/0!	#DIV/0!		20.6851	0	#DIV/0!	#DIV/0!	#DIV/0!
		179.544	418.644	18.0061	100	15.2586	26	0.12	0.7	45	510	20.6852	20.6853	8.6715e-05	0.000965835	0.000840743	0.000842835		20.6852	0	#DIV/0!	#DIV/0!	#DIV/0!		20.6852	0	#DIV/0!	#DIV/0!	#DIV/0!			20.6852	0	#DIV/0!	#DIV/0!	#DIV/0!		20.6852	0	#DIV/0!	#DIV/0!	#DIV/0!		20.6852	0	#DIV/0!	#DIV/0!	#DIV/0!
		180.443	418.65	18.0959	100	15.3231	26	0.12	0.7	45	511	20.6853	20.6854	8.61159e-05	0.000956264	0.000836558	0.000838636		20.6853	0	#DIV/0!	#DIV/0!	#DIV/0!		20.6853	0	#DIV/0!	#DIV/0!	#DIV/0!			20.6853	0	#DIV/0!	#DIV/0!	#DIV/0!		20.6853	0	#DIV/0!	#DIV/0!	#DIV/0!		20.6853	0	#DIV/0!	#DIV/0!	#DIV/0!
		181.344	418.656	18.1859	100	15.3876	26	0.12	0.7	45	512	20.6854	20.6855	8.5522e-05	0.000946806	0.000832403	0.000834466		20.6854	0	#DIV/0!	#DIV/0!	#DIV/0!		20.6854	0	#DIV/0!	#DIV/0!	#DIV/0!			20.6854	0	#DIV/0!	#DIV/0!	#DIV/0!		20.6854	0	#DIV/0!	#DIV/0!	#DIV/0!		20.6854	0	#DIV/0!	#DIV/0!	#DIV/0!
		182.248	418.661	18.2763	100	15.4522	26	0.12	0.7	45	513	20.6855	20.6856	8.49333e-05	0.00093746	0.000828276	0.000830325		20.6855	0	#DIV/0!	#DIV/0!	#DIV/0!		20.6855	0	#DIV/0!	#DIV/0!	#DIV/0!			20.6855	0	#DIV/0!	#DIV/0!	#DIV/0!		20.6855	0	#DIV/0!	#DIV/0!	#DIV/0!		20.6855	0	#DIV/0!	#DIV/0!	#DIV/0!
		183.154	418.667	18.3669	100	15.5169	26	0.12	0.7	45	514	20.6856	20.6856	8.43499e-05	0.000928224	0.000824178	0.000826213		20.6856	0	#DIV/0!	#DIV/0!	#DIV/0!		20.6856	0	#DIV/0!	#DIV/0!	#DIV/0!			20.6856	0	#DIV/0!	#DIV/0!	#DIV/0!		20.6856	0	#DIV/0!	#DIV/0!	#DIV/0!		20.6856	0	#DIV/0!	#DIV/0!	#DIV/0!
		184.063	418.672	18.4577	100	15.5817	26	0.12	0.7	45	515	20.6856	20.6857	8.37715e-05	0.000919096	0.000820107	0.000822129		20.6856	0	#DIV/0!	#DIV/0!	#DIV/0!		20.6856	0	#DIV/0!	#DIV/0!	#DIV/0!			20.6856	0	#DIV/0!	#DIV/0!	#DIV/0!		20.6856	0	#DIV/0!	#DIV/0!	#DIV/0!		20.6856	0	#DIV/0!	#DIV/0!	#DIV/0!
		184.975	418.678	18.5489	100	15.6466	26	0.12	0.7	45	516	20.6857	20.6858	8.31983e-05	0.000910076	0.000816065	0.000818073		20.6857	0	#DIV/0!	#DIV/0!	#DIV/0!		20.6857	0	#DIV/0!	#DIV/0!	#DIV/0!			20.6857	0	#DIV/0!	#DIV/0!	#DIV/0!		20.6857	0	#DIV/0!	#DIV/0!	#DIV/0!		20.6857	0	#DIV/0!	#DIV/0!	#DIV/0!
		185.89	418.683	18.6403	100	15.7116	26	0.12	0.7	45	517	20.6858	20.6859	8.263e-05	0.000901161	0.000812051	0.000814045		20.6858	0	#DIV/0!	#DIV/0!	#DIV/0!		20.6858	0	#DIV/0!	#DIV/0!	#DIV/0!			20.6858	0	#DIV/0!	#DIV/0!	#DIV/0!		20.6858	0	#DIV/0!	#DIV/0!	#DIV/0!		20.6858	0	#DIV/0!	#DIV/0!	#DIV/0!
		186.808	418.689	18.732	100	15.7767	26	0.12	0.7	45	518	20.6859	20.686	8.20668e-05	0.000892351	0.000808064	0.000810044		20.6859	0	#DIV/0!	#DIV/0!	#DIV/0!		20.6859	0	#DIV/0!	#DIV/0!	#DIV/0!			20.6859	0	#DIV/0!	#DIV/0!	#DIV/0!		20.6859	0	#DIV/0!	#DIV/0!	#DIV/0!		20.6859	0	#DIV/0!	#DIV/0!	#DIV/0!
		187.728	418.694	18.824	100	15.8419	26	0.12	0.7	45	519	20.686	20.6861	8.15084e-05	0.000883643	0.000804104	0.000806071		20.686	0	#DIV/0!	#DIV/0!	#DIV/0!		20.686	0	#DIV/0!	#DIV/0!	#DIV/0!			20.686	0	#DIV/0!	#DIV/0!	#DIV/0!		20.686	0	#DIV/0!	#DIV/0!	#DIV/0!		20.686	0	#DIV/0!	#DIV/0!	#DIV/0!
		188.651	418.7	18.9162	100	15.9072	26	0.12	0.7	45	520	20.6861	20.6861	8.09549e-05	0.000875037	0.000800171	0.000802125		20.6861	0	#DIV/0!	#DIV/0!	#DIV/0!		20.6861	0	#DIV/0!	#DIV/0!	#DIV/0!			20.6861	0	#DIV/0!	#DIV/0!	#DIV/0!		20.6861	0	#DIV/0!	#DIV/0!	#DIV/0!		20.6861	0	#DIV/0!	#DIV/0!	#DIV/0!
		189.577	418.705	19.0087	100	15.9726	26	0.12	0.7	45	521	20.6861	20.6862	8.04062e-05	0.000866531	0.000796265	0.000798206		20.6861	0	#DIV/0!	#DIV/0!	#DIV/0!		20.6861	0	#DIV/0!	#DIV/0!	#DIV/0!			20.6861	0	#DIV/0!	#DIV/0!	#DIV/0!		20.6861	0	#DIV/0!	#DIV/0!	#DIV/0!		20.6861	0	#DIV/0!	#DIV/0!	#DIV/0!
		190.505	418.71	19.1015	100	16.038	26	0.12	0.7	45	522	20.6862	20.6863	7.98622e-05	0.000858124	0.000792386	0.000794313		20.6862	0	#DIV/0!	#DIV/0!	#DIV/0!		20.6862	0	#DIV/0!	#DIV/0!	#DIV/0!			20.6862	0	#DIV/0!	#DIV/0!	#DIV/0!		20.6862	0	#DIV/0!	#DIV/0!	#DIV/0!		20.6862	0	#DIV/0!	#DIV/0!	#DIV/0!
		191.436	418.715	19.1946	100	16.1036	26	0.12	0.7	45	523	20.6863	20.6864	7.9323e-05	0.000849814	0.000788533	0.000790447		20.6863	0	#DIV/0!	#DIV/0!	#DIV/0!		20.6863	0	#DIV/0!	#DIV/0!	#DIV/0!			20.6863	0	#DIV/0!	#DIV/0!	#DIV/0!		20.6863	0	#DIV/0!	#DIV/0!	#DIV/0!		20.6863	0	#DIV/0!	#DIV/0!	#DIV/0!
		192.37	418.721	19.2879	100	16.1692	26	0.12	0.7	45	524	20.6864	20.6865	7.87884e-05	0.0008416	0.000784706	0.000786607		20.6864	0	#DIV/0!	#DIV/0!	#DIV/0!		20.6864	0	#DIV/0!	#DIV/0!	#DIV/0!			20.6864	0	#DIV/0!	#DIV/0!	#DIV/0!		20.6864	0	#DIV/0!	#DIV/0!	#DIV/0!		20.6864	0	#DIV/0!	#DIV/0!	#DIV/0!
		193.307	418.726	19.3815	100	16.235	26	0.12	0.7	45	525	20.6865	20.6865	7.82584e-05	0.000833481	0.000780904	0.000782793		20.6865	0	#DIV/0!	#DIV/0!	#DIV/0!		20.6865	0	#DIV/0!	#DIV/0!	#DIV/0!			20.6865	0	#DIV/0!	#DIV/0!	#DIV/0!		20.6865	0	#DIV/0!	#DIV/0!	#DIV/0!		20.6865	0	#DIV/0!	#DIV/0!	#DIV/0!
		194.247	418.731	19.4754	100	16.3008	26	0.12	0.7	45	526	20.6865	20.6866	7.7733e-05	0.000825455	0.000777129	0.000779005		20.6865	0	#DIV/0!	#DIV/0!	#DIV/0!		20.6865	0	#DIV/0!	#DIV/0!	#DIV/0!			20.6865	0	#DIV/0!	#DIV/0!	#DIV/0!		20.6865	0	#DIV/0!	#DIV/0!	#DIV/0!		20.6865	0	#DIV/0!	#DIV/0!	#DIV/0!
		195.189	418.736	19.5696	100	16.3667	26	0.12	0.7	45	527	20.6866	20.6867	7.72121e-05	0.000817522	0.000773379	0.000775242		20.6866	0	#DIV/0!	#DIV/0!	#DIV/0!		20.6866	0	#DIV/0!	#DIV/0!	#DIV/0!			20.6866	0	#DIV/0!	#DIV/0!	#DIV/0!		20.6866	0	#DIV/0!	#DIV/0!	#DIV/0!		20.6866	0	#DIV/0!	#DIV/0!	#DIV/0!
		196.134	418.741	19.6641	100	16.4327	26	0.12	0.7	45	528	20.6867	20.6868	7.66957e-05	0.00080968	0.000769654	0.000771504		20.6867	0	#DIV/0!	#DIV/0!	#DIV/0!		20.6867	0	#DIV/0!	#DIV/0!	#DIV/0!			20.6867	0	#DIV/0!	#DIV/0!	#DIV/0!		20.6867	0	#DIV/0!	#DIV/0!	#DIV/0!		20.6867	0	#DIV/0!	#DIV/0!	#DIV/0!
		197.082	418.746	19.7588	100	16.4988	26	0.12	0.7	45	529	20.6868	20.6868	7.61836e-05	0.000801927	0.000765954	0.000767792		20.6868	0	#DIV/0!	#DIV/0!	#DIV/0!		20.6868	0	#DIV/0!	#DIV/0!	#DIV/0!			20.6868	0	#DIV/0!	#DIV/0!	#DIV/0!		20.6868	0	#DIV/0!	#DIV/0!	#DIV/0!		20.6868	0	#DIV/0!	#DIV/0!	#DIV/0!
		198.033	418.751	19.8538	100	16.565	26	0.12	0.7	45	530	20.6868	20.6869	7.5676e-05	0.000794263	0.000762278	0.000764105		20.6868	0	#DIV/0!	#DIV/0!	#DIV/0!		20.6868	0	#DIV/0!	#DIV/0!	#DIV/0!			20.6868	0	#DIV/0!	#DIV/0!	#DIV/0!		20.6868	0	#DIV/0!	#DIV/0!	#DIV/0!		20.6868	0	#DIV/0!	#DIV/0!	#DIV/0!
		198.986	418.756	19.9491	100	16.6313	26	0.12	0.7	45	531	20.6869	20.687	7.51727e-05	0.000786687	0.000758628	0.000760442		20.6869	0	#DIV/0!	#DIV/0!	#DIV/0!		20.6869	0	#DIV/0!	#DIV/0!	#DIV/0!			20.6869	0	#DIV/0!	#DIV/0!	#DIV/0!		20.6869	0	#DIV/0!	#DIV/0!	#DIV/0!		20.6869	0	#DIV/0!	#DIV/0!	#DIV/0!
		199.942	418.761	20.0446	100	16.6976	26	0.12	0.7	45	532	20.687	20.6871	7.46736e-05	0.000779197	0.000755001	0.000756803		20.687	0	#DIV/0!	#DIV/0!	#DIV/0!		20.687	0	#DIV/0!	#DIV/0!	#DIV/0!			20.687	0	#DIV/0!	#DIV/0!	#DIV/0!		20.687	0	#DIV/0!	#DIV/0!	#DIV/0!		20.687	0	#DIV/0!	#DIV/0!	#DIV/0!
		200.901	418.766	20.1404	100	16.7641	26	0.12	0.7	45	533	20.6871	20.6871	7.41788e-05	0.000771792	0.000751399	0.000753189		20.6871	0	#DIV/0!	#DIV/0!	#DIV/0!		20.6871	0	#DIV/0!	#DIV/0!	#DIV/0!			20.6871	0	#DIV/0!	#DIV/0!	#DIV/0!		20.6871	0	#DIV/0!	#DIV/0!	#DIV/0!		20.6871	0	#DIV/0!	#DIV/0!	#DIV/0!
		201.863	418.771	20.2366	100	16.8306	26	0.12	0.7	45	534	20.6871	20.6872	7.36882e-05	0.000764471	0.00074782	0.000749599		20.6871	0	#DIV/0!	#DIV/0!	#DIV/0!		20.6871	0	#DIV/0!	#DIV/0!	#DIV/0!			20.6871	0	#DIV/0!	#DIV/0!	#DIV/0!		20.6871	0	#DIV/0!	#DIV/0!	#DIV/0!		20.6871	0	#DIV/0!	#DIV/0!	#DIV/0!
		202.827	418.776	20.333	100	16.8972	26	0.12	0.7	45	535	20.6872	20.6873	7.32018e-05	0.000757233	0.000744266	0.000746032		20.6872	0	#DIV/0!	#DIV/0!	#DIV/0!		20.6872	0	#DIV/0!	#DIV/0!	#DIV/0!			20.6872	0	#DIV/0!	#DIV/0!	#DIV/0!		20.6872	0	#DIV/0!	#DIV/0!	#DIV/0!		20.6872	0	#DIV/0!	#DIV/0!	#DIV/0!
		203.795	418.781	20.4296	100	16.964	26	0.12	0.7	45	536	20.6873	20.6874	7.27194e-05	0.000750077	0.000740735	0.000742489		20.6873	0	#DIV/0!	#DIV/0!	#DIV/0!		20.6873	0	#DIV/0!	#DIV/0!	#DIV/0!			20.6873	0	#DIV/0!	#DIV/0!	#DIV/0!		20.6873	0	#DIV/0!	#DIV/0!	#DIV/0!		20.6873	0	#DIV/0!	#DIV/0!	#DIV/0!
		204.765	418.785	20.5266	100	17.0307	26	0.12	0.7	45	537	20.6874	20.6874	7.22411e-05	0.000743001	0.000737227	0.00073897		20.6874	0	#DIV/0!	#DIV/0!	#DIV/0!		20.6874	0	#DIV/0!	#DIV/0!	#DIV/0!			20.6874	0	#DIV/0!	#DIV/0!	#DIV/0!		20.6874	0	#DIV/0!	#DIV/0!	#DIV/0!		20.6874	0	#DIV/0!	#DIV/0!	#DIV/0!
		205.738	418.79	20.6238	100	17.0976	26	0.12	0.7	45	538	20.6874	20.6875	7.17669e-05	0.000736006	0.000733742	0.000735474		20.6874	0	#DIV/0!	#DIV/0!	#DIV/0!		20.6874	0	#DIV/0!	#DIV/0!	#DIV/0!			20.6874	0	#DIV/0!	#DIV/0!	#DIV/0!		20.6874	0	#DIV/0!	#DIV/0!	#DIV/0!		20.6874	0	#DIV/0!	#DIV/0!	#DIV/0!
		206.713	418.795	20.7213	100	17.1646	26	0.12	0.7	45	539	20.6875	20.6876	7.12966e-05	0.000729089	0.00073028	0.000732001		20.6875	0	#DIV/0!	#DIV/0!	#DIV/0!		20.6875	0	#DIV/0!	#DIV/0!	#DIV/0!			20.6875	0	#DIV/0!	#DIV/0!	#DIV/0!		20.6875	0	#DIV/0!	#DIV/0!	#DIV/0!		20.6875	0	#DIV/0!	#DIV/0!	#DIV/0!
		207.692	418.799	20.8191	100	17.2316	26	0.12	0.7	45	540	20.6876	20.6876	7.08302e-05	0.000722249	0.000726841	0.00072855		20.6876	0	#DIV/0!	#DIV/0!	#DIV/0!		20.6876	0	#DIV/0!	#DIV/0!	#DIV/0!			20.6876	0	#DIV/0!	#DIV/0!	#DIV/0!		20.6876	0	#DIV/0!	#DIV/0!	#DIV/0!		20.6876	0	#DIV/0!	#DIV/0!	#DIV/0!
		208.673	418.804	20.9172	100	17.2988	26	0.12	0.7	45	541	20.6876	20.6877	7.03678e-05	0.000715486	0.000723425	0.000725123		20.6876	0	#DIV/0!	#DIV/0!	#DIV/0!		20.6876	0	#DIV/0!	#DIV/0!	#DIV/0!			20.6876	0	#DIV/0!	#DIV/0!	#DIV/0!		20.6876	0	#DIV/0!	#DIV/0!	#DIV/0!		20.6876	0	#DIV/0!	#DIV/0!	#DIV/0!
		209.657	418.809	21.0155	100	17.366	26	0.12	0.7	45	542	20.6877	20.6878	6.99092e-05	0.000708799	0.00072003	0.000721717		20.6877	0	#DIV/0!	#DIV/0!	#DIV/0!		20.6877	0	#DIV/0!	#DIV/0!	#DIV/0!			20.6877	0	#DIV/0!	#DIV/0!	#DIV/0!		20.6877	0	#DIV/0!	#DIV/0!	#DIV/0!		20.6877	0	#DIV/0!	#DIV/0!	#DIV/0!
		210.644	418.813	21.1141	100	17.4333	26	0.12	0.7	45	543	20.6878	20.6879	6.94545e-05	0.000702187	0.000716658	0.000718334		20.6878	0	#DIV/0!	#DIV/0!	#DIV/0!		20.6878	0	#DIV/0!	#DIV/0!	#DIV/0!			20.6878	0	#DIV/0!	#DIV/0!	#DIV/0!		20.6878	0	#DIV/0!	#DIV/0!	#DIV/0!		20.6878	0	#DIV/0!	#DIV/0!	#DIV/0!
		211.634	418.818	21.2131	100	17.5006	26	0.12	0.7	45	544	20.6879	20.6879	6.90035e-05	0.000695648	0.000713308	0.000714973		20.6879	0	#DIV/0!	#DIV/0!	#DIV/0!		20.6879	0	#DIV/0!	#DIV/0!	#DIV/0!			20.6879	0	#DIV/0!	#DIV/0!	#DIV/0!		20.6879	0	#DIV/0!	#DIV/0!	#DIV/0!		20.6879	0	#DIV/0!	#DIV/0!	#DIV/0!
		212.626	418.822	21.3123	100	17.5681	26	0.12	0.7	45	545	20.6879	20.688	6.85563e-05	0.000689181	0.00070998	0.000711634		20.6879	0	#DIV/0!	#DIV/0!	#DIV/0!		20.6879	0	#DIV/0!	#DIV/0!	#DIV/0!			20.6879	0	#DIV/0!	#DIV/0!	#DIV/0!		20.6879	0	#DIV/0!	#DIV/0!	#DIV/0!		20.6879	0	#DIV/0!	#DIV/0!	#DIV/0!
		213.622	418.827	21.4117	100	17.6356	26	0.12	0.7	45	546	20.688	20.6881	6.81128e-05	0.000682787	0.000706673	0.000708317		20.688	0	#DIV/0!	#DIV/0!	#DIV/0!		20.688	0	#DIV/0!	#DIV/0!	#DIV/0!			20.688	0	#DIV/0!	#DIV/0!	#DIV/0!		20.688	0	#DIV/0!	#DIV/0!	#DIV/0!		20.688	0	#DIV/0!	#DIV/0!	#DIV/0!
		214.62	418.831	21.5115	100	17.7033	26	0.12	0.7	45	547	20.6881	20.6881	6.76729e-05	0.000676463	0.000703388	0.000705021		20.6881	0	#DIV/0!	#DIV/0!	#DIV/0!		20.6881	0	#DIV/0!	#DIV/0!	#DIV/0!			20.6881	0	#DIV/0!	#DIV/0!	#DIV/0!		20.6881	0	#DIV/0!	#DIV/0!	#DIV/0!		20.6881	0	#DIV/0!	#DIV/0!	#DIV/0!
		215.621	418.836	21.6115	100	17.7709	26	0.12	0.7	45	548	20.6881	20.6882	6.72367e-05	0.00067021	0.000700124	0.000701747		20.6881	0	#DIV/0!	#DIV/0!	#DIV/0!		20.6881	0	#DIV/0!	#DIV/0!	#DIV/0!			20.6881	0	#DIV/0!	#DIV/0!	#DIV/0!		20.6881	0	#DIV/0!	#DIV/0!	#DIV/0!		20.6881	0	#DIV/0!	#DIV/0!	#DIV/0!
		216.625	418.84	21.7118	100	17.8387	26	0.12	0.7	45	549	20.6882	20.6883	6.68041e-05	0.000664025	0.000696881	0.000698493		20.6882	0	#DIV/0!	#DIV/0!	#DIV/0!		20.6882	0	#DIV/0!	#DIV/0!	#DIV/0!			20.6882	0	#DIV/0!	#DIV/0!	#DIV/0!		20.6882	0	#DIV/0!	#DIV/0!	#DIV/0!		20.6882	0	#DIV/0!	#DIV/0!	#DIV/0!
		217.632	418.845	21.8124	100	17.9066	26	0.12	0.7	45	550	20.6883	20.6883	6.6375e-05	0.000657909	0.000693659	0.000695261		20.6883	0	#DIV/0!	#DIV/0!	#DIV/0!		20.6883	0	#DIV/0!	#DIV/0!	#DIV/0!			20.6883	0	#DIV/0!	#DIV/0!	#DIV/0!		20.6883	0	#DIV/0!	#DIV/0!	#DIV/0!		20.6883	0	#DIV/0!	#DIV/0!	#DIV/0!
		218.641	418.849	21.9133	100	17.9745	26	0.12	0.7	45	551	20.6883	20.6884	6.59495e-05	0.000651859	0.000690458	0.000692049		20.6883	0	#DIV/0!	#DIV/0!	#DIV/0!		20.6883	0	#DIV/0!	#DIV/0!	#DIV/0!			20.6883	0	#DIV/0!	#DIV/0!	#DIV/0!		20.6883	0	#DIV/0!	#DIV/0!	#DIV/0!		20.6883	0	#DIV/0!	#DIV/0!	#DIV/0!
		219.653	418.853	22.0145	100	18.0425	26	0.12	0.7	45	552	20.6884	20.6885	6.55275e-05	0.000645877	0.000687277	0.000688858		20.6884	0	#DIV/0!	#DIV/0!	#DIV/0!		20.6884	0	#DIV/0!	#DIV/0!	#DIV/0!			20.6884	0	#DIV/0!	#DIV/0!	#DIV/0!		20.6884	0	#DIV/0!	#DIV/0!	#DIV/0!		20.6884	0	#DIV/0!	#DIV/0!	#DIV/0!
		220.669	418.858	22.116	100	18.1106	26	0.12	0.7	45	553	20.6885	20.6885	6.51089e-05	0.000639959	0.000684117	0.000685688		20.6885	0	#DIV/0!	#DIV/0!	#DIV/0!		20.6885	0	#DIV/0!	#DIV/0!	#DIV/0!			20.6885	0	#DIV/0!	#DIV/0!	#DIV/0!		20.6885	0	#DIV/0!	#DIV/0!	#DIV/0!		20.6885	0	#DIV/0!	#DIV/0!	#DIV/0!
		221.687	418.862	22.2177	100	18.1788	26	0.12	0.7	45	554	20.6885	20.6886	6.46937e-05	0.000634107	0.000680977	0.000682538		20.6885	0	#DIV/0!	#DIV/0!	#DIV/0!		20.6885	0	#DIV/0!	#DIV/0!	#DIV/0!			20.6885	0	#DIV/0!	#DIV/0!	#DIV/0!		20.6885	0	#DIV/0!	#DIV/0!	#DIV/0!		20.6885	0	#DIV/0!	#DIV/0!	#DIV/0!
		222.708	418.866	22.3197	100	18.247	26	0.12	0.7	45	555	20.6886	20.6887	6.4282e-05	0.000628318	0.000677857	0.000679408		20.6886	0	#DIV/0!	#DIV/0!	#DIV/0!		20.6886	0	#DIV/0!	#DIV/0!	#DIV/0!			20.6886	0	#DIV/0!	#DIV/0!	#DIV/0!		20.6886	0	#DIV/0!	#DIV/0!	#DIV/0!		20.6886	0	#DIV/0!	#DIV/0!	#DIV/0!
		223.731	418.87	22.422	100	18.3154	26	0.12	0.7	45	556	20.6887	20.6887	6.38735e-05	0.000622593	0.000674756	0.000676298		20.6887	0	#DIV/0!	#DIV/0!	#DIV/0!		20.6887	0	#DIV/0!	#DIV/0!	#DIV/0!			20.6887	0	#DIV/0!	#DIV/0!	#DIV/0!		20.6887	0	#DIV/0!	#DIV/0!	#DIV/0!		20.6887	0	#DIV/0!	#DIV/0!	#DIV/0!
		224.758	418.875	22.5246	100	18.3838	26	0.12	0.7	45	557	20.6887	20.6888	6.34684e-05	0.00061693	0.000671676	0.000673208		20.6887	0	#DIV/0!	#DIV/0!	#DIV/0!		20.6887	0	#DIV/0!	#DIV/0!	#DIV/0!			20.6887	0	#DIV/0!	#DIV/0!	#DIV/0!		20.6887	0	#DIV/0!	#DIV/0!	#DIV/0!		20.6887	0	#DIV/0!	#DIV/0!	#DIV/0!
		225.787	418.879	22.6275	100	18.4522	26	0.12	0.7	45	558	20.6888	20.6888	6.30666e-05	0.000611328	0.000668615	0.000670137		20.6888	0	#DIV/0!	#DIV/0!	#DIV/0!		20.6888	0	#DIV/0!	#DIV/0!	#DIV/0!			20.6888	0	#DIV/0!	#DIV/0!	#DIV/0!		20.6888	0	#DIV/0!	#DIV/0!	#DIV/0!		20.6888	0	#DIV/0!	#DIV/0!	#DIV/0!
		226.82	418.883	22.7307	100	18.5208	26	0.12	0.7	45	559	20.6888	20.6889	6.26681e-05	0.000605787	0.000665574	0.000667086		20.6888	0	#DIV/0!	#DIV/0!	#DIV/0!		20.6888	0	#DIV/0!	#DIV/0!	#DIV/0!			20.6888	0	#DIV/0!	#DIV/0!	#DIV/0!		20.6888	0	#DIV/0!	#DIV/0!	#DIV/0!		20.6888	0	#DIV/0!	#DIV/0!	#DIV/0!
		227.855	418.887	22.8341	100	18.5894	26	0.12	0.7	45	560	20.6889	20.689	6.22727e-05	0.000600306	0.000662551	0.000664054		20.6889	0	#DIV/0!	#DIV/0!	#DIV/0!		20.6889	0	#DIV/0!	#DIV/0!	#DIV/0!			20.6889	0	#DIV/0!	#DIV/0!	#DIV/0!		20.6889	0	#DIV/0!	#DIV/0!	#DIV/0!		20.6889	0	#DIV/0!	#DIV/0!	#DIV/0!
		228.893	418.891	22.9379	100	18.6581	26	0.12	0.7	45	561	20.689	20.689	6.18806e-05	0.000594884	0.000659548	0.000661042		20.689	0	#DIV/0!	#DIV/0!	#DIV/0!		20.689	0	#DIV/0!	#DIV/0!	#DIV/0!			20.689	0	#DIV/0!	#DIV/0!	#DIV/0!		20.689	0	#DIV/0!	#DIV/0!	#DIV/0!		20.689	0	#DIV/0!	#DIV/0!	#DIV/0!
		229.934	418.895	23.0419	100	18.7269	26	0.12	0.7	45	562	20.689	20.6891	6.14916e-05	0.000589521	0.000656564	0.000658048		20.689	0	#DIV/0!	#DIV/0!	#DIV/0!		20.689	0	#DIV/0!	#DIV/0!	#DIV/0!			20.689	0	#DIV/0!	#DIV/0!	#DIV/0!		20.689	0	#DIV/0!	#DIV/0!	#DIV/0!		20.689	0	#DIV/0!	#DIV/0!	#DIV/0!
		230.977	418.899	23.1462	100	18.7957	26	0.12	0.7	45	563	20.6891	20.6892	6.11057e-05	0.000584216	0.000653599	0.000655073		20.6891	0	#DIV/0!	#DIV/0!	#DIV/0!		20.6891	0	#DIV/0!	#DIV/0!	#DIV/0!			20.6891	0	#DIV/0!	#DIV/0!	#DIV/0!		20.6891	0	#DIV/0!	#DIV/0!	#DIV/0!		20.6891	0	#DIV/0!	#DIV/0!	#DIV/0!
		232.024	418.903	23.2508	100	18.8646	26	0.12	0.7	45	564	20.6892	20.6892	6.07229e-05	0.000578967	0.000650652	0.000652117		20.6892	0	#DIV/0!	#DIV/0!	#DIV/0!		20.6892	0	#DIV/0!	#DIV/0!	#DIV/0!			20.6892	0	#DIV/0!	#DIV/0!	#DIV/0!		20.6892	0	#DIV/0!	#DIV/0!	#DIV/0!		20.6892	0	#DIV/0!	#DIV/0!	#DIV/0!
		233.073	418.907	23.3557	100	18.9336	26	0.12	0.7	45	565	20.6892	20.6893	6.03433e-05	0.000573775	0.000647724	0.00064918		20.6892	0	#DIV/0!	#DIV/0!	#DIV/0!		20.6892	0	#DIV/0!	#DIV/0!	#DIV/0!			20.6892	0	#DIV/0!	#DIV/0!	#DIV/0!		20.6892	0	#DIV/0!	#DIV/0!	#DIV/0!		20.6892	0	#DIV/0!	#DIV/0!	#DIV/0!
		234.126	418.911	23.4608	100	19.0026	26	0.12	0.7	45	566	20.6893	20.6893	5.99666e-05	0.000568638	0.000644814	0.000646261		20.6893	0	#DIV/0!	#DIV/0!	#DIV/0!		20.6893	0	#DIV/0!	#DIV/0!	#DIV/0!			20.6893	0	#DIV/0!	#DIV/0!	#DIV/0!		20.6893	0	#DIV/0!	#DIV/0!	#DIV/0!		20.6893	0	#DIV/0!	#DIV/0!	#DIV/0!
		235.181	418.915	23.5663	100	19.0718	26	0.12	0.7	45	567	20.6893	20.6894	5.95929e-05	0.000563557	0.000641922	0.00064336		20.6893	0	#DIV/0!	#DIV/0!	#DIV/0!		20.6893	0	#DIV/0!	#DIV/0!	#DIV/0!			20.6893	0	#DIV/0!	#DIV/0!	#DIV/0!		20.6893	0	#DIV/0!	#DIV/0!	#DIV/0!		20.6893	0	#DIV/0!	#DIV/0!	#DIV/0!
		236.239	418.919	23.672	100	19.141	26	0.12	0.7	45	568	20.6894	20.6895	5.92223e-05	0.000558529	0.000639048	0.000640478		20.6894	0	#DIV/0!	#DIV/0!	#DIV/0!		20.6894	0	#DIV/0!	#DIV/0!	#DIV/0!			20.6894	0	#DIV/0!	#DIV/0!	#DIV/0!		20.6894	0	#DIV/0!	#DIV/0!	#DIV/0!		20.6894	0	#DIV/0!	#DIV/0!	#DIV/0!
		237.3	418.923	23.7781	100	19.2102	26	0.12	0.7	45	569	20.6895	20.6895	5.88545e-05	0.000553556	0.000636193	0.000637613		20.6895	0	#DIV/0!	#DIV/0!	#DIV/0!		20.6895	0	#DIV/0!	#DIV/0!	#DIV/0!			20.6895	0	#DIV/0!	#DIV/0!	#DIV/0!		20.6895	0	#DIV/0!	#DIV/0!	#DIV/0!		20.6895	0	#DIV/0!	#DIV/0!	#DIV/0!
		238.364	418.927	23.8844	100	19.2796	26	0.12	0.7	45	570	20.6895	20.6896	5.84897e-05	0.000548635	0.000633355	0.000634766		20.6895	0	#DIV/0!	#DIV/0!	#DIV/0!		20.6895	0	#DIV/0!	#DIV/0!	#DIV/0!			20.6895	0	#DIV/0!	#DIV/0!	#DIV/0!		20.6895	0	#DIV/0!	#DIV/0!	#DIV/0!		20.6895	0	#DIV/0!	#DIV/0!	#DIV/0!
		239.431	418.931	23.991	100	19.349	26	0.12	0.7	45	571	20.6896	20.6896	5.81278e-05	0.000543766	0.000630534	0.000631937		20.6896	0	#DIV/0!	#DIV/0!	#DIV/0!		20.6896	0	#DIV/0!	#DIV/0!	#DIV/0!			20.6896	0	#DIV/0!	#DIV/0!	#DIV/0!		20.6896	0	#DIV/0!	#DIV/0!	#DIV/0!		20.6896	0	#DIV/0!	#DIV/0!	#DIV/0!
		240.5	418.935	24.0979	100	19.4185	26	0.12	0.7	45	572	20.6896	20.6897	5.77688e-05	0.000538949	0.000627731	0.000629125		20.6896	0	#DIV/0!	#DIV/0!	#DIV/0!		20.6896	0	#DIV/0!	#DIV/0!	#DIV/0!			20.6896	0	#DIV/0!	#DIV/0!	#DIV/0!		20.6896	0	#DIV/0!	#DIV/0!	#DIV/0!		20.6896	0	#DIV/0!	#DIV/0!	#DIV/0!
		241.573	418.938	24.2051	100	19.488	26	0.12	0.7	45	573	20.6897	20.6897	5.74126e-05	0.000534182	0.000624946	0.000626331		20.6897	0	#DIV/0!	#DIV/0!	#DIV/0!		20.6897	0	#DIV/0!	#DIV/0!	#DIV/0!			20.6897	0	#DIV/0!	#DIV/0!	#DIV/0!		20.6897	0	#DIV/0!	#DIV/0!	#DIV/0!		20.6897	0	#DIV/0!	#DIV/0!	#DIV/0!
		242.648	418.942	24.3126	100	19.5576	26	0.12	0.7	45	574	20.6897	20.6898	5.70592e-05	0.000529467	0.000622177	0.000623554		20.6897	0	#DIV/0!	#DIV/0!	#DIV/0!		20.6897	0	#DIV/0!	#DIV/0!	#DIV/0!			20.6897	0	#DIV/0!	#DIV/0!	#DIV/0!		20.6897	0	#DIV/0!	#DIV/0!	#DIV/0!		20.6897	0	#DIV/0!	#DIV/0!	#DIV/0!
		243.727	418.946	24.4203	100	19.6273	26	0.12	0.7	45	575	20.6898	20.6899	5.67086e-05	0.000524801	0.000619426	0.000620794		20.6898	0	#DIV/0!	#DIV/0!	#DIV/0!		20.6898	0	#DIV/0!	#DIV/0!	#DIV/0!			20.6898	0	#DIV/0!	#DIV/0!	#DIV/0!		20.6898	0	#DIV/0!	#DIV/0!	#DIV/0!		20.6898	0	#DIV/0!	#DIV/0!	#DIV/0!
		244.808	418.95	24.5284	100	19.697	26	0.12	0.7	45	576	20.6899	20.6899	5.63607e-05	0.000520184	0.000616691	0.000618052		20.6899	0	#DIV/0!	#DIV/0!	#DIV/0!		20.6899	0	#DIV/0!	#DIV/0!	#DIV/0!			20.6899	0	#DIV/0!	#DIV/0!	#DIV/0!		20.6899	0	#DIV/0!	#DIV/0!	#DIV/0!		20.6899	0	#DIV/0!	#DIV/0!	#DIV/0!
		245.892	418.953	24.6367	100	19.7668	26	0.12	0.7	45	577	20.6899	20.69	5.60156e-05	0.000515615	0.000613974	0.000615326		20.6899	0	#DIV/0!	#DIV/0!	#DIV/0!		20.6899	0	#DIV/0!	#DIV/0!	#DIV/0!			20.6899	0	#DIV/0!	#DIV/0!	#DIV/0!		20.6899	0	#DIV/0!	#DIV/0!	#DIV/0!		20.6899	0	#DIV/0!	#DIV/0!	#DIV/0!
		246.979	418.957	24.7454	100	19.8367	26	0.12	0.7	45	578	20.69	20.69	5.56732e-05	0.000511094	0.000611273	0.000612617		20.69	0	#DIV/0!	#DIV/0!	#DIV/0!		20.69	0	#DIV/0!	#DIV/0!	#DIV/0!			20.69	0	#DIV/0!	#DIV/0!	#DIV/0!		20.69	0	#DIV/0!	#DIV/0!	#DIV/0!		20.69	0	#DIV/0!	#DIV/0!	#DIV/0!
		248.069	418.961	24.8543	100	19.9066	26	0.12	0.7	45	579	20.69	20.6901	5.53334e-05	0.000506621	0.000608589	0.000609924		20.69	0	#DIV/0!	#DIV/0!	#DIV/0!		20.69	0	#DIV/0!	#DIV/0!	#DIV/0!			20.69	0	#DIV/0!	#DIV/0!	#DIV/0!		20.69	0	#DIV/0!	#DIV/0!	#DIV/0!		20.69	0	#DIV/0!	#DIV/0!	#DIV/0!
		249.162	418.964	24.9635	100	19.9766	26	0.12	0.7	45	580	20.6901	20.6901	5.49963e-05	0.000502195	0.000605921	0.000607248		20.6901	0	#DIV/0!	#DIV/0!	#DIV/0!		20.6901	0	#DIV/0!	#DIV/0!	#DIV/0!			20.6901	0	#DIV/0!	#DIV/0!	#DIV/0!		20.6901	0	#DIV/0!	#DIV/0!	#DIV/0!		20.6901	0	#DIV/0!	#DIV/0!	#DIV/0!
		250.258	418.968	25.073	100	20.0467	26	0.12	0.7	45	581	20.6901	20.6902	5.46619e-05	0.000497814	0.000603269	0.000604588		20.6901	0	#DIV/0!	#DIV/0!	#DIV/0!		20.6901	0	#DIV/0!	#DIV/0!	#DIV/0!			20.6901	0	#DIV/0!	#DIV/0!	#DIV/0!		20.6901	0	#DIV/0!	#DIV/0!	#DIV/0!		20.6901	0	#DIV/0!	#DIV/0!	#DIV/0!
		251.357	418.971	25.1828	100	20.1168	26	0.12	0.7	45	582	20.6902	20.6902	5.433e-05	0.00049348	0.000600633	0.000601944		20.6902	0	#DIV/0!	#DIV/0!	#DIV/0!		20.6902	0	#DIV/0!	#DIV/0!	#DIV/0!			20.6902	0	#DIV/0!	#DIV/0!	#DIV/0!		20.6902	0	#DIV/0!	#DIV/0!	#DIV/0!		20.6902	0	#DIV/0!	#DIV/0!	#DIV/0!
		252.458	418.975	25.2929	100	20.187	26	0.12	0.7	45	583	20.6902	20.6903	5.40007e-05	0.00048919	0.000598014	0.000599317		20.6902	0	#DIV/0!	#DIV/0!	#DIV/0!		20.6902	0	#DIV/0!	#DIV/0!	#DIV/0!			20.6902	0	#DIV/0!	#DIV/0!	#DIV/0!		20.6902	0	#DIV/0!	#DIV/0!	#DIV/0!		20.6902	0	#DIV/0!	#DIV/0!	#DIV/0!
		253.563	418.979	25.4033	100	20.2573	26	0.12	0.7	45	584	20.6903	20.6904	5.3674e-05	0.000484945	0.00059541	0.000596705		20.6903	0	#DIV/0!	#DIV/0!	#DIV/0!		20.6903	0	#DIV/0!	#DIV/0!	#DIV/0!			20.6903	0	#DIV/0!	#DIV/0!	#DIV/0!		20.6903	0	#DIV/0!	#DIV/0!	#DIV/0!		20.6903	0	#DIV/0!	#DIV/0!	#DIV/0!
		254.67	418.982	25.514	100	20.3276	26	0.12	0.7	45	585	20.6904	20.6904	5.33498e-05	0.000480744	0.000592822	0.00059411		20.6904	0	#DIV/0!	#DIV/0!	#DIV/0!		20.6904	0	#DIV/0!	#DIV/0!	#DIV/0!			20.6904	0	#DIV/0!	#DIV/0!	#DIV/0!		20.6904	0	#DIV/0!	#DIV/0!	#DIV/0!		20.6904	0	#DIV/0!	#DIV/0!	#DIV/0!
		255.781	418.986	25.625	100	20.398	26	0.12	0.7	45	586	20.6904	20.6905	5.30281e-05	0.000476586	0.00059025	0.00059153		20.6904	0	#DIV/0!	#DIV/0!	#DIV/0!		20.6904	0	#DIV/0!	#DIV/0!	#DIV/0!			20.6904	0	#DIV/0!	#DIV/0!	#DIV/0!		20.6904	0	#DIV/0!	#DIV/0!	#DIV/0!		20.6904	0	#DIV/0!	#DIV/0!	#DIV/0!
		256.894	418.989	25.7362	100	20.4684	26	0.12	0.7	45	587	20.6905	20.6905	5.27089e-05	0.000472472	0.000587693	0.000588965		20.6905	0	#DIV/0!	#DIV/0!	#DIV/0!		20.6905	0	#DIV/0!	#DIV/0!	#DIV/0!			20.6905	0	#DIV/0!	#DIV/0!	#DIV/0!		20.6905	0	#DIV/0!	#DIV/0!	#DIV/0!		20.6905	0	#DIV/0!	#DIV/0!	#DIV/0!
		258.01	418.993	25.8478	100	20.5389	26	0.12	0.7	45	588	20.6905	20.6906	5.23921e-05	0.000468399	0.000585152	0.000586416		20.6905	0	#DIV/0!	#DIV/0!	#DIV/0!		20.6905	0	#DIV/0!	#DIV/0!	#DIV/0!			20.6905	0	#DIV/0!	#DIV/0!	#DIV/0!		20.6905	0	#DIV/0!	#DIV/0!	#DIV/0!		20.6905	0	#DIV/0!	#DIV/0!	#DIV/0!
		259.13	418.996	25.9596	100	20.6095	26	0.12	0.7	45	589	20.6906	20.6906	5.20778e-05	0.000464369	0.000582626	0.000583883		20.6906	0	#DIV/0!	#DIV/0!	#DIV/0!		20.6906	0	#DIV/0!	#DIV/0!	#DIV/0!			20.6906	0	#DIV/0!	#DIV/0!	#DIV/0!		20.6906	0	#DIV/0!	#DIV/0!	#DIV/0!		20.6906	0	#DIV/0!	#DIV/0!	#DIV/0!
		260.252	418.999	26.0718	100	20.6801	26	0.12	0.7	45	590	20.6906	20.6907	5.17659e-05	0.00046038	0.000580115	0.000581364		20.6906	0	#DIV/0!	#DIV/0!	#DIV/0!		20.6906	0	#DIV/0!	#DIV/0!	#DIV/0!			20.6906	0	#DIV/0!	#DIV/0!	#DIV/0!		20.6906	0	#DIV/0!	#DIV/0!	#DIV/0!		20.6906	0	#DIV/0!	#DIV/0!	#DIV/0!
		261.377	419.003	26.1842	100	20.7508	26	0.12	0.7	45	591	20.6907	20.6907	5.14564e-05	0.000456432	0.000577619	0.000578861		20.6907	0	#DIV/0!	#DIV/0!	#DIV/0!		20.6907	0	#DIV/0!	#DIV/0!	#DIV/0!			20.6907	0	#DIV/0!	#DIV/0!	#DIV/0!		20.6907	0	#DIV/0!	#DIV/0!	#DIV/0!		20.6907	0	#DIV/0!	#DIV/0!	#DIV/0!
		262.505	419.006	26.297	100	20.8215	26	0.12	0.7	45	592	20.6907	20.6908	5.11492e-05	0.000452525	0.000575139	0.000576373		20.6907	0	#DIV/0!	#DIV/0!	#DIV/0!		20.6907	0	#DIV/0!	#DIV/0!	#DIV/0!			20.6907	0	#DIV/0!	#DIV/0!	#DIV/0!		20.6907	0	#DIV/0!	#DIV/0!	#DIV/0!		20.6907	0	#DIV/0!	#DIV/0!	#DIV/0!
		263.636	419.01	26.41	100	20.8923	26	0.12	0.7	45	593	20.6908	20.6908	5.08444e-05	0.000448657	0.000572673	0.0005739		20.6908	0	#DIV/0!	#DIV/0!	#DIV/0!		20.6908	0	#DIV/0!	#DIV/0!	#DIV/0!			20.6908	0	#DIV/0!	#DIV/0!	#DIV/0!		20.6908	0	#DIV/0!	#DIV/0!	#DIV/0!		20.6908	0	#DIV/0!	#DIV/0!	#DIV/0!
		264.77	419.013	26.5233	100	20.9632	26	0.12	0.7	45	594	20.6908	20.6909	5.05419e-05	0.000444829	0.000570221	0.000571441		20.6908	0	#DIV/0!	#DIV/0!	#DIV/0!		20.6908	0	#DIV/0!	#DIV/0!	#DIV/0!			20.6908	0	#DIV/0!	#DIV/0!	#DIV/0!		20.6908	0	#DIV/0!	#DIV/0!	#DIV/0!		20.6908	0	#DIV/0!	#DIV/0!	#DIV/0!
		265.907	419.016	26.6369	100	21.0341	26	0.12	0.7	45	595	20.6909	20.6909	5.02417e-05	0.00044104	0.000567785	0.000568997		20.6909	0	#DIV/0!	#DIV/0!	#DIV/0!		20.6909	0	#DIV/0!	#DIV/0!	#DIV/0!			20.6909	0	#DIV/0!	#DIV/0!	#DIV/0!		20.6909	0	#DIV/0!	#DIV/0!	#DIV/0!		20.6909	0	#DIV/0!	#DIV/0!	#DIV/0!
		267.047	419.02	26.7509	100	21.1051	26	0.12	0.7	45	596	20.6909	20.691	4.99438e-05	0.000437289	0.000565362	0.000566568		20.6909	0	#DIV/0!	#DIV/0!	#DIV/0!		20.6909	0	#DIV/0!	#DIV/0!	#DIV/0!			20.6909	0	#DIV/0!	#DIV/0!	#DIV/0!		20.6909	0	#DIV/0!	#DIV/0!	#DIV/0!		20.6909	0	#DIV/0!	#DIV/0!	#DIV/0!
		268.19	419.023	26.8651	100	21.1761	26	0.12	0.7	45	597	20.691	20.691	4.96482e-05	0.000433577	0.000562955	0.000564153		20.691	0	#DIV/0!	#DIV/0!	#DIV/0!		20.691	0	#DIV/0!	#DIV/0!	#DIV/0!			20.691	0	#DIV/0!	#DIV/0!	#DIV/0!		20.691	0	#DIV/0!	#DIV/0!	#DIV/0!		20.691	0	#DIV/0!	#DIV/0!	#DIV/0!
		269.336	419.026	26.9796	100	21.2472	26	0.12	0.7	45	598	20.691	20.6911	4.93548e-05	0.000429902	0.000560561	0.000561752		20.691	0	#DIV/0!	#DIV/0!	#DIV/0!		20.691	0	#DIV/0!	#DIV/0!	#DIV/0!			20.691	0	#DIV/0!	#DIV/0!	#DIV/0!		20.691	0	#DIV/0!	#DIV/0!	#DIV/0!		20.691	0	#DIV/0!	#DIV/0!	#DIV/0!
		270.484	419.029	27.0944	100	21.3183	26	0.12	0.7	45	599	20.6911	20.6911	4.90636e-05	0.000426264	0.000558182	0.000559366		20.6911	0	#DIV/0!	#DIV/0!	#DIV/0!		20.6911	0	#DIV/0!	#DIV/0!	#DIV/0!			20.6911	0	#DIV/0!	#DIV/0!	#DIV/0!		20.6911	0	#DIV/0!	#DIV/0!	#DIV/0!		20.6911	0	#DIV/0!	#DIV/0!	#DIV/0!
		271.636	419.033	27.2095	100	21.3895	26	0.12	0.7	45	600	20.6911	20.6912	4.87747e-05	0.000422664	0.000555816	0.000556993		20.6911	0	#DIV/0!	#DIV/0!	#DIV/0!		20.6911	0	#DIV/0!	#DIV/0!	#DIV/0!			20.6911	0	#DIV/0!	#DIV/0!	#DIV/0!		20.6911	0	#DIV/0!	#DIV/0!	#DIV/0!		20.6911	0	#DIV/0!	#DIV/0!	#DIV/0!
		272.791	419.036	27.3249	100	21.4608	26	0.12	0.7	45	601	20.6912	20.6912	4.84878e-05	0.000419099	0.000553465	0.000554635		20.6912	0	#DIV/0!	#DIV/0!	#DIV/0!		20.6912	0	#DIV/0!	#DIV/0!	#DIV/0!			20.6912	0	#DIV/0!	#DIV/0!	#DIV/0!		20.6912	0	#DIV/0!	#DIV/0!	#DIV/0!		20.6912	0	#DIV/0!	#DIV/0!	#DIV/0!
		273.948	419.039	27.4406	100	21.5321	26	0.12	0.7	45	602	20.6912	20.6913	4.82032e-05	0.00041557	0.000551127	0.000552291		20.6912	0	#DIV/0!	#DIV/0!	#DIV/0!		20.6912	0	#DIV/0!	#DIV/0!	#DIV/0!			20.6912	0	#DIV/0!	#DIV/0!	#DIV/0!		20.6912	0	#DIV/0!	#DIV/0!	#DIV/0!		20.6912	0	#DIV/0!	#DIV/0!	#DIV/0!
		275.109	419.042	27.5566	100	21.6034	26	0.12	0.7	45	603	20.6913	20.6913	4.79207e-05	0.000412077	0.000548804	0.00054996		20.6913	0	#DIV/0!	#DIV/0!	#DIV/0!		20.6913	0	#DIV/0!	#DIV/0!	#DIV/0!			20.6913	0	#DIV/0!	#DIV/0!	#DIV/0!		20.6913	0	#DIV/0!	#DIV/0!	#DIV/0!		20.6913	0	#DIV/0!	#DIV/0!	#DIV/0!
		276.273	419.045	27.6729	100	21.6748	26	0.12	0.7	45	604	20.6913	20.6914	4.76403e-05	0.000408619	0.000546493	0.000547643		20.6913	0	#DIV/0!	#DIV/0!	#DIV/0!		20.6913	0	#DIV/0!	#DIV/0!	#DIV/0!			20.6913	0	#DIV/0!	#DIV/0!	#DIV/0!		20.6913	0	#DIV/0!	#DIV/0!	#DIV/0!		20.6913	0	#DIV/0!	#DIV/0!	#DIV/0!
		277.439	419.049	27.7895	100	21.7463	26	0.12	0.7	45	605	20.6914	20.6914	4.7362e-05	0.000405196	0.000544197	0.00054534		20.6914	0	#DIV/0!	#DIV/0!	#DIV/0!		20.6914	0	#DIV/0!	#DIV/0!	#DIV/0!			20.6914	0	#DIV/0!	#DIV/0!	#DIV/0!		20.6914	0	#DIV/0!	#DIV/0!	#DIV/0!		20.6914	0	#DIV/0!	#DIV/0!	#DIV/0!
		278.609	419.052	27.9063	100	21.8178	26	0.12	0.7	45	606	20.6914	20.6915	4.70858e-05	0.000401807	0.000541914	0.00054305		20.6914	0	#DIV/0!	#DIV/0!	#DIV/0!		20.6914	0	#DIV/0!	#DIV/0!	#DIV/0!			20.6914	0	#DIV/0!	#DIV/0!	#DIV/0!		20.6914	0	#DIV/0!	#DIV/0!	#DIV/0!		20.6914	0	#DIV/0!	#DIV/0!	#DIV/0!
		279.782	419.055	28.0235	100	21.8894	26	0.12	0.7	45	607	20.6915	20.6915	4.68117e-05	0.000398451	0.000539644	0.000540774		20.6915	0	#DIV/0!	#DIV/0!	#DIV/0!		20.6915	0	#DIV/0!	#DIV/0!	#DIV/0!			20.6915	0	#DIV/0!	#DIV/0!	#DIV/0!		20.6915	0	#DIV/0!	#DIV/0!	#DIV/0!		20.6915	0	#DIV/0!	#DIV/0!	#DIV/0!
		280.957	419.058	28.141	100	21.961	26	0.12	0.7	45	608	20.6915	20.6915	4.65396e-05	0.00039513	0.000537387	0.00053851		20.6915	0	#DIV/0!	#DIV/0!	#DIV/0!		20.6915	0	#DIV/0!	#DIV/0!	#DIV/0!			20.6915	0	#DIV/0!	#DIV/0!	#DIV/0!		20.6915	0	#DIV/0!	#DIV/0!	#DIV/0!		20.6915	0	#DIV/0!	#DIV/0!	#DIV/0!
		282.136	419.061	28.2588	100	22.0326	26	0.12	0.7	45	609	20.6915	20.6916	4.62695e-05	0.000391841	0.000535144	0.00053626		20.6915	0	#DIV/0!	#DIV/0!	#DIV/0!		20.6915	0	#DIV/0!	#DIV/0!	#DIV/0!			20.6915	0	#DIV/0!	#DIV/0!	#DIV/0!		20.6915	0	#DIV/0!	#DIV/0!	#DIV/0!		20.6915	0	#DIV/0!	#DIV/0!	#DIV/0!
		283.317	419.064	28.3769	100	22.1044	26	0.12	0.7	45	610	20.6916	20.6916	4.60014e-05	0.000388585	0.000532913	0.000534023		20.6916	0	#DIV/0!	#DIV/0!	#DIV/0!		20.6916	0	#DIV/0!	#DIV/0!	#DIV/0!			20.6916	0	#DIV/0!	#DIV/0!	#DIV/0!		20.6916	0	#DIV/0!	#DIV/0!	#DIV/0!		20.6916	0	#DIV/0!	#DIV/0!	#DIV/0!
		284.502	419.067	28.4953	100	22.1761	26	0.12	0.7	45	611	20.6916	20.6917	4.57353e-05	0.000385361	0.000530696	0.000531799		20.6916	0	#DIV/0!	#DIV/0!	#DIV/0!		20.6916	0	#DIV/0!	#DIV/0!	#DIV/0!			20.6916	0	#DIV/0!	#DIV/0!	#DIV/0!		20.6916	0	#DIV/0!	#DIV/0!	#DIV/0!		20.6916	0	#DIV/0!	#DIV/0!	#DIV/0!
		285.689	419.07	28.6139	100	22.2479	26	0.12	0.7	45	612	20.6917	20.6917	4.54712e-05	0.000382169	0.000528491	0.000529588		20.6917	0	#DIV/0!	#DIV/0!	#DIV/0!		20.6917	0	#DIV/0!	#DIV/0!	#DIV/0!			20.6917	0	#DIV/0!	#DIV/0!	#DIV/0!		20.6917	0	#DIV/0!	#DIV/0!	#DIV/0!		20.6917	0	#DIV/0!	#DIV/0!	#DIV/0!
		286.88	419.073	28.7329	100	22.3198	26	0.12	0.7	45	613	20.6917	20.6918	4.5209e-05	0.000379009	0.000526299	0.00052739		20.6917	0	#DIV/0!	#DIV/0!	#DIV/0!		20.6917	0	#DIV/0!	#DIV/0!	#DIV/0!			20.6917	0	#DIV/0!	#DIV/0!	#DIV/0!		20.6917	0	#DIV/0!	#DIV/0!	#DIV/0!		20.6917	0	#DIV/0!	#DIV/0!	#DIV/0!
		288.074	419.076	28.8522	100	22.3917	26	0.12	0.7	45	614	20.6918	20.6918	4.49488e-05	0.00037588	0.00052412	0.000525204		20.6918	0	#DIV/0!	#DIV/0!	#DIV/0!		20.6918	0	#DIV/0!	#DIV/0!	#DIV/0!			20.6918	0	#DIV/0!	#DIV/0!	#DIV/0!		20.6918	0	#DIV/0!	#DIV/0!	#DIV/0!		20.6918	0	#DIV/0!	#DIV/0!	#DIV/0!
		289.27	419.079	28.9718	100	22.4637	26	0.12	0.7	45	615	20.6918	20.6919	4.46905e-05	0.000372782	0.000521953	0.000523031		20.6918	0	#DIV/0!	#DIV/0!	#DIV/0!		20.6918	0	#DIV/0!	#DIV/0!	#DIV/0!			20.6918	0	#DIV/0!	#DIV/0!	#DIV/0!		20.6918	0	#DIV/0!	#DIV/0!	#DIV/0!		20.6918	0	#DIV/0!	#DIV/0!	#DIV/0!
		290.47	419.082	29.0917	100	22.5357	26	0.12	0.7	45	616	20.6919	20.6919	4.44341e-05	0.000369714	0.000519799	0.000520871		20.6919	0	#DIV/0!	#DIV/0!	#DIV/0!		20.6919	0	#DIV/0!	#DIV/0!	#DIV/0!			20.6919	0	#DIV/0!	#DIV/0!	#DIV/0!		20.6919	0	#DIV/0!	#DIV/0!	#DIV/0!		20.6919	0	#DIV/0!	#DIV/0!	#DIV/0!
		291.672	419.085	29.2119	100	22.6077	26	0.12	0.7	45	617	20.6919	20.692	4.41795e-05	0.000366677	0.000517657	0.000518723		20.6919	0	#DIV/0!	#DIV/0!	#DIV/0!		20.6919	0	#DIV/0!	#DIV/0!	#DIV/0!			20.6919	0	#DIV/0!	#DIV/0!	#DIV/0!		20.6919	0	#DIV/0!	#DIV/0!	#DIV/0!		20.6919	0	#DIV/0!	#DIV/0!	#DIV/0!
		292.878	419.088	29.3323	100	22.6798	26	0.12	0.7	45	618	20.692	20.692	4.39269e-05	0.000363669	0.000515527	0.000516587		20.692	0	#DIV/0!	#DIV/0!	#DIV/0!		20.692	0	#DIV/0!	#DIV/0!	#DIV/0!			20.692	0	#DIV/0!	#DIV/0!	#DIV/0!		20.692	0	#DIV/0!	#DIV/0!	#DIV/0!		20.692	0	#DIV/0!	#DIV/0!	#DIV/0!
		294.087	419.091	29.4531	100	22.752	26	0.12	0.7	45	619	20.692	20.692	4.3676e-05	0.000360691	0.00051341	0.000514464		20.692	0	#DIV/0!	#DIV/0!	#DIV/0!		20.692	0	#DIV/0!	#DIV/0!	#DIV/0!			20.692	0	#DIV/0!	#DIV/0!	#DIV/0!		20.692	0	#DIV/0!	#DIV/0!	#DIV/0!		20.692	0	#DIV/0!	#DIV/0!	#DIV/0!
		295.298	419.093	29.5742	100	22.8242	26	0.12	0.7	45	620	20.692	20.6921	4.34271e-05	0.000357742	0.000511304	0.000512352		20.692	0	#DIV/0!	#DIV/0!	#DIV/0!		20.692	0	#DIV/0!	#DIV/0!	#DIV/0!			20.692	0	#DIV/0!	#DIV/0!	#DIV/0!		20.692	0	#DIV/0!	#DIV/0!	#DIV/0!		20.692	0	#DIV/0!	#DIV/0!	#DIV/0!
		296.513	419.096	29.6956	100	22.8964	26	0.12	0.7	45	621	20.6921	20.6921	4.31799e-05	0.000354821	0.000509211	0.000510253		20.6921	0	#DIV/0!	#DIV/0!	#DIV/0!		20.6921	0	#DIV/0!	#DIV/0!	#DIV/0!			20.6921	0	#DIV/0!	#DIV/0!	#DIV/0!		20.6921	0	#DIV/0!	#DIV/0!	#DIV/0!		20.6921	0	#DIV/0!	#DIV/0!	#DIV/0!
		297.731	419.099	29.8173	100	22.9687	26	0.12	0.7	45	622	20.6921	20.6922	4.29345e-05	0.00035193	0.00050713	0.000508166		20.6921	0	#DIV/0!	#DIV/0!	#DIV/0!		20.6921	0	#DIV/0!	#DIV/0!	#DIV/0!			20.6921	0	#DIV/0!	#DIV/0!	#DIV/0!		20.6921	0	#DIV/0!	#DIV/0!	#DIV/0!		20.6921	0	#DIV/0!	#DIV/0!	#DIV/0!
		298.951	419.102	29.9393	100	23.041	26	0.12	0.7	45	623	20.6922	20.6922	4.26909e-05	0.000349066	0.00050506	0.00050609		20.6922	0	#DIV/0!	#DIV/0!	#DIV/0!		20.6922	0	#DIV/0!	#DIV/0!	#DIV/0!			20.6922	0	#DIV/0!	#DIV/0!	#DIV/0!		20.6922	0	#DIV/0!	#DIV/0!	#DIV/0!		20.6922	0	#DIV/0!	#DIV/0!	#DIV/0!
		300.175	419.105	30.0616	100	23.1134	26	0.12	0.7	45	624	20.6922	20.6923	4.24491e-05	0.00034623	0.000503002	0.000504027		20.6922	0	#DIV/0!	#DIV/0!	#DIV/0!		20.6922	0	#DIV/0!	#DIV/0!	#DIV/0!			20.6922	0	#DIV/0!	#DIV/0!	#DIV/0!		20.6922	0	#DIV/0!	#DIV/0!	#DIV/0!		20.6922	0	#DIV/0!	#DIV/0!	#DIV/0!
		301.402	419.108	30.1842	100	23.1858	26	0.12	0.7	45	625	20.6923	20.6923	4.22091e-05	0.000343422	0.000500956	0.000501975		20.6923	0	#DIV/0!	#DIV/0!	#DIV/0!		20.6923	0	#DIV/0!	#DIV/0!	#DIV/0!			20.6923	0	#DIV/0!	#DIV/0!	#DIV/0!		20.6923	0	#DIV/0!	#DIV/0!	#DIV/0!		20.6923	0	#DIV/0!	#DIV/0!	#DIV/0!
		302.632	419.11	30.3071	100	23.2582	26	0.12	0.7	45	626	20.6923	20.6923	4.19707e-05	0.000340641	0.000498922	0.000499935		20.6923	0	#DIV/0!	#DIV/0!	#DIV/0!		20.6923	0	#DIV/0!	#DIV/0!	#DIV/0!			20.6923	0	#DIV/0!	#DIV/0!	#DIV/0!		20.6923	0	#DIV/0!	#DIV/0!	#DIV/0!		20.6923	0	#DIV/0!	#DIV/0!	#DIV/0!
		303.865	419.113	30.4303	100	23.3307	26	0.12	0.7	45	627	20.6923	20.6924	4.17341e-05	0.000337886	0.000496899	0.000497906		20.6923	0	#DIV/0!	#DIV/0!	#DIV/0!		20.6923	0	#DIV/0!	#DIV/0!	#DIV/0!			20.6923	0	#DIV/0!	#DIV/0!	#DIV/0!		20.6923	0	#DIV/0!	#DIV/0!	#DIV/0!		20.6923	0	#DIV/0!	#DIV/0!	#DIV/0!
		305.101	419.116	30.5538	100	23.4033	26	0.12	0.7	45	628	20.6924	20.6924	4.14992e-05	0.000335159	0.000494887	0.000495889		20.6924	0	#DIV/0!	#DIV/0!	#DIV/0!		20.6924	0	#DIV/0!	#DIV/0!	#DIV/0!			20.6924	0	#DIV/0!	#DIV/0!	#DIV/0!		20.6924	0	#DIV/0!	#DIV/0!	#DIV/0!		20.6924	0	#DIV/0!	#DIV/0!	#DIV/0!
		306.34	419.119	30.6777	100	23.4758	26	0.12	0.7	45	629	20.6924	20.6925	4.1266e-05	0.000332457	0.000492887	0.000493883		20.6924	0	#DIV/0!	#DIV/0!	#DIV/0!		20.6924	0	#DIV/0!	#DIV/0!	#DIV/0!			20.6924	0	#DIV/0!	#DIV/0!	#DIV/0!		20.6924	0	#DIV/0!	#DIV/0!	#DIV/0!		20.6924	0	#DIV/0!	#DIV/0!	#DIV/0!
		307.582	419.121	30.8018	100	23.5484	26	0.12	0.7	45	630	20.6925	20.6925	4.10345e-05	0.000329782	0.000490898	0.000491888		20.6925	0	#DIV/0!	#DIV/0!	#DIV/0!		20.6925	0	#DIV/0!	#DIV/0!	#DIV/0!			20.6925	0	#DIV/0!	#DIV/0!	#DIV/0!		20.6925	0	#DIV/0!	#DIV/0!	#DIV/0!		20.6925	0	#DIV/0!	#DIV/0!	#DIV/0!
		308.827	419.124	30.9262	100	23.6211	26	0.12	0.7	45	631	20.6925	20.6925	4.08046e-05	0.000327133	0.00048892	0.000489905		20.6925	0	#DIV/0!	#DIV/0!	#DIV/0!		20.6925	0	#DIV/0!	#DIV/0!	#DIV/0!			20.6925	0	#DIV/0!	#DIV/0!	#DIV/0!		20.6925	0	#DIV/0!	#DIV/0!	#DIV/0!		20.6925	0	#DIV/0!	#DIV/0!	#DIV/0!
		310.075	419.127	31.051	100	23.6938	26	0.12	0.7	45	632	20.6925	20.6926	4.05764e-05	0.000324508	0.000486953	0.000487932		20.6925	0	#DIV/0!	#DIV/0!	#DIV/0!		20.6925	0	#DIV/0!	#DIV/0!	#DIV/0!			20.6925	0	#DIV/0!	#DIV/0!	#DIV/0!		20.6925	0	#DIV/0!	#DIV/0!	#DIV/0!		20.6925	0	#DIV/0!	#DIV/0!	#DIV/0!
		311.326	419.129	31.176	100	23.7665	26	0.12	0.7	45	633	20.6926	20.6926	4.03498e-05	0.000321909	0.000484997	0.000485971		20.6926	0	#DIV/0!	#DIV/0!	#DIV/0!		20.6926	0	#DIV/0!	#DIV/0!	#DIV/0!			20.6926	0	#DIV/0!	#DIV/0!	#DIV/0!		20.6926	0	#DIV/0!	#DIV/0!	#DIV/0!		20.6926	0	#DIV/0!	#DIV/0!	#DIV/0!
		312.58	419.132	31.3013	100	23.8393	26	0.12	0.7	45	634	20.6926	20.6927	4.01249e-05	0.000319335	0.000483052	0.000484021		20.6926	0	#DIV/0!	#DIV/0!	#DIV/0!		20.6926	0	#DIV/0!	#DIV/0!	#DIV/0!			20.6926	0	#DIV/0!	#DIV/0!	#DIV/0!		20.6926	0	#DIV/0!	#DIV/0!	#DIV/0!		20.6926	0	#DIV/0!	#DIV/0!	#DIV/0!
		313.838	419.135	31.427	100	23.9121	26	0.12	0.7	45	635	20.6927	20.6927	3.99015e-05	0.000316786	0.000481118	0.000482081		20.6927	0	#DIV/0!	#DIV/0!	#DIV/0!		20.6927	0	#DIV/0!	#DIV/0!	#DIV/0!			20.6927	0	#DIV/0!	#DIV/0!	#DIV/0!		20.6927	0	#DIV/0!	#DIV/0!	#DIV/0!		20.6927	0	#DIV/0!	#DIV/0!	#DIV/0!
		315.098	419.137	31.5529	100	23.985	26	0.12	0.7	45	636	20.6927	20.6927	3.96797e-05	0.00031426	0.000479195	0.000480153		20.6927	0	#DIV/0!	#DIV/0!	#DIV/0!		20.6927	0	#DIV/0!	#DIV/0!	#DIV/0!			20.6927	0	#DIV/0!	#DIV/0!	#DIV/0!		20.6927	0	#DIV/0!	#DIV/0!	#DIV/0!		20.6927	0	#DIV/0!	#DIV/0!	#DIV/0!
		316.361	419.14	31.6792	100	24.0579	26	0.12	0.7	45	637	20.6927	20.6928	3.94595e-05	0.000311759	0.000477283	0.000478235		20.6927	0	#DIV/0!	#DIV/0!	#DIV/0!		20.6927	0	#DIV/0!	#DIV/0!	#DIV/0!			20.6927	0	#DIV/0!	#DIV/0!	#DIV/0!		20.6927	0	#DIV/0!	#DIV/0!	#DIV/0!		20.6927	0	#DIV/0!	#DIV/0!	#DIV/0!
		317.628	419.142	31.8058	100	24.1308	26	0.12	0.7	45	638	20.6928	20.6928	3.92409e-05	0.000309282	0.000475381	0.000476328		20.6928	0	#DIV/0!	#DIV/0!	#DIV/0!		20.6928	0	#DIV/0!	#DIV/0!	#DIV/0!			20.6928	0	#DIV/0!	#DIV/0!	#DIV/0!		20.6928	0	#DIV/0!	#DIV/0!	#DIV/0!		20.6928	0	#DIV/0!	#DIV/0!	#DIV/0!
		318.897	419.145	31.9327	100	24.2038	26	0.12	0.7	45	639	20.6928	20.6929	3.90238e-05	0.000306828	0.000473489	0.000474431		20.6928	0	#DIV/0!	#DIV/0!	#DIV/0!		20.6928	0	#DIV/0!	#DIV/0!	#DIV/0!			20.6928	0	#DIV/0!	#DIV/0!	#DIV/0!		20.6928	0	#DIV/0!	#DIV/0!	#DIV/0!		20.6928	0	#DIV/0!	#DIV/0!	#DIV/0!
		320.17	419.148	32.0598	100	24.2768	26	0.12	0.7	45	640	20.6929	20.6929	3.88083e-05	0.000304397	0.000471608	0.000472545		20.6929	0	#DIV/0!	#DIV/0!	#DIV/0!		20.6929	0	#DIV/0!	#DIV/0!	#DIV/0!			20.6929	0	#DIV/0!	#DIV/0!	#DIV/0!		20.6929	0	#DIV/0!	#DIV/0!	#DIV/0!		20.6929	0	#DIV/0!	#DIV/0!	#DIV/0!
		321.446	419.15	32.1873	100	24.3498	26	0.12	0.7	45	641	20.6929	20.6929	3.85943e-05	0.00030199	0.000469738	0.000470669		20.6929	0	#DIV/0!	#DIV/0!	#DIV/0!		20.6929	0	#DIV/0!	#DIV/0!	#DIV/0!			20.6929	0	#DIV/0!	#DIV/0!	#DIV/0!		20.6929	0	#DIV/0!	#DIV/0!	#DIV/0!		20.6929	0	#DIV/0!	#DIV/0!	#DIV/0!
		322.725	419.153	32.3151	100	24.4229	26	0.12	0.7	45	642	20.6929	20.693	3.83818e-05	0.000299605	0.000467878	0.000468804		20.6929	0	#DIV/0!	#DIV/0!	#DIV/0!		20.6929	0	#DIV/0!	#DIV/0!	#DIV/0!			20.6929	0	#DIV/0!	#DIV/0!	#DIV/0!		20.6929	0	#DIV/0!	#DIV/0!	#DIV/0!		20.6929	0	#DIV/0!	#DIV/0!	#DIV/0!
		324.007	419.155	32.4432	100	24.496	26	0.12	0.7	45	643	20.693	20.693	3.81708e-05	0.000297242	0.000466028	0.000466949		20.693	0	#DIV/0!	#DIV/0!	#DIV/0!		20.693	0	#DIV/0!	#DIV/0!	#DIV/0!			20.693	0	#DIV/0!	#DIV/0!	#DIV/0!		20.693	0	#DIV/0!	#DIV/0!	#DIV/0!		20.693	0	#DIV/0!	#DIV/0!	#DIV/0!
		325.292	419.158	32.5717	100	24.5691	26	0.12	0.7	45	644	20.693	20.6931	3.79612e-05	0.000294902	0.000464188	0.000465104		20.693	0	#DIV/0!	#DIV/0!	#DIV/0!		20.693	0	#DIV/0!	#DIV/0!	#DIV/0!			20.693	0	#DIV/0!	#DIV/0!	#DIV/0!		20.693	0	#DIV/0!	#DIV/0!	#DIV/0!		20.693	0	#DIV/0!	#DIV/0!	#DIV/0!
		326.58	419.16	32.7004	100	24.6423	26	0.12	0.7	45	645	20.6931	20.6931	3.77532e-05	0.000292584	0.000462359	0.00046327		20.6931	0	#DIV/0!	#DIV/0!	#DIV/0!		20.6931	0	#DIV/0!	#DIV/0!	#DIV/0!			20.6931	0	#DIV/0!	#DIV/0!	#DIV/0!		20.6931	0	#DIV/0!	#DIV/0!	#DIV/0!		20.6931	0	#DIV/0!	#DIV/0!	#DIV/0!
		327.871	419.163	32.8294	100	24.7155	26	0.12	0.7	45	646	20.6931	20.6931	3.75466e-05	0.000290288	0.000460539	0.000461445		20.6931	0	#DIV/0!	#DIV/0!	#DIV/0!		20.6931	0	#DIV/0!	#DIV/0!	#DIV/0!			20.6931	0	#DIV/0!	#DIV/0!	#DIV/0!		20.6931	0	#DIV/0!	#DIV/0!	#DIV/0!		20.6931	0	#DIV/0!	#DIV/0!	#DIV/0!
		329.165	419.165	32.9588	100	24.7887	26	0.12	0.7	45	647	20.6931	20.6932	3.73414e-05	0.000288013	0.000458729	0.000459631		20.6931	0	#DIV/0!	#DIV/0!	#DIV/0!		20.6931	0	#DIV/0!	#DIV/0!	#DIV/0!			20.6931	0	#DIV/0!	#DIV/0!	#DIV/0!		20.6931	0	#DIV/0!	#DIV/0!	#DIV/0!		20.6931	0	#DIV/0!	#DIV/0!	#DIV/0!
		330.462	419.168	33.0884	100	24.862	26	0.12	0.7	45	648	20.6932	20.6932	3.71377e-05	0.000285759	0.00045693	0.000457826		20.6932	0	#DIV/0!	#DIV/0!	#DIV/0!		20.6932	0	#DIV/0!	#DIV/0!	#DIV/0!			20.6932	0	#DIV/0!	#DIV/0!	#DIV/0!		20.6932	0	#DIV/0!	#DIV/0!	#DIV/0!		20.6932	0	#DIV/0!	#DIV/0!	#DIV/0!
		331.763	419.17	33.2184	100	24.9353	26	0.12	0.7	45	649	20.6932	20.6932	3.69354e-05	0.000283527	0.00045514	0.000456031		20.6932	0	#DIV/0!	#DIV/0!	#DIV/0!		20.6932	0	#DIV/0!	#DIV/0!	#DIV/0!			20.6932	0	#DIV/0!	#DIV/0!	#DIV/0!		20.6932	0	#DIV/0!	#DIV/0!	#DIV/0!		20.6932	0	#DIV/0!	#DIV/0!	#DIV/0!
		333.066	419.173	33.3486	100	25.0086	26	0.12	0.7	45	650	20.6932	20.6933	3.67346e-05	0.000281315	0.00045336	0.000454246		20.6932	0	#DIV/0!	#DIV/0!	#DIV/0!		20.6932	0	#DIV/0!	#DIV/0!	#DIV/0!			20.6932	0	#DIV/0!	#DIV/0!	#DIV/0!		20.6932	0	#DIV/0!	#DIV/0!	#DIV/0!		20.6932	0	#DIV/0!	#DIV/0!	#DIV/0!
		334.373	419.175	33.4792	100	25.082	26	0.12	0.7	45	651	20.6933	20.6933	3.65351e-05	0.000279124	0.000451589	0.000452471		20.6933	0	#DIV/0!	#DIV/0!	#DIV/0!		20.6933	0	#DIV/0!	#DIV/0!	#DIV/0!			20.6933	0	#DIV/0!	#DIV/0!	#DIV/0!		20.6933	0	#DIV/0!	#DIV/0!	#DIV/0!		20.6933	0	#DIV/0!	#DIV/0!	#DIV/0!
		335.683	419.177	33.6101	100	25.1554	26	0.12	0.7	45	652	20.6933	20.6934	3.6337e-05	0.000276953	0.000449828	0.000450705		20.6933	0	#DIV/0!	#DIV/0!	#DIV/0!		20.6933	0	#DIV/0!	#DIV/0!	#DIV/0!			20.6933	0	#DIV/0!	#DIV/0!	#DIV/0!		20.6933	0	#DIV/0!	#DIV/0!	#DIV/0!		20.6933	0	#DIV/0!	#DIV/0!	#DIV/0!
		336.996	419.18	33.7413	100	25.2288	26	0.12	0.7	45	653	20.6934	20.6934	3.61403e-05	0.000274803	0.000448077	0.000448949		20.6934	0	#DIV/0!	#DIV/0!	#DIV/0!		20.6934	0	#DIV/0!	#DIV/0!	#DIV/0!			20.6934	0	#DIV/0!	#DIV/0!	#DIV/0!		20.6934	0	#DIV/0!	#DIV/0!	#DIV/0!		20.6934	0	#DIV/0!	#DIV/0!	#DIV/0!
		338.311	419.182	33.8728	100	25.3022	26	0.12	0.7	45	654	20.6934	20.6934	3.59449e-05	0.000272672	0.000446335	0.000447203		20.6934	0	#DIV/0!	#DIV/0!	#DIV/0!		20.6934	0	#DIV/0!	#DIV/0!	#DIV/0!			20.6934	0	#DIV/0!	#DIV/0!	#DIV/0!		20.6934	0	#DIV/0!	#DIV/0!	#DIV/0!		20.6934	0	#DIV/0!	#DIV/0!	#DIV/0!
		339.631	419.185	34.0047	100	25.3757	26	0.12	0.7	45	655	20.6934	20.6935	3.57509e-05	0.000270562	0.000444603	0.000445466		20.6934	0	#DIV/0!	#DIV/0!	#DIV/0!		20.6934	0	#DIV/0!	#DIV/0!	#DIV/0!			20.6934	0	#DIV/0!	#DIV/0!	#DIV/0!		20.6934	0	#DIV/0!	#DIV/0!	#DIV/0!		20.6934	0	#DIV/0!	#DIV/0!	#DIV/0!
		340.953	419.187	34.1368	100	25.4492	26	0.12	0.7	45	656	20.6935	20.6935	3.55582e-05	0.00026847	0.00044288	0.000443738		20.6935	0	#DIV/0!	#DIV/0!	#DIV/0!		20.6935	0	#DIV/0!	#DIV/0!	#DIV/0!			20.6935	0	#DIV/0!	#DIV/0!	#DIV/0!		20.6935	0	#DIV/0!	#DIV/0!	#DIV/0!		20.6935	0	#DIV/0!	#DIV/0!	#DIV/0!
		342.278	419.189	34.2692	100	25.5228	26	0.12	0.7	45	657	20.6935	20.6935	3.53669e-05	0.000266398	0.000441166	0.00044202		20.6935	0	#DIV/0!	#DIV/0!	#DIV/0!		20.6935	0	#DIV/0!	#DIV/0!	#DIV/0!			20.6935	0	#DIV/0!	#DIV/0!	#DIV/0!		20.6935	0	#DIV/0!	#DIV/0!	#DIV/0!		20.6935	0	#DIV/0!	#DIV/0!	#DIV/0!
		343.606	419.192	34.402	100	25.5963	26	0.12	0.7	45	658	20.6935	20.6936	3.51769e-05	0.000264345	0.000439462	0.000440311		20.6935	0	#DIV/0!	#DIV/0!	#DIV/0!		20.6935	0	#DIV/0!	#DIV/0!	#DIV/0!			20.6935	0	#DIV/0!	#DIV/0!	#DIV/0!		20.6935	0	#DIV/0!	#DIV/0!	#DIV/0!		20.6935	0	#DIV/0!	#DIV/0!	#DIV/0!
		344.938	419.194	34.5351	100	25.6699	26	0.12	0.7	45	659	20.6936	20.6936	3.49882e-05	0.000262311	0.000437766	0.000438611		20.6936	0	#DIV/0!	#DIV/0!	#DIV/0!		20.6936	0	#DIV/0!	#DIV/0!	#DIV/0!			20.6936	0	#DIV/0!	#DIV/0!	#DIV/0!		20.6936	0	#DIV/0!	#DIV/0!	#DIV/0!		20.6936	0	#DIV/0!	#DIV/0!	#DIV/0!
		346.273	419.196	34.6685	100	25.7436	26	0.12	0.7	45	660	20.6936	20.6936	3.48007e-05	0.000260296	0.00043608	0.00043692		20.6936	0	#DIV/0!	#DIV/0!	#DIV/0!		20.6936	0	#DIV/0!	#DIV/0!	#DIV/0!			20.6936	0	#DIV/0!	#DIV/0!	#DIV/0!		20.6936	0	#DIV/0!	#DIV/0!	#DIV/0!		20.6936	0	#DIV/0!	#DIV/0!	#DIV/0!
		347.611	419.198	34.8022	100	25.8172	26	0.12	0.7	45	661	20.6936	20.6937	3.46146e-05	0.000258299	0.000434403	0.000435238		20.6936	0	#DIV/0!	#DIV/0!	#DIV/0!		20.6936	0	#DIV/0!	#DIV/0!	#DIV/0!			20.6936	0	#DIV/0!	#DIV/0!	#DIV/0!		20.6936	0	#DIV/0!	#DIV/0!	#DIV/0!		20.6936	0	#DIV/0!	#DIV/0!	#DIV/0!
		348.951	419.201	34.9362	100	25.8909	26	0.12	0.7	45	662	20.6937	20.6937	3.44298e-05	0.000256321	0.000432735	0.000433566		20.6937	0	#DIV/0!	#DIV/0!	#DIV/0!		20.6937	0	#DIV/0!	#DIV/0!	#DIV/0!			20.6937	0	#DIV/0!	#DIV/0!	#DIV/0!		20.6937	0	#DIV/0!	#DIV/0!	#DIV/0!		20.6937	0	#DIV/0!	#DIV/0!	#DIV/0!
		350.296	419.203	35.0705	100	25.9646	26	0.12	0.7	45	663	20.6937	20.6937	3.42462e-05	0.000254361	0.000431075	0.000431902		20.6937	0	#DIV/0!	#DIV/0!	#DIV/0!		20.6937	0	#DIV/0!	#DIV/0!	#DIV/0!			20.6937	0	#DIV/0!	#DIV/0!	#DIV/0!		20.6937	0	#DIV/0!	#DIV/0!	#DIV/0!		20.6937	0	#DIV/0!	#DIV/0!	#DIV/0!
		351.643	419.205	35.2051	100	26.0383	26	0.12	0.7	45	664	20.6937	20.6938	3.40638e-05	0.000252418	0.000429425	0.000430247		20.6937	0	#DIV/0!	#DIV/0!	#DIV/0!		20.6937	0	#DIV/0!	#DIV/0!	#DIV/0!			20.6937	0	#DIV/0!	#DIV/0!	#DIV/0!		20.6937	0	#DIV/0!	#DIV/0!	#DIV/0!		20.6937	0	#DIV/0!	#DIV/0!	#DIV/0!
		352.993	419.208	35.3401	100	26.1121	26	0.12	0.7	45	665	20.6938	20.6938	3.38827e-05	0.000250493	0.000427783	0.000428601		20.6938	0	#DIV/0!	#DIV/0!	#DIV/0!		20.6938	0	#DIV/0!	#DIV/0!	#DIV/0!			20.6938	0	#DIV/0!	#DIV/0!	#DIV/0!		20.6938	0	#DIV/0!	#DIV/0!	#DIV/0!		20.6938	0	#DIV/0!	#DIV/0!	#DIV/0!
		354.347	419.21	35.4753	100	26.1858	26	0.12	0.7	45	666	20.6938	20.6938	3.37029e-05	0.000248586	0.00042615	0.000426964		20.6938	0	#DIV/0!	#DIV/0!	#DIV/0!		20.6938	0	#DIV/0!	#DIV/0!	#DIV/0!			20.6938	0	#DIV/0!	#DIV/0!	#DIV/0!		20.6938	0	#DIV/0!	#DIV/0!	#DIV/0!		20.6938	0	#DIV/0!	#DIV/0!	#DIV/0!
		355.703	419.212	35.6109	100	26.2596	26	0.12	0.7	45	667	20.6938	20.6939	3.35242e-05	0.000246696	0.000424526	0.000425335		20.6938	0	#DIV/0!	#DIV/0!	#DIV/0!		20.6938	0	#DIV/0!	#DIV/0!	#DIV/0!			20.6938	0	#DIV/0!	#DIV/0!	#DIV/0!		20.6938	0	#DIV/0!	#DIV/0!	#DIV/0!		20.6938	0	#DIV/0!	#DIV/0!	#DIV/0!
		357.063	419.214	35.7468	100	26.3334	26	0.12	0.7	45	668	20.6939	20.6939	3.33468e-05	0.000244823	0.000422911	0.000423715		20.6939	0	#DIV/0!	#DIV/0!	#DIV/0!		20.6939	0	#DIV/0!	#DIV/0!	#DIV/0!			20.6939	0	#DIV/0!	#DIV/0!	#DIV/0!		20.6939	0	#DIV/0!	#DIV/0!	#DIV/0!		20.6939	0	#DIV/0!	#DIV/0!	#DIV/0!
		358.426	419.216	35.883	100	26.4073	26	0.12	0.7	45	669	20.6939	20.6939	3.31705e-05	0.000242968	0.000421303	0.000422104		20.6939	0	#DIV/0!	#DIV/0!	#DIV/0!		20.6939	0	#DIV/0!	#DIV/0!	#DIV/0!			20.6939	0	#DIV/0!	#DIV/0!	#DIV/0!		20.6939	0	#DIV/0!	#DIV/0!	#DIV/0!		20.6939	0	#DIV/0!	#DIV/0!	#DIV/0!
		359.792	419.219	36.0195	100	26.4811	26	0.12	0.7	45	670	20.6939	20.694	3.29955e-05	0.000241129	0.000419705	0.000420501		20.6939	0	#DIV/0!	#DIV/0!	#DIV/0!		20.6939	0	#DIV/0!	#DIV/0!	#DIV/0!			20.6939	0	#DIV/0!	#DIV/0!	#DIV/0!		20.6939	0	#DIV/0!	#DIV/0!	#DIV/0!		20.6939	0	#DIV/0!	#DIV/0!	#DIV/0!
		361.161	419.221	36.1564	100	26.555	26	0.12	0.7	45	671	20.694	20.694	3.28217e-05	0.000239307	0.000418115	0.000418907		20.694	0	#DIV/0!	#DIV/0!	#DIV/0!		20.694	0	#DIV/0!	#DIV/0!	#DIV/0!			20.694	0	#DIV/0!	#DIV/0!	#DIV/0!		20.694	0	#DIV/0!	#DIV/0!	#DIV/0!		20.694	0	#DIV/0!	#DIV/0!	#DIV/0!
		362.534	419.223	36.2935	100	26.6289	26	0.12	0.7	45	672	20.694	20.694	3.2649e-05	0.000237501	0.000416533	0.000417321		20.694	0	#DIV/0!	#DIV/0!	#DIV/0!		20.694	0	#DIV/0!	#DIV/0!	#DIV/0!			20.694	0	#DIV/0!	#DIV/0!	#DIV/0!		20.694	0	#DIV/0!	#DIV/0!	#DIV/0!		20.694	0	#DIV/0!	#DIV/0!	#DIV/0!
		363.909	419.225	36.431	100	26.7029	26	0.12	0.7	45	673	20.694	20.6941	3.24774e-05	0.000235711	0.00041496	0.000415743		20.694	0	#DIV/0!	#DIV/0!	#DIV/0!		20.694	0	#DIV/0!	#DIV/0!	#DIV/0!			20.694	0	#DIV/0!	#DIV/0!	#DIV/0!		20.694	0	#DIV/0!	#DIV/0!	#DIV/0!		20.694	0	#DIV/0!	#DIV/0!	#DIV/0!
		365.288	419.227	36.5688	100	26.7768	26	0.12	0.7	45	674	20.6941	20.6941	3.23071e-05	0.000233938	0.000413394	0.000414174		20.6941	0	#DIV/0!	#DIV/0!	#DIV/0!		20.6941	0	#DIV/0!	#DIV/0!	#DIV/0!			20.6941	0	#DIV/0!	#DIV/0!	#DIV/0!		20.6941	0	#DIV/0!	#DIV/0!	#DIV/0!		20.6941	0	#DIV/0!	#DIV/0!	#DIV/0!
		366.67	419.229	36.7069	100	26.8508	26	0.12	0.7	45	675	20.6941	20.6941	3.21379e-05	0.00023218	0.000411838	0.000412613		20.6941	0	#DIV/0!	#DIV/0!	#DIV/0!		20.6941	0	#DIV/0!	#DIV/0!	#DIV/0!			20.6941	0	#DIV/0!	#DIV/0!	#DIV/0!		20.6941	0	#DIV/0!	#DIV/0!	#DIV/0!		20.6941	0	#DIV/0!	#DIV/0!	#DIV/0!
		368.055	419.231	36.8453	100	26.9248	26	0.12	0.7	45	676	20.6941	20.6942	3.19698e-05	0.000230438	0.000410289	0.00041106		20.6941	0	#DIV/0!	#DIV/0!	#DIV/0!		20.6941	0	#DIV/0!	#DIV/0!	#DIV/0!			20.6941	0	#DIV/0!	#DIV/0!	#DIV/0!		20.6941	0	#DIV/0!	#DIV/0!	#DIV/0!		20.6941	0	#DIV/0!	#DIV/0!	#DIV/0!
		369.443	419.234	36.984	100	26.9988	26	0.12	0.7	45	677	20.6942	20.6942	3.18028e-05	0.000228712	0.000408748	0.000409516		20.6942	0	#DIV/0!	#DIV/0!	#DIV/0!		20.6942	0	#DIV/0!	#DIV/0!	#DIV/0!			20.6942	0	#DIV/0!	#DIV/0!	#DIV/0!		20.6942	0	#DIV/0!	#DIV/0!	#DIV/0!		20.6942	0	#DIV/0!	#DIV/0!	#DIV/0!
		370.834	419.236	37.1231	100	27.0728	26	0.12	0.7	45	678	20.6942	20.6942	3.1637e-05	0.000227002	0.000407216	0.000407979		20.6942	0	#DIV/0!	#DIV/0!	#DIV/0!		20.6942	0	#DIV/0!	#DIV/0!	#DIV/0!			20.6942	0	#DIV/0!	#DIV/0!	#DIV/0!		20.6942	0	#DIV/0!	#DIV/0!	#DIV/0!		20.6942	0	#DIV/0!	#DIV/0!	#DIV/0!
		372.229	419.238	37.2625	100	27.1469	26	0.12	0.7	45	679	20.6942	20.6943	3.14722e-05	0.000225306	0.000405691	0.000406451		20.6942	0	#DIV/0!	#DIV/0!	#DIV/0!		20.6942	0	#DIV/0!	#DIV/0!	#DIV/0!			20.6942	0	#DIV/0!	#DIV/0!	#DIV/0!		20.6942	0	#DIV/0!	#DIV/0!	#DIV/0!		20.6942	0	#DIV/0!	#DIV/0!	#DIV/0!
		373.627	419.24	37.4021	100	27.2209	26	0.12	0.7	45	680	20.6943	20.6943	3.13086e-05	0.000223626	0.000404174	0.00040493		20.6943	0	#DIV/0!	#DIV/0!	#DIV/0!		20.6943	0	#DIV/0!	#DIV/0!	#DIV/0!			20.6943	0	#DIV/0!	#DIV/0!	#DIV/0!		20.6943	0	#DIV/0!	#DIV/0!	#DIV/0!		20.6943	0	#DIV/0!	#DIV/0!	#DIV/0!
		375.028	419.242	37.5421	100	27.295	26	0.12	0.7	45	681	20.6943	20.6943	3.1146e-05	0.000221961	0.000402665	0.000403417		20.6943	0	#DIV/0!	#DIV/0!	#DIV/0!		20.6943	0	#DIV/0!	#DIV/0!	#DIV/0!			20.6943	0	#DIV/0!	#DIV/0!	#DIV/0!		20.6943	0	#DIV/0!	#DIV/0!	#DIV/0!		20.6943	0	#DIV/0!	#DIV/0!	#DIV/0!
		376.432	419.244	37.6825	100	27.3691	26	0.12	0.7	45	682	20.6943	20.6944	3.09845e-05	0.00022031	0.000401164	0.000401912		20.6943	0	#DIV/0!	#DIV/0!	#DIV/0!		20.6943	0	#DIV/0!	#DIV/0!	#DIV/0!			20.6943	0	#DIV/0!	#DIV/0!	#DIV/0!		20.6943	0	#DIV/0!	#DIV/0!	#DIV/0!		20.6943	0	#DIV/0!	#DIV/0!	#DIV/0!
		377.839	419.246	37.8231	100	27.4432	26	0.12	0.7	45	683	20.6944	20.6944	3.08241e-05	0.000218674	0.000399671	0.000400415		20.6944	0	#DIV/0!	#DIV/0!	#DIV/0!		20.6944	0	#DIV/0!	#DIV/0!	#DIV/0!			20.6944	0	#DIV/0!	#DIV/0!	#DIV/0!		20.6944	0	#DIV/0!	#DIV/0!	#DIV/0!		20.6944	0	#DIV/0!	#DIV/0!	#DIV/0!
		379.25	419.248	37.9641	100	27.5174	26	0.12	0.7	45	684	20.6944	20.6944	3.06648e-05	0.000217053	0.000398186	0.000398926		20.6944	0	#DIV/0!	#DIV/0!	#DIV/0!		20.6944	0	#DIV/0!	#DIV/0!	#DIV/0!			20.6944	0	#DIV/0!	#DIV/0!	#DIV/0!		20.6944	0	#DIV/0!	#DIV/0!	#DIV/0!		20.6944	0	#DIV/0!	#DIV/0!	#DIV/0!
		380.663	419.25	38.1053	100	27.5915	26	0.12	0.7	45	685	20.6944	20.6944	3.05065e-05	0.000215446	0.000396708	0.000397445		20.6944	0	#DIV/0!	#DIV/0!	#DIV/0!		20.6944	0	#DIV/0!	#DIV/0!	#DIV/0!			20.6944	0	#DIV/0!	#DIV/0!	#DIV/0!		20.6944	0	#DIV/0!	#DIV/0!	#DIV/0!		20.6944	0	#DIV/0!	#DIV/0!	#DIV/0!
		382.08	419.252	38.2469	100	27.6657	26	0.12	0.7	45	686	20.6944	20.6945	3.03493e-05	0.000213853	0.000395238	0.000395971		20.6944	0	#DIV/0!	#DIV/0!	#DIV/0!		20.6944	0	#DIV/0!	#DIV/0!	#DIV/0!			20.6944	0	#DIV/0!	#DIV/0!	#DIV/0!		20.6944	0	#DIV/0!	#DIV/0!	#DIV/0!		20.6944	0	#DIV/0!	#DIV/0!	#DIV/0!
		383.5	419.254	38.3889	100	27.7398	26	0.12	0.7	45	687	20.6945	20.6945	3.01931e-05	0.000212275	0.000393776	0.000394504		20.6945	0	#DIV/0!	#DIV/0!	#DIV/0!		20.6945	0	#DIV/0!	#DIV/0!	#DIV/0!			20.6945	0	#DIV/0!	#DIV/0!	#DIV/0!		20.6945	0	#DIV/0!	#DIV/0!	#DIV/0!		20.6945	0	#DIV/0!	#DIV/0!	#DIV/0!
		384.923	419.256	38.5311	100	27.814	26	0.12	0.7	45	688	20.6945	20.6945	3.00379e-05	0.00021071	0.000392321	0.000393046		20.6945	0	#DIV/0!	#DIV/0!	#DIV/0!		20.6945	0	#DIV/0!	#DIV/0!	#DIV/0!			20.6945	0	#DIV/0!	#DIV/0!	#DIV/0!		20.6945	0	#DIV/0!	#DIV/0!	#DIV/0!		20.6945	0	#DIV/0!	#DIV/0!	#DIV/0!
		386.35	419.258	38.6737	100	27.8882	26	0.12	0.7	45	689	20.6945	20.6946	2.98838e-05	0.000209159	0.000390873	0.000391594		20.6945	0	#DIV/0!	#DIV/0!	#DIV/0!		20.6945	0	#DIV/0!	#DIV/0!	#DIV/0!			20.6945	0	#DIV/0!	#DIV/0!	#DIV/0!		20.6945	0	#DIV/0!	#DIV/0!	#DIV/0!		20.6945	0	#DIV/0!	#DIV/0!	#DIV/0!
		387.78	419.26	38.8165	100	27.9625	26	0.12	0.7	45	690	20.6946	20.6946	2.97306e-05	0.000207622	0.000389433	0.000390151		20.6946	0	#DIV/0!	#DIV/0!	#DIV/0!		20.6946	0	#DIV/0!	#DIV/0!	#DIV/0!			20.6946	0	#DIV/0!	#DIV/0!	#DIV/0!		20.6946	0	#DIV/0!	#DIV/0!	#DIV/0!		20.6946	0	#DIV/0!	#DIV/0!	#DIV/0!
		389.212	419.262	38.9597	100	28.0367	26	0.12	0.7	45	691	20.6946	20.6946	2.95785e-05	0.000206098	0.000388	0.000388714		20.6946	0	#DIV/0!	#DIV/0!	#DIV/0!		20.6946	0	#DIV/0!	#DIV/0!	#DIV/0!			20.6946	0	#DIV/0!	#DIV/0!	#DIV/0!		20.6946	0	#DIV/0!	#DIV/0!	#DIV/0!		20.6946	0	#DIV/0!	#DIV/0!	#DIV/0!
		390.649	419.264	39.1032	100	28.1109	26	0.12	0.7	45	692	20.6946	20.6947	2.94273e-05	0.000204587	0.000386575	0.000387285		20.6946	0	#DIV/0!	#DIV/0!	#DIV/0!		20.6946	0	#DIV/0!	#DIV/0!	#DIV/0!			20.6946	0	#DIV/0!	#DIV/0!	#DIV/0!		20.6946	0	#DIV/0!	#DIV/0!	#DIV/0!		20.6946	0	#DIV/0!	#DIV/0!	#DIV/0!
		392.088	419.266	39.2471	100	28.1852	26	0.12	0.7	45	693	20.6947	20.6947	2.92772e-05	0.00020309	0.000385157	0.000385864		20.6947	0	#DIV/0!	#DIV/0!	#DIV/0!		20.6947	0	#DIV/0!	#DIV/0!	#DIV/0!			20.6947	0	#DIV/0!	#DIV/0!	#DIV/0!		20.6947	0	#DIV/0!	#DIV/0!	#DIV/0!		20.6947	0	#DIV/0!	#DIV/0!	#DIV/0!
		393.53	419.268	39.3912	100	28.2595	26	0.12	0.7	45	694	20.6947	20.6947	2.9128e-05	0.000201606	0.000383746	0.000384449		20.6947	0	#DIV/0!	#DIV/0!	#DIV/0!		20.6947	0	#DIV/0!	#DIV/0!	#DIV/0!			20.6947	0	#DIV/0!	#DIV/0!	#DIV/0!		20.6947	0	#DIV/0!	#DIV/0!	#DIV/0!		20.6947	0	#DIV/0!	#DIV/0!	#DIV/0!
		394.976	419.27	39.5357	100	28.3338	26	0.12	0.7	45	695	20.6947	20.6947	2.89798e-05	0.000200135	0.000382342	0.000383042		20.6947	0	#DIV/0!	#DIV/0!	#DIV/0!		20.6947	0	#DIV/0!	#DIV/0!	#DIV/0!			20.6947	0	#DIV/0!	#DIV/0!	#DIV/0!		20.6947	0	#DIV/0!	#DIV/0!	#DIV/0!		20.6947	0	#DIV/0!	#DIV/0!	#DIV/0!
		396.425	419.272	39.6805	100	28.4081	26	0.12	0.7	45	696	20.6947	20.6948	2.88326e-05	0.000198676	0.000380946	0.000381642		20.6947	0	#DIV/0!	#DIV/0!	#DIV/0!		20.6947	0	#DIV/0!	#DIV/0!	#DIV/0!			20.6947	0	#DIV/0!	#DIV/0!	#DIV/0!		20.6947	0	#DIV/0!	#DIV/0!	#DIV/0!		20.6947	0	#DIV/0!	#DIV/0!	#DIV/0!
		397.877	419.273	39.8256	100	28.4824	26	0.12	0.7	45	697	20.6948	20.6948	2.86863e-05	0.000197231	0.000379556	0.000380249		20.6948	0	#DIV/0!	#DIV/0!	#DIV/0!		20.6948	0	#DIV/0!	#DIV/0!	#DIV/0!			20.6948	0	#DIV/0!	#DIV/0!	#DIV/0!		20.6948	0	#DIV/0!	#DIV/0!	#DIV/0!		20.6948	0	#DIV/0!	#DIV/0!	#DIV/0!
		399.332	419.275	39.9711	100	28.5567	26	0.12	0.7	45	698	20.6948	20.6948	2.8541e-05	0.000195798	0.000378174	0.000378863		20.6948	0	#DIV/0!	#DIV/0!	#DIV/0!		20.6948	0	#DIV/0!	#DIV/0!	#DIV/0!			20.6948	0	#DIV/0!	#DIV/0!	#DIV/0!		20.6948	0	#DIV/0!	#DIV/0!	#DIV/0!		20.6948	0	#DIV/0!	#DIV/0!	#DIV/0!
		400.791	419.277	40.1169	100	28.631	26	0.12	0.7	45	699	20.6948	20.6949	2.83966e-05	0.000194377	0.000376799	0.000377484		20.6948	0	#DIV/0!	#DIV/0!	#DIV/0!		20.6948	0	#DIV/0!	#DIV/0!	#DIV/0!			20.6948	0	#DIV/0!	#DIV/0!	#DIV/0!		20.6948	0	#DIV/0!	#DIV/0!	#DIV/0!		20.6948	0	#DIV/0!	#DIV/0!	#DIV/0!
		402.253	419.279	40.2629	100	28.7053	26	0.12	0.7	45	700	20.6949	20.6949	2.82532e-05	0.000192969	0.00037543	0.000376112		20.6949	0	#DIV/0!	#DIV/0!	#DIV/0!		20.6949	0	#DIV/0!	#DIV/0!	#DIV/0!			20.6949	0	#DIV/0!	#DIV/0!	#DIV/0!		20.6949	0	#DIV/0!	#DIV/0!	#DIV/0!		20.6949	0	#DIV/0!	#DIV/0!	#DIV/0!
		403.718	419.281	40.4094	100	28.7797	26	0.12	0.7	45	701	20.6949	20.6949	2.81107e-05	0.000191572	0.000374069	0.000374747		20.6949	0	#DIV/0!	#DIV/0!	#DIV/0!		20.6949	0	#DIV/0!	#DIV/0!	#DIV/0!			20.6949	0	#DIV/0!	#DIV/0!	#DIV/0!		20.6949	0	#DIV/0!	#DIV/0!	#DIV/0!		20.6949	0	#DIV/0!	#DIV/0!	#DIV/0!
		405.186	419.283	40.5561	100	28.854	26	0.12	0.7	45	702	20.6949	20.6949	2.79691e-05	0.000190188	0.000372714	0.000373389		20.6949	0	#DIV/0!	#DIV/0!	#DIV/0!		20.6949	0	#DIV/0!	#DIV/0!	#DIV/0!			20.6949	0	#DIV/0!	#DIV/0!	#DIV/0!		20.6949	0	#DIV/0!	#DIV/0!	#DIV/0!		20.6949	0	#DIV/0!	#DIV/0!	#DIV/0!
		406.658	419.285	40.7032	100	28.9284	26	0.12	0.7	45	703	20.6949	20.695	2.78284e-05	0.000188816	0.000371367	0.000372038		20.6949	0	#DIV/0!	#DIV/0!	#DIV/0!		20.6949	0	#DIV/0!	#DIV/0!	#DIV/0!			20.6949	0	#DIV/0!	#DIV/0!	#DIV/0!		20.6949	0	#DIV/0!	#DIV/0!	#DIV/0!		20.6949	0	#DIV/0!	#DIV/0!	#DIV/0!
		408.133	419.286	40.8505	100	29.0028	26	0.12	0.7	45	704	20.695	20.695	2.76886e-05	0.000187456	0.000370026	0.000370694		20.695	0	#DIV/0!	#DIV/0!	#DIV/0!		20.695	0	#DIV/0!	#DIV/0!	#DIV/0!			20.695	0	#DIV/0!	#DIV/0!	#DIV/0!		20.695	0	#DIV/0!	#DIV/0!	#DIV/0!		20.695	0	#DIV/0!	#DIV/0!	#DIV/0!
		409.611	419.288	40.9982	100	29.0771	26	0.12	0.7	45	705	20.695	20.695	2.75497e-05	0.000186107	0.000368691	0.000369356		20.695	0	#DIV/0!	#DIV/0!	#DIV/0!		20.695	0	#DIV/0!	#DIV/0!	#DIV/0!			20.695	0	#DIV/0!	#DIV/0!	#DIV/0!		20.695	0	#DIV/0!	#DIV/0!	#DIV/0!		20.695	0	#DIV/0!	#DIV/0!	#DIV/0!
		411.092	419.29	41.1463	100	29.1515	26	0.12	0.7	45	706	20.695	20.6951	2.74117e-05	0.00018477	0.000367364	0.000368025		20.695	0	#DIV/0!	#DIV/0!	#DIV/0!		20.695	0	#DIV/0!	#DIV/0!	#DIV/0!			20.695	0	#DIV/0!	#DIV/0!	#DIV/0!		20.695	0	#DIV/0!	#DIV/0!	#DIV/0!		20.695	0	#DIV/0!	#DIV/0!	#DIV/0!
		412.576	419.292	41.2946	100	29.2259	26	0.12	0.7	45	707	20.6951	20.6951	2.72746e-05	0.000183445	0.000366043	0.000366701		20.6951	0	#DIV/0!	#DIV/0!	#DIV/0!		20.6951	0	#DIV/0!	#DIV/0!	#DIV/0!			20.6951	0	#DIV/0!	#DIV/0!	#DIV/0!		20.6951	0	#DIV/0!	#DIV/0!	#DIV/0!		20.6951	0	#DIV/0!	#DIV/0!	#DIV/0!
		414.064	419.294	41.4433	100	29.3003	26	0.12	0.7	45	708	20.6951	20.6951	2.71384e-05	0.00018213	0.000364729	0.000365384		20.6951	0	#DIV/0!	#DIV/0!	#DIV/0!		20.6951	0	#DIV/0!	#DIV/0!	#DIV/0!			20.6951	0	#DIV/0!	#DIV/0!	#DIV/0!		20.6951	0	#DIV/0!	#DIV/0!	#DIV/0!		20.6951	0	#DIV/0!	#DIV/0!	#DIV/0!
		415.555	419.295	41.5923	100	29.3747	26	0.12	0.7	45	709	20.6951	20.6951	2.7003e-05	0.000180828	0.000363421	0.000364073		20.6951	0	#DIV/0!	#DIV/0!	#DIV/0!		20.6951	0	#DIV/0!	#DIV/0!	#DIV/0!			20.6951	0	#DIV/0!	#DIV/0!	#DIV/0!		20.6951	0	#DIV/0!	#DIV/0!	#DIV/0!		20.6951	0	#DIV/0!	#DIV/0!	#DIV/0!
		417.049	419.297	41.7416	100	29.4491	26	0.12	0.7	45	710	20.6951	20.6952	2.68685e-05	0.000179536	0.00036212	0.000362768		20.6951	0	#DIV/0!	#DIV/0!	#DIV/0!		20.6951	0	#DIV/0!	#DIV/0!	#DIV/0!			20.6951	0	#DIV/0!	#DIV/0!	#DIV/0!		20.6951	0	#DIV/0!	#DIV/0!	#DIV/0!		20.6951	0	#DIV/0!	#DIV/0!	#DIV/0!
		418.547	419.299	41.8913	100	29.5235	26	0.12	0.7	45	711	20.6952	20.6952	2.67349e-05	0.000178255	0.000360825	0.00036147		20.6952	0	#DIV/0!	#DIV/0!	#DIV/0!		20.6952	0	#DIV/0!	#DIV/0!	#DIV/0!			20.6952	0	#DIV/0!	#DIV/0!	#DIV/0!		20.6952	0	#DIV/0!	#DIV/0!	#DIV/0!		20.6952	0	#DIV/0!	#DIV/0!	#DIV/0!
		420.047	419.301	42.0413	100	29.5979	26	0.12	0.7	45	712	20.6952	20.6952	2.66021e-05	0.000176985	0.000359537	0.000360179		20.6952	0	#DIV/0!	#DIV/0!	#DIV/0!		20.6952	0	#DIV/0!	#DIV/0!	#DIV/0!			20.6952	0	#DIV/0!	#DIV/0!	#DIV/0!		20.6952	0	#DIV/0!	#DIV/0!	#DIV/0!		20.6952	0	#DIV/0!	#DIV/0!	#DIV/0!
		421.552	419.303	42.1916	100	29.6724	26	0.12	0.7	45	713	20.6952	20.6952	2.64702e-05	0.000175726	0.000358255	0.000358894		20.6952	0	#DIV/0!	#DIV/0!	#DIV/0!		20.6952	0	#DIV/0!	#DIV/0!	#DIV/0!			20.6952	0	#DIV/0!	#DIV/0!	#DIV/0!		20.6952	0	#DIV/0!	#DIV/0!	#DIV/0!		20.6952	0	#DIV/0!	#DIV/0!	#DIV/0!
		423.059	419.304	42.3422	100	29.7468	26	0.12	0.7	45	714	20.6952	20.6953	2.63391e-05	0.000174478	0.000356979	0.000357615		20.6952	0	#DIV/0!	#DIV/0!	#DIV/0!		20.6952	0	#DIV/0!	#DIV/0!	#DIV/0!			20.6952	0	#DIV/0!	#DIV/0!	#DIV/0!		20.6952	0	#DIV/0!	#DIV/0!	#DIV/0!		20.6952	0	#DIV/0!	#DIV/0!	#DIV/0!
		424.569	419.306	42.4932	100	29.8212	26	0.12	0.7	45	715	20.6953	20.6953	2.62088e-05	0.00017324	0.00035571	0.000356343		20.6953	0	#DIV/0!	#DIV/0!	#DIV/0!		20.6953	0	#DIV/0!	#DIV/0!	#DIV/0!			20.6953	0	#DIV/0!	#DIV/0!	#DIV/0!		20.6953	0	#DIV/0!	#DIV/0!	#DIV/0!		20.6953	0	#DIV/0!	#DIV/0!	#DIV/0!
		426.083	419.308	42.6445	100	29.8956	26	0.12	0.7	45	716	20.6953	20.6953	2.60794e-05	0.000172013	0.000354447	0.000355077		20.6953	0	#DIV/0!	#DIV/0!	#DIV/0!		20.6953	0	#DIV/0!	#DIV/0!	#DIV/0!			20.6953	0	#DIV/0!	#DIV/0!	#DIV/0!		20.6953	0	#DIV/0!	#DIV/0!	#DIV/0!		20.6953	0	#DIV/0!	#DIV/0!	#DIV/0!
		427.6	419.309	42.7961	100	29.9701	26	0.12	0.7	45	717	20.6953	20.6953	2.59507e-05	0.000170796	0.000353191	0.000353817		20.6953	0	#DIV/0!	#DIV/0!	#DIV/0!		20.6953	0	#DIV/0!	#DIV/0!	#DIV/0!			20.6953	0	#DIV/0!	#DIV/0!	#DIV/0!		20.6953	0	#DIV/0!	#DIV/0!	#DIV/0!		20.6953	0	#DIV/0!	#DIV/0!	#DIV/0!
		429.121	419.311	42.948	100	30.0445	26	0.12	0.7	45	718	20.6953	20.6954	2.58229e-05	0.000169589	0.00035194	0.000352563		20.6953	0	#DIV/0!	#DIV/0!	#DIV/0!		20.6953	0	#DIV/0!	#DIV/0!	#DIV/0!			20.6953	0	#DIV/0!	#DIV/0!	#DIV/0!		20.6953	0	#DIV/0!	#DIV/0!	#DIV/0!		20.6953	0	#DIV/0!	#DIV/0!	#DIV/0!
		430.644	419.313	43.1003	100	30.1189	26	0.12	0.7	45	719	20.6954	20.6954	2.56959e-05	0.000168393	0.000350696	0.000351316		20.6954	0	#DIV/0!	#DIV/0!	#DIV/0!		20.6954	0	#DIV/0!	#DIV/0!	#DIV/0!			20.6954	0	#DIV/0!	#DIV/0!	#DIV/0!		20.6954	0	#DIV/0!	#DIV/0!	#DIV/0!		20.6954	0	#DIV/0!	#DIV/0!	#DIV/0!
		432.171	419.315	43.2529	100	30.1934	26	0.12	0.7	45	720	20.6954	20.6954	2.55697e-05	0.000167207	0.000349458	0.000350075		20.6954	0	#DIV/0!	#DIV/0!	#DIV/0!		20.6954	0	#DIV/0!	#DIV/0!	#DIV/0!			20.6954	0	#DIV/0!	#DIV/0!	#DIV/0!		20.6954	0	#DIV/0!	#DIV/0!	#DIV/0!		20.6954	0	#DIV/0!	#DIV/0!	#DIV/0!
		433.701	419.316	43.4058	100	30.2678	26	0.12	0.7	45	721	20.6954	20.6955	2.54443e-05	0.00016603	0.000348226	0.00034884		20.6954	0	#DIV/0!	#DIV/0!	#DIV/0!		20.6954	0	#DIV/0!	#DIV/0!	#DIV/0!			20.6954	0	#DIV/0!	#DIV/0!	#DIV/0!		20.6954	0	#DIV/0!	#DIV/0!	#DIV/0!		20.6954	0	#DIV/0!	#DIV/0!	#DIV/0!
		435.235	419.318	43.5591	100	30.3423	26	0.12	0.7	45	722	20.6955	20.6955	2.53197e-05	0.000164864	0.000347	0.000347611		20.6955	0	#DIV/0!	#DIV/0!	#DIV/0!		20.6955	0	#DIV/0!	#DIV/0!	#DIV/0!			20.6955	0	#DIV/0!	#DIV/0!	#DIV/0!		20.6955	0	#DIV/0!	#DIV/0!	#DIV/0!		20.6955	0	#DIV/0!	#DIV/0!	#DIV/0!
		436.772	419.32	43.7126	100	30.4167	26	0.12	0.7	45	723	20.6955	20.6955	2.51958e-05	0.000163707	0.00034578	0.000346388		20.6955	0	#DIV/0!	#DIV/0!	#DIV/0!		20.6955	0	#DIV/0!	#DIV/0!	#DIV/0!			20.6955	0	#DIV/0!	#DIV/0!	#DIV/0!		20.6955	0	#DIV/0!	#DIV/0!	#DIV/0!		20.6955	0	#DIV/0!	#DIV/0!	#DIV/0!
		438.312	419.321	43.8665	100	30.4911	26	0.12	0.7	45	724	20.6955	20.6955	2.50727e-05	0.00016256	0.000344565	0.000345171		20.6955	0	#DIV/0!	#DIV/0!	#DIV/0!		20.6955	0	#DIV/0!	#DIV/0!	#DIV/0!			20.6955	0	#DIV/0!	#DIV/0!	#DIV/0!		20.6955	0	#DIV/0!	#DIV/0!	#DIV/0!		20.6955	0	#DIV/0!	#DIV/0!	#DIV/0!
		439.855	419.323	44.0208	100	30.5656	26	0.12	0.7	45	725	20.6955	20.6956	2.49504e-05	0.000161423	0.000343357	0.00034396		20.6955	0	#DIV/0!	#DIV/0!	#DIV/0!		20.6955	0	#DIV/0!	#DIV/0!	#DIV/0!			20.6955	0	#DIV/0!	#DIV/0!	#DIV/0!		20.6955	0	#DIV/0!	#DIV/0!	#DIV/0!		20.6955	0	#DIV/0!	#DIV/0!	#DIV/0!
		441.402	419.325	44.1754	100	30.64	26	0.12	0.7	45	726	20.6956	20.6956	2.48289e-05	0.000160295	0.000342155	0.000342754		20.6956	0	#DIV/0!	#DIV/0!	#DIV/0!		20.6956	0	#DIV/0!	#DIV/0!	#DIV/0!			20.6956	0	#DIV/0!	#DIV/0!	#DIV/0!		20.6956	0	#DIV/0!	#DIV/0!	#DIV/0!		20.6956	0	#DIV/0!	#DIV/0!	#DIV/0!
		442.952	419.326	44.3302	100	30.7145	26	0.12	0.7	45	727	20.6956	20.6956	2.47081e-05	0.000159177	0.000340959	0.000341555		20.6956	0	#DIV/0!	#DIV/0!	#DIV/0!		20.6956	0	#DIV/0!	#DIV/0!	#DIV/0!			20.6956	0	#DIV/0!	#DIV/0!	#DIV/0!		20.6956	0	#DIV/0!	#DIV/0!	#DIV/0!		20.6956	0	#DIV/0!	#DIV/0!	#DIV/0!
		444.505	419.328	44.4855	100	30.7889	26	0.12	0.7	45	728	20.6956	20.6956	2.45881e-05	0.000158067	0.000339768	0.000340362		20.6956	0	#DIV/0!	#DIV/0!	#DIV/0!		20.6956	0	#DIV/0!	#DIV/0!	#DIV/0!			20.6956	0	#DIV/0!	#DIV/0!	#DIV/0!		20.6956	0	#DIV/0!	#DIV/0!	#DIV/0!		20.6956	0	#DIV/0!	#DIV/0!	#DIV/0!
		446.061	419.329	44.641	100	30.8633	26	0.12	0.7	45	729	20.6956	20.6957	2.44688e-05	0.000156968	0.000338583	0.000339174		20.6956	0	#DIV/0!	#DIV/0!	#DIV/0!		20.6956	0	#DIV/0!	#DIV/0!	#DIV/0!			20.6956	0	#DIV/0!	#DIV/0!	#DIV/0!		20.6956	0	#DIV/0!	#DIV/0!	#DIV/0!		20.6956	0	#DIV/0!	#DIV/0!	#DIV/0!
		447.621	419.331	44.7969	100	30.9378	26	0.12	0.7	45	730	20.6957	20.6957	2.43503e-05	0.000155877	0.000337404	0.000337992		20.6957	0	#DIV/0!	#DIV/0!	#DIV/0!		20.6957	0	#DIV/0!	#DIV/0!	#DIV/0!			20.6957	0	#DIV/0!	#DIV/0!	#DIV/0!		20.6957	0	#DIV/0!	#DIV/0!	#DIV/0!		20.6957	0	#DIV/0!	#DIV/0!	#DIV/0!
		449.184	419.333	44.9531	100	31.0122	26	0.12	0.7	45	731	20.6957	20.6957	2.42325e-05	0.000154795	0.000336231	0.000336816		20.6957	0	#DIV/0!	#DIV/0!	#DIV/0!		20.6957	0	#DIV/0!	#DIV/0!	#DIV/0!			20.6957	0	#DIV/0!	#DIV/0!	#DIV/0!		20.6957	0	#DIV/0!	#DIV/0!	#DIV/0!		20.6957	0	#DIV/0!	#DIV/0!	#DIV/0!
		450.751	419.334	45.1097	100	31.0866	26	0.12	0.7	45	732	20.6957	20.6957	2.41154e-05	0.000153722	0.000335063	0.000335645		20.6957	0	#DIV/0!	#DIV/0!	#DIV/0!		20.6957	0	#DIV/0!	#DIV/0!	#DIV/0!			20.6957	0	#DIV/0!	#DIV/0!	#DIV/0!		20.6957	0	#DIV/0!	#DIV/0!	#DIV/0!		20.6957	0	#DIV/0!	#DIV/0!	#DIV/0!
		452.32	419.336	45.2665	100	31.161	26	0.12	0.7	45	733	20.6957	20.6957	2.3999e-05	0.000152659	0.000333901	0.000334481		20.6957	0	#DIV/0!	#DIV/0!	#DIV/0!		20.6957	0	#DIV/0!	#DIV/0!	#DIV/0!			20.6957	0	#DIV/0!	#DIV/0!	#DIV/0!		20.6957	0	#DIV/0!	#DIV/0!	#DIV/0!		20.6957	0	#DIV/0!	#DIV/0!	#DIV/0!
		453.893	419.337	45.4238	100	31.2354	26	0.12	0.7	45	734	20.6957	20.6958	2.38834e-05	0.000151604	0.000332745	0.000333321		20.6957	0	#DIV/0!	#DIV/0!	#DIV/0!		20.6957	0	#DIV/0!	#DIV/0!	#DIV/0!			20.6957	0	#DIV/0!	#DIV/0!	#DIV/0!		20.6957	0	#DIV/0!	#DIV/0!	#DIV/0!		20.6957	0	#DIV/0!	#DIV/0!	#DIV/0!
		455.47	419.339	45.5813	100	31.3099	26	0.12	0.7	45	735	20.6958	20.6958	2.37685e-05	0.000150557	0.000331594	0.000332168		20.6958	0	#DIV/0!	#DIV/0!	#DIV/0!		20.6958	0	#DIV/0!	#DIV/0!	#DIV/0!			20.6958	0	#DIV/0!	#DIV/0!	#DIV/0!		20.6958	0	#DIV/0!	#DIV/0!	#DIV/0!		20.6958	0	#DIV/0!	#DIV/0!	#DIV/0!
		457.05	419.341	45.7392	100	31.3843	26	0.12	0.7	45	736	20.6958	20.6958	2.36543e-05	0.00014952	0.000330449	0.00033102		20.6958	0	#DIV/0!	#DIV/0!	#DIV/0!		20.6958	0	#DIV/0!	#DIV/0!	#DIV/0!			20.6958	0	#DIV/0!	#DIV/0!	#DIV/0!		20.6958	0	#DIV/0!	#DIV/0!	#DIV/0!		20.6958	0	#DIV/0!	#DIV/0!	#DIV/0!
		458.633	419.342	45.8974	100	31.4587	26	0.12	0.7	45	737	20.6958	20.6958	2.35408e-05	0.00014849	0.000329309	0.000329877		20.6958	0	#DIV/0!	#DIV/0!	#DIV/0!		20.6958	0	#DIV/0!	#DIV/0!	#DIV/0!			20.6958	0	#DIV/0!	#DIV/0!	#DIV/0!		20.6958	0	#DIV/0!	#DIV/0!	#DIV/0!		20.6958	0	#DIV/0!	#DIV/0!	#DIV/0!
		460.219	419.344	46.0559	100	31.5331	26	0.12	0.7	45	738	20.6958	20.6959	2.34279e-05	0.00014747	0.000328175	0.00032874		20.6958	0	#DIV/0!	#DIV/0!	#DIV/0!		20.6958	0	#DIV/0!	#DIV/0!	#DIV/0!			20.6958	0	#DIV/0!	#DIV/0!	#DIV/0!		20.6958	0	#DIV/0!	#DIV/0!	#DIV/0!		20.6958	0	#DIV/0!	#DIV/0!	#DIV/0!
		461.809	419.345	46.2148	100	31.6075	26	0.12	0.7	45	739	20.6959	20.6959	2.33158e-05	0.000146458	0.000327046	0.000327609		20.6959	0	#DIV/0!	#DIV/0!	#DIV/0!		20.6959	0	#DIV/0!	#DIV/0!	#DIV/0!			20.6959	0	#DIV/0!	#DIV/0!	#DIV/0!		20.6959	0	#DIV/0!	#DIV/0!	#DIV/0!		20.6959	0	#DIV/0!	#DIV/0!	#DIV/0!
		463.402	419.347	46.374	100	31.6818	26	0.12	0.7	45	740	20.6959	20.6959	2.32044e-05	0.000145454	0.000325923	0.000326483		20.6959	0	#DIV/0!	#DIV/0!	#DIV/0!		20.6959	0	#DIV/0!	#DIV/0!	#DIV/0!			20.6959	0	#DIV/0!	#DIV/0!	#DIV/0!		20.6959	0	#DIV/0!	#DIV/0!	#DIV/0!		20.6959	0	#DIV/0!	#DIV/0!	#DIV/0!
		464.998	419.348	46.5335	100	31.7562	26	0.12	0.7	45	741	20.6959	20.6959	2.30936e-05	0.000144458	0.000324804	0.000325362		20.6959	0	#DIV/0!	#DIV/0!	#DIV/0!		20.6959	0	#DIV/0!	#DIV/0!	#DIV/0!			20.6959	0	#DIV/0!	#DIV/0!	#DIV/0!		20.6959	0	#DIV/0!	#DIV/0!	#DIV/0!		20.6959	0	#DIV/0!	#DIV/0!	#DIV/0!
		466.598	419.35	46.6934	100	31.8306	26	0.12	0.7	45	742	20.6959	20.696	2.29836e-05	0.00014347	0.000323692	0.000324246		20.6959	0	#DIV/0!	#DIV/0!	#DIV/0!		20.6959	0	#DIV/0!	#DIV/0!	#DIV/0!			20.6959	0	#DIV/0!	#DIV/0!	#DIV/0!		20.6959	0	#DIV/0!	#DIV/0!	#DIV/0!		20.6959	0	#DIV/0!	#DIV/0!	#DIV/0!
		468.201	419.351	46.8536	100	31.905	26	0.12	0.7	45	743	20.696	20.696	2.28742e-05	0.000142491	0.000322584	0.000323136		20.696	0	#DIV/0!	#DIV/0!	#DIV/0!		20.696	0	#DIV/0!	#DIV/0!	#DIV/0!			20.696	0	#DIV/0!	#DIV/0!	#DIV/0!		20.696	0	#DIV/0!	#DIV/0!	#DIV/0!		20.696	0	#DIV/0!	#DIV/0!	#DIV/0!
		469.807	419.353	47.0141	100	31.9793	26	0.12	0.7	45	744	20.696	20.696	2.27654e-05	0.000141519	0.000321482	0.000322032		20.696	0	#DIV/0!	#DIV/0!	#DIV/0!		20.696	0	#DIV/0!	#DIV/0!	#DIV/0!			20.696	0	#DIV/0!	#DIV/0!	#DIV/0!		20.696	0	#DIV/0!	#DIV/0!	#DIV/0!		20.696	0	#DIV/0!	#DIV/0!	#DIV/0!
		471.416	419.354	47.175	100	32.0537	26	0.12	0.7	45	745	20.696	20.696	2.26573e-05	0.000140555	0.000320385	0.000320932		20.696	0	#DIV/0!	#DIV/0!	#DIV/0!		20.696	0	#DIV/0!	#DIV/0!	#DIV/0!			20.696	0	#DIV/0!	#DIV/0!	#DIV/0!		20.696	0	#DIV/0!	#DIV/0!	#DIV/0!		20.696	0	#DIV/0!	#DIV/0!	#DIV/0!
		473.03	419.356	47.3361	100	32.128	26	0.12	0.7	45	746	20.696	20.696	2.25499e-05	0.0001396	0.000319293	0.000319838		20.696	0	#DIV/0!	#DIV/0!	#DIV/0!		20.696	0	#DIV/0!	#DIV/0!	#DIV/0!			20.696	0	#DIV/0!	#DIV/0!	#DIV/0!		20.696	0	#DIV/0!	#DIV/0!	#DIV/0!		20.696	0	#DIV/0!	#DIV/0!	#DIV/0!
		474.646	419.357	47.4977	100	32.2023	26	0.12	0.7	45	747	20.696	20.6961	2.24432e-05	0.000138652	0.000318207	0.000318749		20.696	0	#DIV/0!	#DIV/0!	#DIV/0!		20.696	0	#DIV/0!	#DIV/0!	#DIV/0!			20.696	0	#DIV/0!	#DIV/0!	#DIV/0!		20.696	0	#DIV/0!	#DIV/0!	#DIV/0!		20.696	0	#DIV/0!	#DIV/0!	#DIV/0!
		476.266	419.359	47.6595	100	32.2766	26	0.12	0.7	45	748	20.6961	20.6961	2.2337e-05	0.000137711	0.000317125	0.000317665		20.6961	0	#DIV/0!	#DIV/0!	#DIV/0!		20.6961	0	#DIV/0!	#DIV/0!	#DIV/0!			20.6961	0	#DIV/0!	#DIV/0!	#DIV/0!		20.6961	0	#DIV/0!	#DIV/0!	#DIV/0!		20.6961	0	#DIV/0!	#DIV/0!	#DIV/0!
		477.889	419.36	47.8218	100	32.351	26	0.12	0.7	45	749	20.6961	20.6961	2.22316e-05	0.000136778	0.000316049	0.000316586		20.6961	0	#DIV/0!	#DIV/0!	#DIV/0!		20.6961	0	#DIV/0!	#DIV/0!	#DIV/0!			20.6961	0	#DIV/0!	#DIV/0!	#DIV/0!		20.6961	0	#DIV/0!	#DIV/0!	#DIV/0!		20.6961	0	#DIV/0!	#DIV/0!	#DIV/0!
		479.515	419.362	47.9843	100	32.4253	26	0.12	0.7	45	750	20.6961	20.6961	2.21267e-05	0.000135853	0.000314978	0.000315512		20.6961	0	#DIV/0!	#DIV/0!	#DIV/0!		20.6961	0	#DIV/0!	#DIV/0!	#DIV/0!			20.6961	0	#DIV/0!	#DIV/0!	#DIV/0!		20.6961	0	#DIV/0!	#DIV/0!	#DIV/0!		20.6961	0	#DIV/0!	#DIV/0!	#DIV/0!
		481.145	419.363	48.1472	100	32.4996	26	0.12	0.7	45	751	20.6961	20.6962	2.20225e-05	0.000134936	0.000313912	0.000314443		20.6961	0	#DIV/0!	#DIV/0!	#DIV/0!		20.6961	0	#DIV/0!	#DIV/0!	#DIV/0!			20.6961	0	#DIV/0!	#DIV/0!	#DIV/0!		20.6961	0	#DIV/0!	#DIV/0!	#DIV/0!		20.6961	0	#DIV/0!	#DIV/0!	#DIV/0!
		482.778	419.365	48.3104	100	32.5738	26	0.12	0.7	45	752	20.6962	20.6962	2.19189e-05	0.000134025	0.000312851	0.00031338		20.6962	0	#DIV/0!	#DIV/0!	#DIV/0!		20.6962	0	#DIV/0!	#DIV/0!	#DIV/0!			20.6962	0	#DIV/0!	#DIV/0!	#DIV/0!		20.6962	0	#DIV/0!	#DIV/0!	#DIV/0!		20.6962	0	#DIV/0!	#DIV/0!	#DIV/0!
		484.414	419.366	48.4739	100	32.6481	26	0.12	0.7	45	753	20.6962	20.6962	2.1816e-05	0.000133122	0.000311795	0.000312321		20.6962	0	#DIV/0!	#DIV/0!	#DIV/0!		20.6962	0	#DIV/0!	#DIV/0!	#DIV/0!			20.6962	0	#DIV/0!	#DIV/0!	#DIV/0!		20.6962	0	#DIV/0!	#DIV/0!	#DIV/0!		20.6962	0	#DIV/0!	#DIV/0!	#DIV/0!
		486.054	419.368	48.6378	100	32.7224	26	0.12	0.7	45	754	20.6962	20.6962	2.17137e-05	0.000132227	0.000310743	0.000311268		20.6962	0	#DIV/0!	#DIV/0!	#DIV/0!		20.6962	0	#DIV/0!	#DIV/0!	#DIV/0!			20.6962	0	#DIV/0!	#DIV/0!	#DIV/0!		20.6962	0	#DIV/0!	#DIV/0!	#DIV/0!		20.6962	0	#DIV/0!	#DIV/0!	#DIV/0!
		487.697	419.369	48.802	100	32.7966	26	0.12	0.7	45	755	20.6962	20.6962	2.16119e-05	0.000131338	0.000309697	0.000310219		20.6962	0	#DIV/0!	#DIV/0!	#DIV/0!		20.6962	0	#DIV/0!	#DIV/0!	#DIV/0!			20.6962	0	#DIV/0!	#DIV/0!	#DIV/0!		20.6962	0	#DIV/0!	#DIV/0!	#DIV/0!		20.6962	0	#DIV/0!	#DIV/0!	#DIV/0!
		489.344	419.37	48.9666	100	32.8708	26	0.12	0.7	45	756	20.6962	20.6963	2.15108e-05	0.000130457	0.000308656	0.000309175		20.6962	0	#DIV/0!	#DIV/0!	#DIV/0!		20.6962	0	#DIV/0!	#DIV/0!	#DIV/0!			20.6962	0	#DIV/0!	#DIV/0!	#DIV/0!		20.6962	0	#DIV/0!	#DIV/0!	#DIV/0!		20.6962	0	#DIV/0!	#DIV/0!	#DIV/0!
		490.994	419.372	49.1314	100	32.9451	26	0.12	0.7	45	757	20.6963	20.6963	2.14103e-05	0.000129582	0.000307619	0.000308136		20.6963	0	#DIV/0!	#DIV/0!	#DIV/0!		20.6963	0	#DIV/0!	#DIV/0!	#DIV/0!			20.6963	0	#DIV/0!	#DIV/0!	#DIV/0!		20.6963	0	#DIV/0!	#DIV/0!	#DIV/0!		20.6963	0	#DIV/0!	#DIV/0!	#DIV/0!
		492.647	419.373	49.2967	100	33.0193	26	0.12	0.7	45	758	20.6963	20.6963	2.13104e-05	0.000128715	0.000306588	0.000307102		20.6963	0	#DIV/0!	#DIV/0!	#DIV/0!		20.6963	0	#DIV/0!	#DIV/0!	#DIV/0!			20.6963	0	#DIV/0!	#DIV/0!	#DIV/0!		20.6963	0	#DIV/0!	#DIV/0!	#DIV/0!		20.6963	0	#DIV/0!	#DIV/0!	#DIV/0!
		494.304	419.375	49.4622	100	33.0935	26	0.12	0.7	45	759	20.6963	20.6963	2.12111e-05	0.000127855	0.000305561	0.000306073		20.6963	0	#DIV/0!	#DIV/0!	#DIV/0!		20.6963	0	#DIV/0!	#DIV/0!	#DIV/0!			20.6963	0	#DIV/0!	#DIV/0!	#DIV/0!		20.6963	0	#DIV/0!	#DIV/0!	#DIV/0!		20.6963	0	#DIV/0!	#DIV/0!	#DIV/0!
		495.964	419.376	49.6281	100	33.1676	26	0.12	0.7	45	760	20.6963	20.6964	2.11124e-05	0.000127001	0.000304539	0.000305049		20.6963	0	#DIV/0!	#DIV/0!	#DIV/0!		20.6963	0	#DIV/0!	#DIV/0!	#DIV/0!			20.6963	0	#DIV/0!	#DIV/0!	#DIV/0!		20.6963	0	#DIV/0!	#DIV/0!	#DIV/0!		20.6963	0	#DIV/0!	#DIV/0!	#DIV/0!
		497.627	419.377	49.7944	100	33.2418	26	0.12	0.7	45	761	20.6964	20.6964	2.10143e-05	0.000126155	0.000303522	0.000304029		20.6964	0	#DIV/0!	#DIV/0!	#DIV/0!		20.6964	0	#DIV/0!	#DIV/0!	#DIV/0!			20.6964	0	#DIV/0!	#DIV/0!	#DIV/0!		20.6964	0	#DIV/0!	#DIV/0!	#DIV/0!		20.6964	0	#DIV/0!	#DIV/0!	#DIV/0!
		499.294	419.379	49.9609	100	33.316	26	0.12	0.7	45	762	20.6964	20.6964	2.09167e-05	0.000125315	0.000302509	0.000303014		20.6964	0	#DIV/0!	#DIV/0!	#DIV/0!		20.6964	0	#DIV/0!	#DIV/0!	#DIV/0!			20.6964	0	#DIV/0!	#DIV/0!	#DIV/0!		20.6964	0	#DIV/0!	#DIV/0!	#DIV/0!		20.6964	0	#DIV/0!	#DIV/0!	#DIV/0!
		500.964	419.38	50.1279	100	33.3901	26	0.12	0.7	45	763	20.6964	20.6964	2.08198e-05	0.000124482	0.000301501	0.000302004		20.6964	0	#DIV/0!	#DIV/0!	#DIV/0!		20.6964	0	#DIV/0!	#DIV/0!	#DIV/0!			20.6964	0	#DIV/0!	#DIV/0!	#DIV/0!		20.6964	0	#DIV/0!	#DIV/0!	#DIV/0!		20.6964	0	#DIV/0!	#DIV/0!	#DIV/0!
		502.638	419.382	50.2951	100	33.4642	26	0.12	0.7	45	764	20.6964	20.6964	2.07234e-05	0.000123655	0.000300498	0.000300998		20.6964	0	#DIV/0!	#DIV/0!	#DIV/0!		20.6964	0	#DIV/0!	#DIV/0!	#DIV/0!			20.6964	0	#DIV/0!	#DIV/0!	#DIV/0!		20.6964	0	#DIV/0!	#DIV/0!	#DIV/0!		20.6964	0	#DIV/0!	#DIV/0!	#DIV/0!
		504.315	419.383	50.4627	100	33.5383	26	0.12	0.7	45	765	20.6964	20.6965	2.06276e-05	0.000122835	0.0002995	0.000299998		20.6964	0	#DIV/0!	#DIV/0!	#DIV/0!		20.6964	0	#DIV/0!	#DIV/0!	#DIV/0!			20.6964	0	#DIV/0!	#DIV/0!	#DIV/0!		20.6964	0	#DIV/0!	#DIV/0!	#DIV/0!		20.6964	0	#DIV/0!	#DIV/0!	#DIV/0!
		505.995	419.384	50.6306	100	33.6124	26	0.12	0.7	45	766	20.6965	20.6965	2.05323e-05	0.000122021	0.000298506	0.000299001		20.6965	0	#DIV/0!	#DIV/0!	#DIV/0!		20.6965	0	#DIV/0!	#DIV/0!	#DIV/0!			20.6965	0	#DIV/0!	#DIV/0!	#DIV/0!		20.6965	0	#DIV/0!	#DIV/0!	#DIV/0!		20.6965	0	#DIV/0!	#DIV/0!	#DIV/0!
		507.679	419.386	50.7989	100	33.6865	26	0.12	0.7	45	767	20.6965	20.6965	2.04376e-05	0.000121214	0.000297517	0.00029801		20.6965	0	#DIV/0!	#DIV/0!	#DIV/0!		20.6965	0	#DIV/0!	#DIV/0!	#DIV/0!			20.6965	0	#DIV/0!	#DIV/0!	#DIV/0!		20.6965	0	#DIV/0!	#DIV/0!	#DIV/0!		20.6965	0	#DIV/0!	#DIV/0!	#DIV/0!
		509.366	419.387	50.9675	100	33.7606	26	0.12	0.7	45	768	20.6965	20.6965	2.03435e-05	0.000120413	0.000296532	0.000297023		20.6965	0	#DIV/0!	#DIV/0!	#DIV/0!		20.6965	0	#DIV/0!	#DIV/0!	#DIV/0!			20.6965	0	#DIV/0!	#DIV/0!	#DIV/0!		20.6965	0	#DIV/0!	#DIV/0!	#DIV/0!		20.6965	0	#DIV/0!	#DIV/0!	#DIV/0!
		511.057	419.388	51.1365	100	33.8346	26	0.12	0.7	45	769	20.6965	20.6965	2.02499e-05	0.000119619	0.000295552	0.00029604		20.6965	0	#DIV/0!	#DIV/0!	#DIV/0!		20.6965	0	#DIV/0!	#DIV/0!	#DIV/0!			20.6965	0	#DIV/0!	#DIV/0!	#DIV/0!		20.6965	0	#DIV/0!	#DIV/0!	#DIV/0!		20.6965	0	#DIV/0!	#DIV/0!	#DIV/0!
		512.75	419.39	51.3057	100	33.9087	26	0.12	0.7	45	770	20.6965	20.6966	2.01569e-05	0.000118831	0.000294576	0.000295062		20.6965	0	#DIV/0!	#DIV/0!	#DIV/0!		20.6965	0	#DIV/0!	#DIV/0!	#DIV/0!			20.6965	0	#DIV/0!	#DIV/0!	#DIV/0!		20.6965	0	#DIV/0!	#DIV/0!	#DIV/0!		20.6965	0	#DIV/0!	#DIV/0!	#DIV/0!
		514.448	419.391	51.4754	100	33.9827	26	0.12	0.7	45	771	20.6966	20.6966	2.00644e-05	0.000118049	0.000293605	0.000294089		20.6966	0	#DIV/0!	#DIV/0!	#DIV/0!		20.6966	0	#DIV/0!	#DIV/0!	#DIV/0!			20.6966	0	#DIV/0!	#DIV/0!	#DIV/0!		20.6966	0	#DIV/0!	#DIV/0!	#DIV/0!		20.6966	0	#DIV/0!	#DIV/0!	#DIV/0!
		516.149	419.392	51.6453	100	34.0567	26	0.12	0.7	45	772	20.6966	20.6966	1.99725e-05	0.000117273	0.000292638	0.00029312		20.6966	0	#DIV/0!	#DIV/0!	#DIV/0!		20.6966	0	#DIV/0!	#DIV/0!	#DIV/0!			20.6966	0	#DIV/0!	#DIV/0!	#DIV/0!		20.6966	0	#DIV/0!	#DIV/0!	#DIV/0!		20.6966	0	#DIV/0!	#DIV/0!	#DIV/0!
		517.853	419.394	51.8156	100	34.1306	26	0.12	0.7	45	773	20.6966	20.6966	1.98811e-05	0.000116503	0.000291676	0.000292156		20.6966	0	#DIV/0!	#DIV/0!	#DIV/0!		20.6966	0	#DIV/0!	#DIV/0!	#DIV/0!			20.6966	0	#DIV/0!	#DIV/0!	#DIV/0!		20.6966	0	#DIV/0!	#DIV/0!	#DIV/0!		20.6966	0	#DIV/0!	#DIV/0!	#DIV/0!
		519.56	419.395	51.9863	100	34.2046	26	0.12	0.7	45	774	20.6966	20.6966	1.97903e-05	0.00011574	0.000290718	0.000291195		20.6966	0	#DIV/0!	#DIV/0!	#DIV/0!		20.6966	0	#DIV/0!	#DIV/0!	#DIV/0!			20.6966	0	#DIV/0!	#DIV/0!	#DIV/0!		20.6966	0	#DIV/0!	#DIV/0!	#DIV/0!		20.6966	0	#DIV/0!	#DIV/0!	#DIV/0!
		521.271	419.396	52.1573	100	34.2785	26	0.12	0.7	45	775	20.6966	20.6967	1.96999e-05	0.000114982	0.000289764	0.00029024		20.6966	0	#DIV/0!	#DIV/0!	#DIV/0!		20.6966	0	#DIV/0!	#DIV/0!	#DIV/0!			20.6966	0	#DIV/0!	#DIV/0!	#DIV/0!		20.6966	0	#DIV/0!	#DIV/0!	#DIV/0!		20.6966	0	#DIV/0!	#DIV/0!	#DIV/0!
		522.986	419.398	52.3286	100	34.3525	26	0.12	0.7	45	776	20.6967	20.6967	1.96101e-05	0.00011423	0.000288815	0.000289288		20.6967	0	#DIV/0!	#DIV/0!	#DIV/0!		20.6967	0	#DIV/0!	#DIV/0!	#DIV/0!			20.6967	0	#DIV/0!	#DIV/0!	#DIV/0!		20.6967	0	#DIV/0!	#DIV/0!	#DIV/0!		20.6967	0	#DIV/0!	#DIV/0!	#DIV/0!
		524.703	419.399	52.5003	100	34.4264	26	0.12	0.7	45	777	20.6967	20.6967	1.95209e-05	0.000113484	0.00028787	0.000288341		20.6967	0	#DIV/0!	#DIV/0!	#DIV/0!		20.6967	0	#DIV/0!	#DIV/0!	#DIV/0!			20.6967	0	#DIV/0!	#DIV/0!	#DIV/0!		20.6967	0	#DIV/0!	#DIV/0!	#DIV/0!		20.6967	0	#DIV/0!	#DIV/0!	#DIV/0!
		526.425	419.4	52.6723	100	34.5002	26	0.12	0.7	45	778	20.6967	20.6967	1.94321e-05	0.000112744	0.00028693	0.000287399		20.6967	0	#DIV/0!	#DIV/0!	#DIV/0!		20.6967	0	#DIV/0!	#DIV/0!	#DIV/0!			20.6967	0	#DIV/0!	#DIV/0!	#DIV/0!		20.6967	0	#DIV/0!	#DIV/0!	#DIV/0!		20.6967	0	#DIV/0!	#DIV/0!	#DIV/0!
		528.149	419.401	52.8447	100	34.5741	26	0.12	0.7	45	779	20.6967	20.6967	1.93439e-05	0.00011201	0.000285993	0.00028646		20.6967	0	#DIV/0!	#DIV/0!	#DIV/0!		20.6967	0	#DIV/0!	#DIV/0!	#DIV/0!			20.6967	0	#DIV/0!	#DIV/0!	#DIV/0!		20.6967	0	#DIV/0!	#DIV/0!	#DIV/0!		20.6967	0	#DIV/0!	#DIV/0!	#DIV/0!
		529.877	419.403	53.0174	100	34.6479	26	0.12	0.7	45	780	20.6967	20.6968	1.92562e-05	0.000111281	0.000285061	0.000285526		20.6967	0	#DIV/0!	#DIV/0!	#DIV/0!		20.6967	0	#DIV/0!	#DIV/0!	#DIV/0!			20.6967	0	#DIV/0!	#DIV/0!	#DIV/0!		20.6967	0	#DIV/0!	#DIV/0!	#DIV/0!		20.6967	0	#DIV/0!	#DIV/0!	#DIV/0!
		531.609	419.404	53.1904	100	34.7218	26	0.12	0.7	45	781	20.6968	20.6968	1.91689e-05	0.000110558	0.000284134	0.000284596		20.6968	0	#DIV/0!	#DIV/0!	#DIV/0!		20.6968	0	#DIV/0!	#DIV/0!	#DIV/0!			20.6968	0	#DIV/0!	#DIV/0!	#DIV/0!		20.6968	0	#DIV/0!	#DIV/0!	#DIV/0!		20.6968	0	#DIV/0!	#DIV/0!	#DIV/0!
		533.344	419.405	53.3638	100	34.7956	26	0.12	0.7	45	782	20.6968	20.6968	1.90822e-05	0.000109841	0.00028321	0.000283671		20.6968	0	#DIV/0!	#DIV/0!	#DIV/0!		20.6968	0	#DIV/0!	#DIV/0!	#DIV/0!			20.6968	0	#DIV/0!	#DIV/0!	#DIV/0!		20.6968	0	#DIV/0!	#DIV/0!	#DIV/0!		20.6968	0	#DIV/0!	#DIV/0!	#DIV/0!
		535.082	419.406	53.5375	100	34.8693	26	0.12	0.7	45	783	20.6968	20.6968	1.8996e-05	0.000109129	0.00028229	0.000282749		20.6968	0	#DIV/0!	#DIV/0!	#DIV/0!		20.6968	0	#DIV/0!	#DIV/0!	#DIV/0!			20.6968	0	#DIV/0!	#DIV/0!	#DIV/0!		20.6968	0	#DIV/0!	#DIV/0!	#DIV/0!		20.6968	0	#DIV/0!	#DIV/0!	#DIV/0!
		536.824	419.408	53.7116	100	34.9431	26	0.12	0.7	45	784	20.6968	20.6968	1.89103e-05	0.000108423	0.000281375	0.000281832		20.6968	0	#DIV/0!	#DIV/0!	#DIV/0!		20.6968	0	#DIV/0!	#DIV/0!	#DIV/0!			20.6968	0	#DIV/0!	#DIV/0!	#DIV/0!		20.6968	0	#DIV/0!	#DIV/0!	#DIV/0!		20.6968	0	#DIV/0!	#DIV/0!	#DIV/0!
		538.569	419.409	53.886	100	35.0168	26	0.12	0.7	45	785	20.6968	20.6969	1.88251e-05	0.000107722	0.000280464	0.000280919		20.6968	0	#DIV/0!	#DIV/0!	#DIV/0!		20.6968	0	#DIV/0!	#DIV/0!	#DIV/0!			20.6968	0	#DIV/0!	#DIV/0!	#DIV/0!		20.6968	0	#DIV/0!	#DIV/0!	#DIV/0!		20.6968	0	#DIV/0!	#DIV/0!	#DIV/0!
		540.318	419.41	54.0607	100	35.0905	26	0.12	0.7	45	786	20.6969	20.6969	1.87404e-05	0.000107027	0.000279557	0.000280009		20.6969	0	#DIV/0!	#DIV/0!	#DIV/0!		20.6969	0	#DIV/0!	#DIV/0!	#DIV/0!			20.6969	0	#DIV/0!	#DIV/0!	#DIV/0!		20.6969	0	#DIV/0!	#DIV/0!	#DIV/0!		20.6969	0	#DIV/0!	#DIV/0!	#DIV/0!
		542.07	419.411	54.2358	100	35.1642	26	0.12	0.7	45	787	20.6969	20.6969	1.86562e-05	0.000106337	0.000278654	0.000279104		20.6969	0	#DIV/0!	#DIV/0!	#DIV/0!		20.6969	0	#DIV/0!	#DIV/0!	#DIV/0!			20.6969	0	#DIV/0!	#DIV/0!	#DIV/0!		20.6969	0	#DIV/0!	#DIV/0!	#DIV/0!		20.6969	0	#DIV/0!	#DIV/0!	#DIV/0!
		543.825	419.413	54.4113	100	35.2379	26	0.12	0.7	45	788	20.6969	20.6969	1.85724e-05	0.000105652	0.000277755	0.000278204		20.6969	0	#DIV/0!	#DIV/0!	#DIV/0!		20.6969	0	#DIV/0!	#DIV/0!	#DIV/0!			20.6969	0	#DIV/0!	#DIV/0!	#DIV/0!		20.6969	0	#DIV/0!	#DIV/0!	#DIV/0!		20.6969	0	#DIV/0!	#DIV/0!	#DIV/0!
		545.584	419.414	54.5871	100	35.3115	26	0.12	0.7	45	789	20.6969	20.6969	1.84891e-05	0.000104973	0.00027686	0.000277307		20.6969	0	#DIV/0!	#DIV/0!	#DIV/0!		20.6969	0	#DIV/0!	#DIV/0!	#DIV/0!			20.6969	0	#DIV/0!	#DIV/0!	#DIV/0!		20.6969	0	#DIV/0!	#DIV/0!	#DIV/0!		20.6969	0	#DIV/0!	#DIV/0!	#DIV/0!
		547.347	419.415	54.7632	100	35.3852	26	0.12	0.7	45	790	20.6969	20.6969	1.84064e-05	0.000104299	0.00027597	0.000276414		20.6969	0	#DIV/0!	#DIV/0!	#DIV/0!		20.6969	0	#DIV/0!	#DIV/0!	#DIV/0!			20.6969	0	#DIV/0!	#DIV/0!	#DIV/0!		20.6969	0	#DIV/0!	#DIV/0!	#DIV/0!		20.6969	0	#DIV/0!	#DIV/0!	#DIV/0!
		549.113	419.416	54.9397	100	35.4588	26	0.12	0.7	45	791	20.6969	20.697	1.8324e-05	0.000103629	0.000275083	0.000275525		20.6969	0	#DIV/0!	#DIV/0!	#DIV/0!		20.6969	0	#DIV/0!	#DIV/0!	#DIV/0!			20.6969	0	#DIV/0!	#DIV/0!	#DIV/0!		20.6969	0	#DIV/0!	#DIV/0!	#DIV/0!		20.6969	0	#DIV/0!	#DIV/0!	#DIV/0!
		550.882	419.418	55.1165	100	35.5323	26	0.12	0.7	45	792	20.697	20.697	1.82422e-05	0.000102966	0.0002742	0.00027464		20.697	0	#DIV/0!	#DIV/0!	#DIV/0!		20.697	0	#DIV/0!	#DIV/0!	#DIV/0!			20.697	0	#DIV/0!	#DIV/0!	#DIV/0!		20.697	0	#DIV/0!	#DIV/0!	#DIV/0!		20.697	0	#DIV/0!	#DIV/0!	#DIV/0!
		552.655	419.419	55.2937	100	35.6059	26	0.12	0.7	45	793	20.697	20.697	1.81608e-05	0.000102307	0.000273321	0.000273759		20.697	0	#DIV/0!	#DIV/0!	#DIV/0!		20.697	0	#DIV/0!	#DIV/0!	#DIV/0!			20.697	0	#DIV/0!	#DIV/0!	#DIV/0!		20.697	0	#DIV/0!	#DIV/0!	#DIV/0!		20.697	0	#DIV/0!	#DIV/0!	#DIV/0!
		554.431	419.42	55.4712	100	35.6794	26	0.12	0.7	45	794	20.697	20.697	1.80799e-05	0.000101653	0.000272446	0.000272882		20.697	0	#DIV/0!	#DIV/0!	#DIV/0!		20.697	0	#DIV/0!	#DIV/0!	#DIV/0!			20.697	0	#DIV/0!	#DIV/0!	#DIV/0!		20.697	0	#DIV/0!	#DIV/0!	#DIV/0!		20.697	0	#DIV/0!	#DIV/0!	#DIV/0!
		556.211	419.421	55.649	100	35.7529	26	0.12	0.7	45	795	20.697	20.697	1.79995e-05	0.000101004	0.000271575	0.000272009		20.697	0	#DIV/0!	#DIV/0!	#DIV/0!		20.697	0	#DIV/0!	#DIV/0!	#DIV/0!			20.697	0	#DIV/0!	#DIV/0!	#DIV/0!		20.697	0	#DIV/0!	#DIV/0!	#DIV/0!		20.697	0	#DIV/0!	#DIV/0!	#DIV/0!
		557.994	419.422	55.8273	100	35.8264	26	0.12	0.7	45	796	20.697	20.6971	1.79195e-05	0.00010036	0.000270708	0.00027114		20.697	0	#DIV/0!	#DIV/0!	#DIV/0!		20.697	0	#DIV/0!	#DIV/0!	#DIV/0!			20.697	0	#DIV/0!	#DIV/0!	#DIV/0!		20.697	0	#DIV/0!	#DIV/0!	#DIV/0!		20.697	0	#DIV/0!	#DIV/0!	#DIV/0!
		559.781	419.423	56.0058	100	35.8998	26	0.12	0.7	45	797	20.6971	20.6971	1.784e-05	9.97214e-05	0.000269844	0.000270275		20.6971	0	#DIV/0!	#DIV/0!	#DIV/0!		20.6971	0	#DIV/0!	#DIV/0!	#DIV/0!			20.6971	0	#DIV/0!	#DIV/0!	#DIV/0!		20.6971	0	#DIV/0!	#DIV/0!	#DIV/0!		20.6971	0	#DIV/0!	#DIV/0!	#DIV/0!
		561.571	419.425	56.1847	100	35.9732	26	0.12	0.7	45	798	20.6971	20.6971	1.77609e-05	9.90873e-05	0.000268985	0.000269413		20.6971	0	#DIV/0!	#DIV/0!	#DIV/0!		20.6971	0	#DIV/0!	#DIV/0!	#DIV/0!			20.6971	0	#DIV/0!	#DIV/0!	#DIV/0!		20.6971	0	#DIV/0!	#DIV/0!	#DIV/0!		20.6971	0	#DIV/0!	#DIV/0!	#DIV/0!
		563.364	419.426	56.3639	100	36.0466	26	0.12	0.7	45	799	20.6971	20.6971	1.76822e-05	9.84581e-05	0.000268129	0.000268556		20.6971	0	#DIV/0!	#DIV/0!	#DIV/0!		20.6971	0	#DIV/0!	#DIV/0!	#DIV/0!			20.6971	0	#DIV/0!	#DIV/0!	#DIV/0!		20.6971	0	#DIV/0!	#DIV/0!	#DIV/0!		20.6971	0	#DIV/0!	#DIV/0!	#DIV/0!
		565.161	419.427	56.5435	100	36.12	26	0.12	0.7	45	800	20.6971	20.6971	1.7604e-05	9.78336e-05	0.000267277	0.000267702		20.6971	0	#DIV/0!	#DIV/0!	#DIV/0!		20.6971	0	#DIV/0!	#DIV/0!	#DIV/0!			20.6971	0	#DIV/0!	#DIV/0!	#DIV/0!		20.6971	0	#DIV/0!	#DIV/0!	#DIV/0!		20.6971	0	#DIV/0!	#DIV/0!	#DIV/0!
		566.962	419.428	56.7235	100	36.1934	26	0.12	0.7	45	801	20.6971	20.6971	1.75263e-05	9.72138e-05	0.000266429	0.000266852		20.6971	0	#DIV/0!	#DIV/0!	#DIV/0!		20.6971	0	#DIV/0!	#DIV/0!	#DIV/0!			20.6971	0	#DIV/0!	#DIV/0!	#DIV/0!		20.6971	0	#DIV/0!	#DIV/0!	#DIV/0!		20.6971	0	#DIV/0!	#DIV/0!	#DIV/0!
		568.766	419.429	56.9038	100	36.2667	26	0.12	0.7	45	802	20.6971	20.6972	1.7449e-05	9.65988e-05	0.000265584	0.000266005		20.6971	0	#DIV/0!	#DIV/0!	#DIV/0!		20.6971	0	#DIV/0!	#DIV/0!	#DIV/0!			20.6971	0	#DIV/0!	#DIV/0!	#DIV/0!		20.6971	0	#DIV/0!	#DIV/0!	#DIV/0!		20.6971	0	#DIV/0!	#DIV/0!	#DIV/0!
		570.573	419.43	57.0844	100	36.34	26	0.12	0.7	45	803	20.6972	20.6972	1.73721e-05	9.59884e-05	0.000264744	0.000265163		20.6972	0	#DIV/0!	#DIV/0!	#DIV/0!		20.6972	0	#DIV/0!	#DIV/0!	#DIV/0!			20.6972	0	#DIV/0!	#DIV/0!	#DIV/0!		20.6972	0	#DIV/0!	#DIV/0!	#DIV/0!		20.6972	0	#DIV/0!	#DIV/0!	#DIV/0!
		572.384	419.432	57.2654	100	36.4132	26	0.12	0.7	45	804	20.6972	20.6972	1.72957e-05	9.53826e-05	0.000263907	0.000264324		20.6972	0	#DIV/0!	#DIV/0!	#DIV/0!		20.6972	0	#DIV/0!	#DIV/0!	#DIV/0!			20.6972	0	#DIV/0!	#DIV/0!	#DIV/0!		20.6972	0	#DIV/0!	#DIV/0!	#DIV/0!		20.6972	0	#DIV/0!	#DIV/0!	#DIV/0!
		574.199	419.433	57.4467	100	36.4864	26	0.12	0.7	45	805	20.6972	20.6972	1.72197e-05	9.47814e-05	0.000263073	0.000263489		20.6972	0	#DIV/0!	#DIV/0!	#DIV/0!		20.6972	0	#DIV/0!	#DIV/0!	#DIV/0!			20.6972	0	#DIV/0!	#DIV/0!	#DIV/0!		20.6972	0	#DIV/0!	#DIV/0!	#DIV/0!		20.6972	0	#DIV/0!	#DIV/0!	#DIV/0!
		576.017	419.434	57.6284	100	36.5596	26	0.12	0.7	45	806	20.6972	20.6972	1.71441e-05	9.41847e-05	0.000262244	0.000262657		20.6972	0	#DIV/0!	#DIV/0!	#DIV/0!		20.6972	0	#DIV/0!	#DIV/0!	#DIV/0!			20.6972	0	#DIV/0!	#DIV/0!	#DIV/0!		20.6972	0	#DIV/0!	#DIV/0!	#DIV/0!		20.6972	0	#DIV/0!	#DIV/0!	#DIV/0!
		577.838	419.435	57.8104	100	36.6328	26	0.12	0.7	45	807	20.6972	20.6972	1.7069e-05	9.35924e-05	0.000261418	0.00026183		20.6972	0	#DIV/0!	#DIV/0!	#DIV/0!		20.6972	0	#DIV/0!	#DIV/0!	#DIV/0!			20.6972	0	#DIV/0!	#DIV/0!	#DIV/0!		20.6972	0	#DIV/0!	#DIV/0!	#DIV/0!		20.6972	0	#DIV/0!	#DIV/0!	#DIV/0!
		579.663	419.436	57.9928	100	36.706	26	0.12	0.7	45	808	20.6972	20.6973	1.69942e-05	9.30047e-05	0.000260595	0.000261005		20.6972	0	#DIV/0!	#DIV/0!	#DIV/0!		20.6972	0	#DIV/0!	#DIV/0!	#DIV/0!			20.6972	0	#DIV/0!	#DIV/0!	#DIV/0!		20.6972	0	#DIV/0!	#DIV/0!	#DIV/0!		20.6972	0	#DIV/0!	#DIV/0!	#DIV/0!
		581.491	419.437	58.1755	100	36.7791	26	0.12	0.7	45	809	20.6973	20.6973	1.69199e-05	9.24213e-05	0.000259776	0.000260185		20.6973	0	#DIV/0!	#DIV/0!	#DIV/0!		20.6973	0	#DIV/0!	#DIV/0!	#DIV/0!			20.6973	0	#DIV/0!	#DIV/0!	#DIV/0!		20.6973	0	#DIV/0!	#DIV/0!	#DIV/0!		20.6973	0	#DIV/0!	#DIV/0!	#DIV/0!
		583.323	419.438	58.3586	100	36.8522	26	0.12	0.7	45	810	20.6973	20.6973	1.6846e-05	9.18423e-05	0.000258961	0.000259368		20.6973	0	#DIV/0!	#DIV/0!	#DIV/0!		20.6973	0	#DIV/0!	#DIV/0!	#DIV/0!			20.6973	0	#DIV/0!	#DIV/0!	#DIV/0!		20.6973	0	#DIV/0!	#DIV/0!	#DIV/0!		20.6973	0	#DIV/0!	#DIV/0!	#DIV/0!
		585.159	419.439	58.542	100	36.9252	26	0.12	0.7	45	811	20.6973	20.6973	1.67725e-05	9.12677e-05	0.000258149	0.000258554		20.6973	0	#DIV/0!	#DIV/0!	#DIV/0!		20.6973	0	#DIV/0!	#DIV/0!	#DIV/0!			20.6973	0	#DIV/0!	#DIV/0!	#DIV/0!		20.6973	0	#DIV/0!	#DIV/0!	#DIV/0!		20.6973	0	#DIV/0!	#DIV/0!	#DIV/0!
		586.998	419.441	58.7258	100	36.9983	26	0.12	0.7	45	812	20.6973	20.6973	1.66995e-05	9.06974e-05	0.000257341	0.000257744		20.6973	0	#DIV/0!	#DIV/0!	#DIV/0!		20.6973	0	#DIV/0!	#DIV/0!	#DIV/0!			20.6973	0	#DIV/0!	#DIV/0!	#DIV/0!		20.6973	0	#DIV/0!	#DIV/0!	#DIV/0!		20.6973	0	#DIV/0!	#DIV/0!	#DIV/0!
		588.84	419.442	58.9099	100	37.0713	26	0.12	0.7	45	813	20.6973	20.6973	1.66268e-05	9.01313e-05	0.000256537	0.000256938		20.6973	0	#DIV/0!	#DIV/0!	#DIV/0!		20.6973	0	#DIV/0!	#DIV/0!	#DIV/0!			20.6973	0	#DIV/0!	#DIV/0!	#DIV/0!		20.6973	0	#DIV/0!	#DIV/0!	#DIV/0!		20.6973	0	#DIV/0!	#DIV/0!	#DIV/0!
		590.686	419.443	59.0944	100	37.1442	26	0.12	0.7	45	814	20.6973	20.6974	1.65545e-05	8.95694e-05	0.000255736	0.000256135		20.6973	0	#DIV/0!	#DIV/0!	#DIV/0!		20.6973	0	#DIV/0!	#DIV/0!	#DIV/0!			20.6973	0	#DIV/0!	#DIV/0!	#DIV/0!		20.6973	0	#DIV/0!	#DIV/0!	#DIV/0!		20.6973	0	#DIV/0!	#DIV/0!	#DIV/0!
		592.535	419.444	59.2792	100	37.2172	26	0.12	0.7	45	815	20.6974	20.6974	1.64827e-05	8.90117e-05	0.000254938	0.000255336		20.6974	0	#DIV/0!	#DIV/0!	#DIV/0!		20.6974	0	#DIV/0!	#DIV/0!	#DIV/0!			20.6974	0	#DIV/0!	#DIV/0!	#DIV/0!		20.6974	0	#DIV/0!	#DIV/0!	#DIV/0!		20.6974	0	#DIV/0!	#DIV/0!	#DIV/0!
		594.388	419.445	59.4644	100	37.2901	26	0.12	0.7	45	816	20.6974	20.6974	1.64112e-05	8.84582e-05	0.000254144	0.00025454		20.6974	0	#DIV/0!	#DIV/0!	#DIV/0!		20.6974	0	#DIV/0!	#DIV/0!	#DIV/0!			20.6974	0	#DIV/0!	#DIV/0!	#DIV/0!		20.6974	0	#DIV/0!	#DIV/0!	#DIV/0!		20.6974	0	#DIV/0!	#DIV/0!	#DIV/0!
		596.245	419.446	59.6499	100	37.3629	26	0.12	0.7	45	817	20.6974	20.6974	1.63402e-05	8.79088e-05	0.000253353	0.000253748		20.6974	0	#DIV/0!	#DIV/0!	#DIV/0!		20.6974	0	#DIV/0!	#DIV/0!	#DIV/0!			20.6974	0	#DIV/0!	#DIV/0!	#DIV/0!		20.6974	0	#DIV/0!	#DIV/0!	#DIV/0!		20.6974	0	#DIV/0!	#DIV/0!	#DIV/0!
		598.105	419.447	59.8358	100	37.4358	26	0.12	0.7	45	818	20.6974	20.6974	1.62695e-05	8.73634e-05	0.000252566	0.000252959		20.6974	0	#DIV/0!	#DIV/0!	#DIV/0!		20.6974	0	#DIV/0!	#DIV/0!	#DIV/0!			20.6974	0	#DIV/0!	#DIV/0!	#DIV/0!		20.6974	0	#DIV/0!	#DIV/0!	#DIV/0!		20.6974	0	#DIV/0!	#DIV/0!	#DIV/0!
		599.968	419.448	60.022	100	37.5086	26	0.12	0.7	45	819	20.6974	20.6974	1.61992e-05	8.68221e-05	0.000251782	0.000252173		20.6974	0	#DIV/0!	#DIV/0!	#DIV/0!		20.6974	0	#DIV/0!	#DIV/0!	#DIV/0!			20.6974	0	#DIV/0!	#DIV/0!	#DIV/0!		20.6974	0	#DIV/0!	#DIV/0!	#DIV/0!		20.6974	0	#DIV/0!	#DIV/0!	#DIV/0!
		601.835	419.449	60.2086	100	37.5814	26	0.12	0.7	45	820	20.6974	20.6975	1.61293e-05	8.62848e-05	0.000251001	0.000251391		20.6974	0	#DIV/0!	#DIV/0!	#DIV/0!		20.6974	0	#DIV/0!	#DIV/0!	#DIV/0!			20.6974	0	#DIV/0!	#DIV/0!	#DIV/0!		20.6974	0	#DIV/0!	#DIV/0!	#DIV/0!		20.6974	0	#DIV/0!	#DIV/0!	#DIV/0!
		603.706	419.45	60.3955	100	37.6541	26	0.12	0.7	45	821	20.6975	20.6975	1.60598e-05	8.57515e-05	0.000250224	0.000250612		20.6975	0	#DIV/0!	#DIV/0!	#DIV/0!		20.6975	0	#DIV/0!	#DIV/0!	#DIV/0!			20.6975	0	#DIV/0!	#DIV/0!	#DIV/0!		20.6975	0	#DIV/0!	#DIV/0!	#DIV/0!		20.6975	0	#DIV/0!	#DIV/0!	#DIV/0!
		605.58	419.451	60.5828	100	37.7268	26	0.12	0.7	45	822	20.6975	20.6975	1.59907e-05	8.52222e-05	0.000249451	0.000249837		20.6975	0	#DIV/0!	#DIV/0!	#DIV/0!		20.6975	0	#DIV/0!	#DIV/0!	#DIV/0!			20.6975	0	#DIV/0!	#DIV/0!	#DIV/0!		20.6975	0	#DIV/0!	#DIV/0!	#DIV/0!		20.6975	0	#DIV/0!	#DIV/0!	#DIV/0!
		607.457	419.452	60.7704	100	37.7995	26	0.12	0.7	45	823	20.6975	20.6975	1.5922e-05	8.46967e-05	0.00024868	0.000249064		20.6975	0	#DIV/0!	#DIV/0!	#DIV/0!		20.6975	0	#DIV/0!	#DIV/0!	#DIV/0!			20.6975	0	#DIV/0!	#DIV/0!	#DIV/0!		20.6975	0	#DIV/0!	#DIV/0!	#DIV/0!		20.6975	0	#DIV/0!	#DIV/0!	#DIV/0!
		609.338	419.453	60.9584	100	37.8722	26	0.12	0.7	45	824	20.6975	20.6975	1.58536e-05	8.41751e-05	0.000247913	0.000248296		20.6975	0	#DIV/0!	#DIV/0!	#DIV/0!		20.6975	0	#DIV/0!	#DIV/0!	#DIV/0!			20.6975	0	#DIV/0!	#DIV/0!	#DIV/0!		20.6975	0	#DIV/0!	#DIV/0!	#DIV/0!		20.6975	0	#DIV/0!	#DIV/0!	#DIV/0!
		611.223	419.455	61.1468	100	37.9448	26	0.12	0.7	45	825	20.6975	20.6975	1.57856e-05	8.36573e-05	0.000247149	0.00024753		20.6975	0	#DIV/0!	#DIV/0!	#DIV/0!		20.6975	0	#DIV/0!	#DIV/0!	#DIV/0!			20.6975	0	#DIV/0!	#DIV/0!	#DIV/0!		20.6975	0	#DIV/0!	#DIV/0!	#DIV/0!		20.6975	0	#DIV/0!	#DIV/0!	#DIV/0!
		613.111	419.456	61.3355	100	38.0173	26	0.12	0.7	45	826	20.6975	20.6976	1.5718e-05	8.31434e-05	0.000246389	0.000246768		20.6975	0	#DIV/0!	#DIV/0!	#DIV/0!		20.6975	0	#DIV/0!	#DIV/0!	#DIV/0!			20.6975	0	#DIV/0!	#DIV/0!	#DIV/0!		20.6975	0	#DIV/0!	#DIV/0!	#DIV/0!		20.6975	0	#DIV/0!	#DIV/0!	#DIV/0!
		615.003	419.457	61.5245	100	38.0899	26	0.12	0.7	45	827	20.6976	20.6976	1.56508e-05	8.26332e-05	0.000245631	0.000246009		20.6976	0	#DIV/0!	#DIV/0!	#DIV/0!		20.6976	0	#DIV/0!	#DIV/0!	#DIV/0!			20.6976	0	#DIV/0!	#DIV/0!	#DIV/0!		20.6976	0	#DIV/0!	#DIV/0!	#DIV/0!		20.6976	0	#DIV/0!	#DIV/0!	#DIV/0!
		616.898	419.458	61.7139	100	38.1624	26	0.12	0.7	45	828	20.6976	20.6976	1.55839e-05	8.21268e-05	0.000244877	0.000245253		20.6976	0	#DIV/0!	#DIV/0!	#DIV/0!		20.6976	0	#DIV/0!	#DIV/0!	#DIV/0!			20.6976	0	#DIV/0!	#DIV/0!	#DIV/0!		20.6976	0	#DIV/0!	#DIV/0!	#DIV/0!		20.6976	0	#DIV/0!	#DIV/0!	#DIV/0!
		618.796	419.459	61.9037	100	38.2349	26	0.12	0.7	45	829	20.6976	20.6976	1.55174e-05	8.1624e-05	0.000244126	0.000244501		20.6976	0	#DIV/0!	#DIV/0!	#DIV/0!		20.6976	0	#DIV/0!	#DIV/0!	#DIV/0!			20.6976	0	#DIV/0!	#DIV/0!	#DIV/0!		20.6976	0	#DIV/0!	#DIV/0!	#DIV/0!		20.6976	0	#DIV/0!	#DIV/0!	#DIV/0!
		620.699	419.46	62.0938	100	38.3073	26	0.12	0.7	45	830	20.6976	20.6976	1.54513e-05	8.1125e-05	0.000243379	0.000243752		20.6976	0	#DIV/0!	#DIV/0!	#DIV/0!		20.6976	0	#DIV/0!	#DIV/0!	#DIV/0!			20.6976	0	#DIV/0!	#DIV/0!	#DIV/0!		20.6976	0	#DIV/0!	#DIV/0!	#DIV/0!		20.6976	0	#DIV/0!	#DIV/0!	#DIV/0!
		622.605	419.461	62.2842	100	38.3797	26	0.12	0.7	45	831	20.6976	20.6976	1.53855e-05	8.06296e-05	0.000242634	0.000243006		20.6976	0	#DIV/0!	#DIV/0!	#DIV/0!		20.6976	0	#DIV/0!	#DIV/0!	#DIV/0!			20.6976	0	#DIV/0!	#DIV/0!	#DIV/0!		20.6976	0	#DIV/0!	#DIV/0!	#DIV/0!		20.6976	0	#DIV/0!	#DIV/0!	#DIV/0!
		624.514	419.462	62.4751	100	38.4521	26	0.12	0.7	45	832	20.6976	20.6976	1.53201e-05	8.01378e-05	0.000241893	0.000242263		20.6976	0	#DIV/0!	#DIV/0!	#DIV/0!		20.6976	0	#DIV/0!	#DIV/0!	#DIV/0!			20.6976	0	#DIV/0!	#DIV/0!	#DIV/0!		20.6976	0	#DIV/0!	#DIV/0!	#DIV/0!		20.6976	0	#DIV/0!	#DIV/0!	#DIV/0!
		626.427	419.463	62.6662	100	38.5244	26	0.12	0.7	45	833	20.6976	20.6977	1.5255e-05	7.96496e-05	0.000241155	0.000241523		20.6976	0	#DIV/0!	#DIV/0!	#DIV/0!		20.6976	0	#DIV/0!	#DIV/0!	#DIV/0!			20.6976	0	#DIV/0!	#DIV/0!	#DIV/0!		20.6976	0	#DIV/0!	#DIV/0!	#DIV/0!		20.6976	0	#DIV/0!	#DIV/0!	#DIV/0!
		628.343	419.464	62.8577	100	38.5967	26	0.12	0.7	45	834	20.6977	20.6977	1.51903e-05	7.91649e-05	0.00024042	0.000240787		20.6977	0	#DIV/0!	#DIV/0!	#DIV/0!		20.6977	0	#DIV/0!	#DIV/0!	#DIV/0!			20.6977	0	#DIV/0!	#DIV/0!	#DIV/0!		20.6977	0	#DIV/0!	#DIV/0!	#DIV/0!		20.6977	0	#DIV/0!	#DIV/0!	#DIV/0!
		630.263	419.465	63.0496	100	38.669	26	0.12	0.7	45	835	20.6977	20.6977	1.51259e-05	7.86838e-05	0.000239688	0.000240053		20.6977	0	#DIV/0!	#DIV/0!	#DIV/0!		20.6977	0	#DIV/0!	#DIV/0!	#DIV/0!			20.6977	0	#DIV/0!	#DIV/0!	#DIV/0!		20.6977	0	#DIV/0!	#DIV/0!	#DIV/0!		20.6977	0	#DIV/0!	#DIV/0!	#DIV/0!
		632.187	419.466	63.2419	100	38.7412	26	0.12	0.7	45	836	20.6977	20.6977	1.50619e-05	7.82062e-05	0.000238959	0.000239323		20.6977	0	#DIV/0!	#DIV/0!	#DIV/0!		20.6977	0	#DIV/0!	#DIV/0!	#DIV/0!			20.6977	0	#DIV/0!	#DIV/0!	#DIV/0!		20.6977	0	#DIV/0!	#DIV/0!	#DIV/0!		20.6977	0	#DIV/0!	#DIV/0!	#DIV/0!
		634.114	419.467	63.4345	100	38.8134	26	0.12	0.7	45	837	20.6977	20.6977	1.49983e-05	7.7732e-05	0.000238233	0.000238596		20.6977	0	#DIV/0!	#DIV/0!	#DIV/0!		20.6977	0	#DIV/0!	#DIV/0!	#DIV/0!			20.6977	0	#DIV/0!	#DIV/0!	#DIV/0!		20.6977	0	#DIV/0!	#DIV/0!	#DIV/0!		20.6977	0	#DIV/0!	#DIV/0!	#DIV/0!
		636.045	419.468	63.6274	100	38.8855	26	0.12	0.7	45	838	20.6977	20.6977	1.4935e-05	7.72613e-05	0.000237511	0.000237871		20.6977	0	#DIV/0!	#DIV/0!	#DIV/0!		20.6977	0	#DIV/0!	#DIV/0!	#DIV/0!			20.6977	0	#DIV/0!	#DIV/0!	#DIV/0!		20.6977	0	#DIV/0!	#DIV/0!	#DIV/0!		20.6977	0	#DIV/0!	#DIV/0!	#DIV/0!
		637.979	419.469	63.8207	100	38.9577	26	0.12	0.7	45	839	20.6977	20.6978	1.4872e-05	7.67939e-05	0.000236791	0.00023715		20.6977	0	#DIV/0!	#DIV/0!	#DIV/0!		20.6977	0	#DIV/0!	#DIV/0!	#DIV/0!			20.6977	0	#DIV/0!	#DIV/0!	#DIV/0!		20.6977	0	#DIV/0!	#DIV/0!	#DIV/0!		20.6977	0	#DIV/0!	#DIV/0!	#DIV/0!
		639.917	419.47	64.0144	100	39.0297	26	0.12	0.7	45	840	20.6978	20.6978	1.48093e-05	7.633e-05	0.000236075	0.000236432		20.6978	0	#DIV/0!	#DIV/0!	#DIV/0!		20.6978	0	#DIV/0!	#DIV/0!	#DIV/0!			20.6978	0	#DIV/0!	#DIV/0!	#DIV/0!		20.6978	0	#DIV/0!	#DIV/0!	#DIV/0!		20.6978	0	#DIV/0!	#DIV/0!	#DIV/0!
		641.858	419.471	64.2084	100	39.1018	26	0.12	0.7	45	841	20.6978	20.6978	1.4747e-05	7.58694e-05	0.000235361	0.000235717		20.6978	0	#DIV/0!	#DIV/0!	#DIV/0!		20.6978	0	#DIV/0!	#DIV/0!	#DIV/0!			20.6978	0	#DIV/0!	#DIV/0!	#DIV/0!		20.6978	0	#DIV/0!	#DIV/0!	#DIV/0!		20.6978	0	#DIV/0!	#DIV/0!	#DIV/0!
		643.803	419.472	64.4028	100	39.1738	26	0.12	0.7	45	842	20.6978	20.6978	1.46851e-05	7.54121e-05	0.000234651	0.000235005		20.6978	0	#DIV/0!	#DIV/0!	#DIV/0!		20.6978	0	#DIV/0!	#DIV/0!	#DIV/0!			20.6978	0	#DIV/0!	#DIV/0!	#DIV/0!		20.6978	0	#DIV/0!	#DIV/0!	#DIV/0!		20.6978	0	#DIV/0!	#DIV/0!	#DIV/0!
		645.752	419.473	64.5975	100	39.2457	26	0.12	0.7	45	843	20.6978	20.6978	1.46234e-05	7.49581e-05	0.000233943	0.000234296		20.6978	0	#DIV/0!	#DIV/0!	#DIV/0!		20.6978	0	#DIV/0!	#DIV/0!	#DIV/0!			20.6978	0	#DIV/0!	#DIV/0!	#DIV/0!		20.6978	0	#DIV/0!	#DIV/0!	#DIV/0!		20.6978	0	#DIV/0!	#DIV/0!	#DIV/0!
		647.704	419.474	64.7926	100	39.3177	26	0.12	0.7	45	844	20.6978	20.6978	1.45621e-05	7.45074e-05	0.000233239	0.00023359		20.6978	0	#DIV/0!	#DIV/0!	#DIV/0!		20.6978	0	#DIV/0!	#DIV/0!	#DIV/0!			20.6978	0	#DIV/0!	#DIV/0!	#DIV/0!		20.6978	0	#DIV/0!	#DIV/0!	#DIV/0!		20.6978	0	#DIV/0!	#DIV/0!	#DIV/0!
		649.66	419.475	64.988	100	39.3895	26	0.12	0.7	45	845	20.6978	20.6978	1.45012e-05	7.40599e-05	0.000232537	0.000232887		20.6978	0	#DIV/0!	#DIV/0!	#DIV/0!		20.6978	0	#DIV/0!	#DIV/0!	#DIV/0!			20.6978	0	#DIV/0!	#DIV/0!	#DIV/0!		20.6978	0	#DIV/0!	#DIV/0!	#DIV/0!		20.6978	0	#DIV/0!	#DIV/0!	#DIV/0!
		651.619	419.475	65.1838	100	39.4614	26	0.12	0.7	45	846	20.6978	20.6979	1.44405e-05	7.36157e-05	0.000231838	0.000232187		20.6978	0	#DIV/0!	#DIV/0!	#DIV/0!		20.6978	0	#DIV/0!	#DIV/0!	#DIV/0!			20.6978	0	#DIV/0!	#DIV/0!	#DIV/0!		20.6978	0	#DIV/0!	#DIV/0!	#DIV/0!		20.6978	0	#DIV/0!	#DIV/0!	#DIV/0!
		653.582	419.476	65.38	100	39.5332	26	0.12	0.7	45	847	20.6979	20.6979	1.43802e-05	7.31746e-05	0.000231143	0.00023149		20.6979	0	#DIV/0!	#DIV/0!	#DIV/0!		20.6979	0	#DIV/0!	#DIV/0!	#DIV/0!			20.6979	0	#DIV/0!	#DIV/0!	#DIV/0!		20.6979	0	#DIV/0!	#DIV/0!	#DIV/0!		20.6979	0	#DIV/0!	#DIV/0!	#DIV/0!
		655.548	419.477	65.5765	100	39.605	26	0.12	0.7	45	848	20.6979	20.6979	1.43202e-05	7.27367e-05	0.00023045	0.000230795		20.6979	0	#DIV/0!	#DIV/0!	#DIV/0!		20.6979	0	#DIV/0!	#DIV/0!	#DIV/0!			20.6979	0	#DIV/0!	#DIV/0!	#DIV/0!		20.6979	0	#DIV/0!	#DIV/0!	#DIV/0!		20.6979	0	#DIV/0!	#DIV/0!	#DIV/0!
		657.518	419.478	65.7734	100	39.6767	26	0.12	0.7	45	849	20.6979	20.6979	1.42605e-05	7.23019e-05	0.00022976	0.000230104		20.6979	0	#DIV/0!	#DIV/0!	#DIV/0!		20.6979	0	#DIV/0!	#DIV/0!	#DIV/0!			20.6979	0	#DIV/0!	#DIV/0!	#DIV/0!		20.6979	0	#DIV/0!	#DIV/0!	#DIV/0!		20.6979	0	#DIV/0!	#DIV/0!	#DIV/0!
		659.492	419.479	65.9706	100	39.7484	26	0.12	0.7	45	850	20.6979	20.6979	1.42012e-05	7.18702e-05	0.000229073	0.000229415		20.6979	0	#DIV/0!	#DIV/0!	#DIV/0!		20.6979	0	#DIV/0!	#DIV/0!	#DIV/0!			20.6979	0	#DIV/0!	#DIV/0!	#DIV/0!		20.6979	0	#DIV/0!	#DIV/0!	#DIV/0!		20.6979	0	#DIV/0!	#DIV/0!	#DIV/0!
		661.469	419.48	66.1682	100	39.82	26	0.12	0.7	45	851	20.6979	20.6979	1.41421e-05	7.14416e-05	0.000228388	0.00022873		20.6979	0	#DIV/0!	#DIV/0!	#DIV/0!		20.6979	0	#DIV/0!	#DIV/0!	#DIV/0!			20.6979	0	#DIV/0!	#DIV/0!	#DIV/0!		20.6979	0	#DIV/0!	#DIV/0!	#DIV/0!		20.6979	0	#DIV/0!	#DIV/0!	#DIV/0!
		663.45	419.481	66.3662	100	39.8916	26	0.12	0.7	45	852	20.6979	20.6979	1.40834e-05	7.1016e-05	0.000227707	0.000228047		20.6979	0	#DIV/0!	#DIV/0!	#DIV/0!		20.6979	0	#DIV/0!	#DIV/0!	#DIV/0!			20.6979	0	#DIV/0!	#DIV/0!	#DIV/0!		20.6979	0	#DIV/0!	#DIV/0!	#DIV/0!		20.6979	0	#DIV/0!	#DIV/0!	#DIV/0!
		665.434	419.482	66.5645	100	39.9632	26	0.12	0.7	45	853	20.6979	20.698	1.4025e-05	7.05935e-05	0.000227028	0.000227367		20.6979	0	#DIV/0!	#DIV/0!	#DIV/0!		20.6979	0	#DIV/0!	#DIV/0!	#DIV/0!			20.6979	0	#DIV/0!	#DIV/0!	#DIV/0!		20.6979	0	#DIV/0!	#DIV/0!	#DIV/0!		20.6979	0	#DIV/0!	#DIV/0!	#DIV/0!
		667.422	419.483	66.7632	100	40.0347	26	0.12	0.7	45	854	20.698	20.698	1.39669e-05	7.0174e-05	0.000226353	0.00022669		20.698	0	#DIV/0!	#DIV/0!	#DIV/0!		20.698	0	#DIV/0!	#DIV/0!	#DIV/0!			20.698	0	#DIV/0!	#DIV/0!	#DIV/0!		20.698	0	#DIV/0!	#DIV/0!	#DIV/0!		20.698	0	#DIV/0!	#DIV/0!	#DIV/0!
		669.414	419.484	66.9622	100	40.1062	26	0.12	0.7	45	855	20.698	20.698	1.39091e-05	6.97575e-05	0.00022568	0.000226016		20.698	0	#DIV/0!	#DIV/0!	#DIV/0!		20.698	0	#DIV/0!	#DIV/0!	#DIV/0!			20.698	0	#DIV/0!	#DIV/0!	#DIV/0!		20.698	0	#DIV/0!	#DIV/0!	#DIV/0!		20.698	0	#DIV/0!	#DIV/0!	#DIV/0!
		671.409	419.485	67.1616	100	40.1776	26	0.12	0.7	45	856	20.698	20.698	1.38516e-05	6.93439e-05	0.00022501	0.000225344		20.698	0	#DIV/0!	#DIV/0!	#DIV/0!		20.698	0	#DIV/0!	#DIV/0!	#DIV/0!			20.698	0	#DIV/0!	#DIV/0!	#DIV/0!		20.698	0	#DIV/0!	#DIV/0!	#DIV/0!		20.698	0	#DIV/0!	#DIV/0!	#DIV/0!
		673.408	419.486	67.3613	100	40.249	26	0.12	0.7	45	857	20.698	20.698	1.37944e-05	6.89332e-05	0.000224342	0.000224675		20.698	0	#DIV/0!	#DIV/0!	#DIV/0!		20.698	0	#DIV/0!	#DIV/0!	#DIV/0!			20.698	0	#DIV/0!	#DIV/0!	#DIV/0!		20.698	0	#DIV/0!	#DIV/0!	#DIV/0!		20.698	0	#DIV/0!	#DIV/0!	#DIV/0!
		675.41	419.487	67.5615	100	40.3204	26	0.12	0.7	45	858	20.698	20.698	1.37376e-05	6.85255e-05	0.000223678	0.000224009		20.698	0	#DIV/0!	#DIV/0!	#DIV/0!		20.698	0	#DIV/0!	#DIV/0!	#DIV/0!			20.698	0	#DIV/0!	#DIV/0!	#DIV/0!		20.698	0	#DIV/0!	#DIV/0!	#DIV/0!		20.698	0	#DIV/0!	#DIV/0!	#DIV/0!
		677.416	419.488	67.7619	100	40.3917	26	0.12	0.7	45	859	20.698	20.698	1.3681e-05	6.81206e-05	0.000223016	0.000223346		20.698	0	#DIV/0!	#DIV/0!	#DIV/0!		20.698	0	#DIV/0!	#DIV/0!	#DIV/0!			20.698	0	#DIV/0!	#DIV/0!	#DIV/0!		20.698	0	#DIV/0!	#DIV/0!	#DIV/0!		20.698	0	#DIV/0!	#DIV/0!	#DIV/0!
		679.426	419.488	67.9628	100	40.463	26	0.12	0.7	45	860	20.698	20.6981	1.36247e-05	6.77186e-05	0.000222357	0.000222686		20.698	0	#DIV/0!	#DIV/0!	#DIV/0!		20.698	0	#DIV/0!	#DIV/0!	#DIV/0!			20.698	0	#DIV/0!	#DIV/0!	#DIV/0!		20.698	0	#DIV/0!	#DIV/0!	#DIV/0!		20.698	0	#DIV/0!	#DIV/0!	#DIV/0!
		681.439	419.489	68.164	100	40.5342	26	0.12	0.7	45	861	20.6981	20.6981	1.35687e-05	6.73195e-05	0.0002217	0.000222028		20.6981	0	#DIV/0!	#DIV/0!	#DIV/0!		20.6981	0	#DIV/0!	#DIV/0!	#DIV/0!			20.6981	0	#DIV/0!	#DIV/0!	#DIV/0!		20.6981	0	#DIV/0!	#DIV/0!	#DIV/0!		20.6981	0	#DIV/0!	#DIV/0!	#DIV/0!
		683.456	419.49	68.3655	100	40.6054	26	0.12	0.7	45	862	20.6981	20.6981	1.3513e-05	6.69231e-05	0.000221046	0.000221373		20.6981	0	#DIV/0!	#DIV/0!	#DIV/0!		20.6981	0	#DIV/0!	#DIV/0!	#DIV/0!			20.6981	0	#DIV/0!	#DIV/0!	#DIV/0!		20.6981	0	#DIV/0!	#DIV/0!	#DIV/0!		20.6981	0	#DIV/0!	#DIV/0!	#DIV/0!
		685.476	419.491	68.5674	100	40.6766	26	0.12	0.7	45	863	20.6981	20.6981	1.34576e-05	6.65295e-05	0.000220395	0.00022072		20.6981	0	#DIV/0!	#DIV/0!	#DIV/0!		20.6981	0	#DIV/0!	#DIV/0!	#DIV/0!			20.6981	0	#DIV/0!	#DIV/0!	#DIV/0!		20.6981	0	#DIV/0!	#DIV/0!	#DIV/0!		20.6981	0	#DIV/0!	#DIV/0!	#DIV/0!
		687.5	419.492	68.7697	100	40.7477	26	0.12	0.7	45	864	20.6981	20.6981	1.34025e-05	6.61387e-05	0.000219747	0.00022007		20.6981	0	#DIV/0!	#DIV/0!	#DIV/0!		20.6981	0	#DIV/0!	#DIV/0!	#DIV/0!			20.6981	0	#DIV/0!	#DIV/0!	#DIV/0!		20.6981	0	#DIV/0!	#DIV/0!	#DIV/0!		20.6981	0	#DIV/0!	#DIV/0!	#DIV/0!
		689.528	419.493	68.9724	100	40.8187	26	0.12	0.7	45	865	20.6981	20.6981	1.33477e-05	6.57507e-05	0.000219101	0.000219423		20.6981	0	#DIV/0!	#DIV/0!	#DIV/0!		20.6981	0	#DIV/0!	#DIV/0!	#DIV/0!			20.6981	0	#DIV/0!	#DIV/0!	#DIV/0!		20.6981	0	#DIV/0!	#DIV/0!	#DIV/0!		20.6981	0	#DIV/0!	#DIV/0!	#DIV/0!
		691.559	419.494	69.1754	100	40.8897	26	0.12	0.7	45	866	20.6981	20.6981	1.32931e-05	6.53654e-05	0.000218458	0.000218779		20.6981	0	#DIV/0!	#DIV/0!	#DIV/0!		20.6981	0	#DIV/0!	#DIV/0!	#DIV/0!			20.6981	0	#DIV/0!	#DIV/0!	#DIV/0!		20.6981	0	#DIV/0!	#DIV/0!	#DIV/0!		20.6981	0	#DIV/0!	#DIV/0!	#DIV/0!
		693.594	419.495	69.3787	100	40.9607	26	0.12	0.7	45	867	20.6981	20.6981	1.32389e-05	6.49827e-05	0.000217818	0.000218137		20.6981	0	#DIV/0!	#DIV/0!	#DIV/0!		20.6981	0	#DIV/0!	#DIV/0!	#DIV/0!			20.6981	0	#DIV/0!	#DIV/0!	#DIV/0!		20.6981	0	#DIV/0!	#DIV/0!	#DIV/0!		20.6981	0	#DIV/0!	#DIV/0!	#DIV/0!
		695.633	419.496	69.5825	100	41.0316	26	0.12	0.7	45	868	20.6981	20.6982	1.31849e-05	6.46028e-05	0.00021718	0.000217498		20.6981	0	#DIV/0!	#DIV/0!	#DIV/0!		20.6981	0	#DIV/0!	#DIV/0!	#DIV/0!			20.6981	0	#DIV/0!	#DIV/0!	#DIV/0!		20.6981	0	#DIV/0!	#DIV/0!	#DIV/0!		20.6981	0	#DIV/0!	#DIV/0!	#DIV/0!
		697.675	419.496	69.7865	100	41.1025	26	0.12	0.7	45	869	20.6982	20.6982	1.31313e-05	6.42254e-05	0.000216545	0.000216861		20.6982	0	#DIV/0!	#DIV/0!	#DIV/0!		20.6982	0	#DIV/0!	#DIV/0!	#DIV/0!			20.6982	0	#DIV/0!	#DIV/0!	#DIV/0!		20.6982	0	#DIV/0!	#DIV/0!	#DIV/0!		20.6982	0	#DIV/0!	#DIV/0!	#DIV/0!
		699.721	419.497	69.991	100	41.1734	26	0.12	0.7	45	870	20.6982	20.6982	1.30778e-05	6.38508e-05	0.000215912	0.000216228		20.6982	0	#DIV/0!	#DIV/0!	#DIV/0!		20.6982	0	#DIV/0!	#DIV/0!	#DIV/0!			20.6982	0	#DIV/0!	#DIV/0!	#DIV/0!		20.6982	0	#DIV/0!	#DIV/0!	#DIV/0!		20.6982	0	#DIV/0!	#DIV/0!	#DIV/0!
		701.77	419.498	70.1958	100	41.2442	26	0.12	0.7	45	871	20.6982	20.6982	1.30247e-05	6.34787e-05	0.000215282	0.000215596		20.6982	0	#DIV/0!	#DIV/0!	#DIV/0!		20.6982	0	#DIV/0!	#DIV/0!	#DIV/0!			20.6982	0	#DIV/0!	#DIV/0!	#DIV/0!		20.6982	0	#DIV/0!	#DIV/0!	#DIV/0!		20.6982	0	#DIV/0!	#DIV/0!	#DIV/0!
		703.823	419.499	70.401	100	41.3149	26	0.12	0.7	45	872	20.6982	20.6982	1.29719e-05	6.31093e-05	0.000214654	0.000214967		20.6982	0	#DIV/0!	#DIV/0!	#DIV/0!		20.6982	0	#DIV/0!	#DIV/0!	#DIV/0!			20.6982	0	#DIV/0!	#DIV/0!	#DIV/0!		20.6982	0	#DIV/0!	#DIV/0!	#DIV/0!		20.6982	0	#DIV/0!	#DIV/0!	#DIV/0!
		705.88	419.5	70.6066	100	41.3856	26	0.12	0.7	45	873	20.6982	20.6982	1.29193e-05	6.27424e-05	0.000214029	0.000214341		20.6982	0	#DIV/0!	#DIV/0!	#DIV/0!		20.6982	0	#DIV/0!	#DIV/0!	#DIV/0!			20.6982	0	#DIV/0!	#DIV/0!	#DIV/0!		20.6982	0	#DIV/0!	#DIV/0!	#DIV/0!		20.6982	0	#DIV/0!	#DIV/0!	#DIV/0!
		707.941	419.501	70.8125	100	41.4563	26	0.12	0.7	45	874	20.6982	20.6982	1.2867e-05	6.2378e-05	0.000213407	0.000213717		20.6982	0	#DIV/0!	#DIV/0!	#DIV/0!		20.6982	0	#DIV/0!	#DIV/0!	#DIV/0!			20.6982	0	#DIV/0!	#DIV/0!	#DIV/0!		20.6982	0	#DIV/0!	#DIV/0!	#DIV/0!		20.6982	0	#DIV/0!	#DIV/0!	#DIV/0!
		710.005	419.502	71.0187	100	41.5269	26	0.12	0.7	45	875	20.6982	20.6982	1.2815e-05	6.20162e-05	0.000212787	0.000213096		20.6982	0	#DIV/0!	#DIV/0!	#DIV/0!		20.6982	0	#DIV/0!	#DIV/0!	#DIV/0!			20.6982	0	#DIV/0!	#DIV/0!	#DIV/0!		20.6982	0	#DIV/0!	#DIV/0!	#DIV/0!		20.6982	0	#DIV/0!	#DIV/0!	#DIV/0!
		712.072	419.502	71.2254	100	41.5974	26	0.12	0.7	45	876	20.6982	20.6983	1.27632e-05	6.16569e-05	0.000212169	0.000212477		20.6982	0	#DIV/0!	#DIV/0!	#DIV/0!		20.6982	0	#DIV/0!	#DIV/0!	#DIV/0!			20.6982	0	#DIV/0!	#DIV/0!	#DIV/0!		20.6982	0	#DIV/0!	#DIV/0!	#DIV/0!		20.6982	0	#DIV/0!	#DIV/0!	#DIV/0!
		714.144	419.503	71.4324	100	41.668	26	0.12	0.7	45	877	20.6983	20.6983	1.27117e-05	6.13001e-05	0.000211554	0.000211861		20.6983	0	#DIV/0!	#DIV/0!	#DIV/0!		20.6983	0	#DIV/0!	#DIV/0!	#DIV/0!			20.6983	0	#DIV/0!	#DIV/0!	#DIV/0!		20.6983	0	#DIV/0!	#DIV/0!	#DIV/0!		20.6983	0	#DIV/0!	#DIV/0!	#DIV/0!
		716.219	419.504	71.6397	100	41.7384	26	0.12	0.7	45	878	20.6983	20.6983	1.26605e-05	6.09457e-05	0.000210942	0.000211248		20.6983	0	#DIV/0!	#DIV/0!	#DIV/0!		20.6983	0	#DIV/0!	#DIV/0!	#DIV/0!			20.6983	0	#DIV/0!	#DIV/0!	#DIV/0!		20.6983	0	#DIV/0!	#DIV/0!	#DIV/0!		20.6983	0	#DIV/0!	#DIV/0!	#DIV/0!
		718.297	419.505	71.8475	100	41.8089	26	0.12	0.7	45	879	20.6983	20.6983	1.26095e-05	6.05938e-05	0.000210332	0.000210636		20.6983	0	#DIV/0!	#DIV/0!	#DIV/0!		20.6983	0	#DIV/0!	#DIV/0!	#DIV/0!			20.6983	0	#DIV/0!	#DIV/0!	#DIV/0!		20.6983	0	#DIV/0!	#DIV/0!	#DIV/0!		20.6983	0	#DIV/0!	#DIV/0!	#DIV/0!
		720.38	419.506	72.0556	100	41.8792	26	0.12	0.7	45	880	20.6983	20.6983	1.25588e-05	6.02443e-05	0.000209724	0.000210028		20.6983	0	#DIV/0!	#DIV/0!	#DIV/0!		20.6983	0	#DIV/0!	#DIV/0!	#DIV/0!			20.6983	0	#DIV/0!	#DIV/0!	#DIV/0!		20.6983	0	#DIV/0!	#DIV/0!	#DIV/0!		20.6983	0	#DIV/0!	#DIV/0!	#DIV/0!
		722.466	419.507	72.264	100	41.9496	26	0.12	0.7	45	881	20.6983	20.6983	1.25084e-05	5.98972e-05	0.000209119	0.000209421		20.6983	0	#DIV/0!	#DIV/0!	#DIV/0!		20.6983	0	#DIV/0!	#DIV/0!	#DIV/0!			20.6983	0	#DIV/0!	#DIV/0!	#DIV/0!		20.6983	0	#DIV/0!	#DIV/0!	#DIV/0!		20.6983	0	#DIV/0!	#DIV/0!	#DIV/0!
		724.555	419.507	72.4729	100	42.0199	26	0.12	0.7	45	882	20.6983	20.6983	1.24582e-05	5.95526e-05	0.000208517	0.000208817		20.6983	0	#DIV/0!	#DIV/0!	#DIV/0!		20.6983	0	#DIV/0!	#DIV/0!	#DIV/0!			20.6983	0	#DIV/0!	#DIV/0!	#DIV/0!		20.6983	0	#DIV/0!	#DIV/0!	#DIV/0!		20.6983	0	#DIV/0!	#DIV/0!	#DIV/0!
		726.649	419.508	72.6821	100	42.0901	26	0.12	0.7	45	883	20.6983	20.6983	1.24083e-05	5.92102e-05	0.000207916	0.000208216		20.6983	0	#DIV/0!	#DIV/0!	#DIV/0!		20.6983	0	#DIV/0!	#DIV/0!	#DIV/0!			20.6983	0	#DIV/0!	#DIV/0!	#DIV/0!		20.6983	0	#DIV/0!	#DIV/0!	#DIV/0!		20.6983	0	#DIV/0!	#DIV/0!	#DIV/0!
		728.745	419.509	72.8916	100	42.1603	26	0.12	0.7	45	884	20.6983	20.6984	1.23586e-05	5.88703e-05	0.000207319	0.000207617		20.6983	0	#DIV/0!	#DIV/0!	#DIV/0!		20.6983	0	#DIV/0!	#DIV/0!	#DIV/0!			20.6983	0	#DIV/0!	#DIV/0!	#DIV/0!		20.6983	0	#DIV/0!	#DIV/0!	#DIV/0!		20.6983	0	#DIV/0!	#DIV/0!	#DIV/0!
		730.846	419.51	73.1016	100	42.2304	26	0.12	0.7	45	885	20.6984	20.6984	1.23092e-05	5.85327e-05	0.000206723	0.00020702		20.6984	0	#DIV/0!	#DIV/0!	#DIV/0!		20.6984	0	#DIV/0!	#DIV/0!	#DIV/0!			20.6984	0	#DIV/0!	#DIV/0!	#DIV/0!		20.6984	0	#DIV/0!	#DIV/0!	#DIV/0!		20.6984	0	#DIV/0!	#DIV/0!	#DIV/0!
		732.95	419.511	73.3119	100	42.3005	26	0.12	0.7	45	886	20.6984	20.6984	1.22601e-05	5.81974e-05	0.00020613	0.000206426		20.6984	0	#DIV/0!	#DIV/0!	#DIV/0!		20.6984	0	#DIV/0!	#DIV/0!	#DIV/0!			20.6984	0	#DIV/0!	#DIV/0!	#DIV/0!		20.6984	0	#DIV/0!	#DIV/0!	#DIV/0!		20.6984	0	#DIV/0!	#DIV/0!	#DIV/0!
		735.058	419.511	73.5225	100	42.3706	26	0.12	0.7	45	887	20.6984	20.6984	1.22112e-05	5.78643e-05	0.000205539	0.000205834		20.6984	0	#DIV/0!	#DIV/0!	#DIV/0!		20.6984	0	#DIV/0!	#DIV/0!	#DIV/0!			20.6984	0	#DIV/0!	#DIV/0!	#DIV/0!		20.6984	0	#DIV/0!	#DIV/0!	#DIV/0!		20.6984	0	#DIV/0!	#DIV/0!	#DIV/0!
		737.17	419.512	73.7336	100	42.4406	26	0.12	0.7	45	888	20.6984	20.6984	1.21625e-05	5.75336e-05	0.000204951	0.000205245		20.6984	0	#DIV/0!	#DIV/0!	#DIV/0!		20.6984	0	#DIV/0!	#DIV/0!	#DIV/0!			20.6984	0	#DIV/0!	#DIV/0!	#DIV/0!		20.6984	0	#DIV/0!	#DIV/0!	#DIV/0!		20.6984	0	#DIV/0!	#DIV/0!	#DIV/0!
		739.285	419.513	73.945	100	42.5105	26	0.12	0.7	45	889	20.6984	20.6984	1.21141e-05	5.72051e-05	0.000204365	0.000204657		20.6984	0	#DIV/0!	#DIV/0!	#DIV/0!		20.6984	0	#DIV/0!	#DIV/0!	#DIV/0!			20.6984	0	#DIV/0!	#DIV/0!	#DIV/0!		20.6984	0	#DIV/0!	#DIV/0!	#DIV/0!		20.6984	0	#DIV/0!	#DIV/0!	#DIV/0!
		741.404	419.514	74.1567	100	42.5805	26	0.12	0.7	45	890	20.6984	20.6984	1.20659e-05	5.68789e-05	0.000203781	0.000204073		20.6984	0	#DIV/0!	#DIV/0!	#DIV/0!		20.6984	0	#DIV/0!	#DIV/0!	#DIV/0!			20.6984	0	#DIV/0!	#DIV/0!	#DIV/0!		20.6984	0	#DIV/0!	#DIV/0!	#DIV/0!		20.6984	0	#DIV/0!	#DIV/0!	#DIV/0!
		743.527	419.515	74.3689	100	42.6503	26	0.12	0.7	45	891	20.6984	20.6984	1.2018e-05	5.65549e-05	0.0002032	0.00020349		20.6984	0	#DIV/0!	#DIV/0!	#DIV/0!		20.6984	0	#DIV/0!	#DIV/0!	#DIV/0!			20.6984	0	#DIV/0!	#DIV/0!	#DIV/0!		20.6984	0	#DIV/0!	#DIV/0!	#DIV/0!		20.6984	0	#DIV/0!	#DIV/0!	#DIV/0!
		745.653	419.515	74.5814	100	42.7201	26	0.12	0.7	45	892	20.6984	20.6985	1.19703e-05	5.62331e-05	0.000202621	0.00020291		20.6984	0	#DIV/0!	#DIV/0!	#DIV/0!		20.6984	0	#DIV/0!	#DIV/0!	#DIV/0!			20.6984	0	#DIV/0!	#DIV/0!	#DIV/0!		20.6984	0	#DIV/0!	#DIV/0!	#DIV/0!		20.6984	0	#DIV/0!	#DIV/0!	#DIV/0!
		747.783	419.516	74.7942	100	42.7899	26	0.12	0.7	45	893	20.6985	20.6985	1.19229e-05	5.59134e-05	0.000202044	0.000202332		20.6985	0	#DIV/0!	#DIV/0!	#DIV/0!		20.6985	0	#DIV/0!	#DIV/0!	#DIV/0!			20.6985	0	#DIV/0!	#DIV/0!	#DIV/0!		20.6985	0	#DIV/0!	#DIV/0!	#DIV/0!		20.6985	0	#DIV/0!	#DIV/0!	#DIV/0!
		749.917	419.517	75.0075	100	42.8596	26	0.12	0.7	45	894	20.6985	20.6985	1.18757e-05	5.5596e-05	0.00020147	0.000201756		20.6985	0	#DIV/0!	#DIV/0!	#DIV/0!		20.6985	0	#DIV/0!	#DIV/0!	#DIV/0!			20.6985	0	#DIV/0!	#DIV/0!	#DIV/0!		20.6985	0	#DIV/0!	#DIV/0!	#DIV/0!		20.6985	0	#DIV/0!	#DIV/0!	#DIV/0!
		752.055	419.518	75.2211	100	42.9292	26	0.12	0.7	45	895	20.6985	20.6985	1.18288e-05	5.52807e-05	0.000200898	0.000201183		20.6985	0	#DIV/0!	#DIV/0!	#DIV/0!		20.6985	0	#DIV/0!	#DIV/0!	#DIV/0!			20.6985	0	#DIV/0!	#DIV/0!	#DIV/0!		20.6985	0	#DIV/0!	#DIV/0!	#DIV/0!		20.6985	0	#DIV/0!	#DIV/0!	#DIV/0!
		754.196	419.519	75.4351	100	42.9988	26	0.12	0.7	45	896	20.6985	20.6985	1.17821e-05	5.49675e-05	0.000200328	0.000200612		20.6985	0	#DIV/0!	#DIV/0!	#DIV/0!		20.6985	0	#DIV/0!	#DIV/0!	#DIV/0!			20.6985	0	#DIV/0!	#DIV/0!	#DIV/0!		20.6985	0	#DIV/0!	#DIV/0!	#DIV/0!		20.6985	0	#DIV/0!	#DIV/0!	#DIV/0!
		756.34	419.519	75.6494	100	43.0684	26	0.12	0.7	45	897	20.6985	20.6985	1.17356e-05	5.46565e-05	0.00019976	0.000200043		20.6985	0	#DIV/0!	#DIV/0!	#DIV/0!		20.6985	0	#DIV/0!	#DIV/0!	#DIV/0!			20.6985	0	#DIV/0!	#DIV/0!	#DIV/0!		20.6985	0	#DIV/0!	#DIV/0!	#DIV/0!		20.6985	0	#DIV/0!	#DIV/0!	#DIV/0!
		758.489	419.52	75.8641	100	43.1379	26	0.12	0.7	45	898	20.6985	20.6985	1.16893e-05	5.43476e-05	0.000199194	0.000199477		20.6985	0	#DIV/0!	#DIV/0!	#DIV/0!		20.6985	0	#DIV/0!	#DIV/0!	#DIV/0!			20.6985	0	#DIV/0!	#DIV/0!	#DIV/0!		20.6985	0	#DIV/0!	#DIV/0!	#DIV/0!		20.6985	0	#DIV/0!	#DIV/0!	#DIV/0!
		760.641	419.521	76.0792	100	43.2074	26	0.12	0.7	45	899	20.6985	20.6985	1.16433e-05	5.40407e-05	0.000198631	0.000198912		20.6985	0	#DIV/0!	#DIV/0!	#DIV/0!		20.6985	0	#DIV/0!	#DIV/0!	#DIV/0!			20.6985	0	#DIV/0!	#DIV/0!	#DIV/0!		20.6985	0	#DIV/0!	#DIV/0!	#DIV/0!		20.6985	0	#DIV/0!	#DIV/0!	#DIV/0!
		762.797	419.522	76.2947	100	43.2768	26	0.12	0.7	45	900	20.6985	20.6986	1.15976e-05	5.3736e-05	0.00019807	0.00019835		20.6985	0	#DIV/0!	#DIV/0!	#DIV/0!		20.6985	0	#DIV/0!	#DIV/0!	#DIV/0!			20.6985	0	#DIV/0!	#DIV/0!	#DIV/0!		20.6985	0	#DIV/0!	#DIV/0!	#DIV/0!		20.6985	0	#DIV/0!	#DIV/0!	#DIV/0!
		764.957	419.522	76.5105	100	43.3461	26	0.12	0.7	45	901	20.6986	20.6986	1.1552e-05	5.34332e-05	0.000197512	0.00019779		20.6986	0	#DIV/0!	#DIV/0!	#DIV/0!		20.6986	0	#DIV/0!	#DIV/0!	#DIV/0!			20.6986	0	#DIV/0!	#DIV/0!	#DIV/0!		20.6986	0	#DIV/0!	#DIV/0!	#DIV/0!		20.6986	0	#DIV/0!	#DIV/0!	#DIV/0!
		767.12	419.523	76.7267	100	43.4154	26	0.12	0.7	45	902	20.6986	20.6986	1.15067e-05	5.31326e-05	0.000196955	0.000197233		20.6986	0	#DIV/0!	#DIV/0!	#DIV/0!		20.6986	0	#DIV/0!	#DIV/0!	#DIV/0!			20.6986	0	#DIV/0!	#DIV/0!	#DIV/0!		20.6986	0	#DIV/0!	#DIV/0!	#DIV/0!		20.6986	0	#DIV/0!	#DIV/0!	#DIV/0!
		769.287	419.524	76.9432	100	43.4847	26	0.12	0.7	45	903	20.6986	20.6986	1.14616e-05	5.28339e-05	0.000196401	0.000196677		20.6986	0	#DIV/0!	#DIV/0!	#DIV/0!		20.6986	0	#DIV/0!	#DIV/0!	#DIV/0!			20.6986	0	#DIV/0!	#DIV/0!	#DIV/0!		20.6986	0	#DIV/0!	#DIV/0!	#DIV/0!		20.6986	0	#DIV/0!	#DIV/0!	#DIV/0!
		771.458	419.525	77.1602	100	43.5539	26	0.12	0.7	45	904	20.6986	20.6986	1.14167e-05	5.25372e-05	0.000195848	0.000196124		20.6986	0	#DIV/0!	#DIV/0!	#DIV/0!		20.6986	0	#DIV/0!	#DIV/0!	#DIV/0!			20.6986	0	#DIV/0!	#DIV/0!	#DIV/0!		20.6986	0	#DIV/0!	#DIV/0!	#DIV/0!		20.6986	0	#DIV/0!	#DIV/0!	#DIV/0!
		773.632	419.526	77.3775	100	43.6231	26	0.12	0.7	45	905	20.6986	20.6986	1.13721e-05	5.22426e-05	0.000195298	0.000195573		20.6986	0	#DIV/0!	#DIV/0!	#DIV/0!		20.6986	0	#DIV/0!	#DIV/0!	#DIV/0!			20.6986	0	#DIV/0!	#DIV/0!	#DIV/0!		20.6986	0	#DIV/0!	#DIV/0!	#DIV/0!		20.6986	0	#DIV/0!	#DIV/0!	#DIV/0!
		775.81	419.526	77.5952	100	43.6922	26	0.12	0.7	45	906	20.6986	20.6986	1.13277e-05	5.19499e-05	0.00019475	0.000195024		20.6986	0	#DIV/0!	#DIV/0!	#DIV/0!		20.6986	0	#DIV/0!	#DIV/0!	#DIV/0!			20.6986	0	#DIV/0!	#DIV/0!	#DIV/0!		20.6986	0	#DIV/0!	#DIV/0!	#DIV/0!		20.6986	0	#DIV/0!	#DIV/0!	#DIV/0!
		777.992	419.527	77.8132	100	43.7612	26	0.12	0.7	45	907	20.6986	20.6986	1.12835e-05	5.16592e-05	0.000194205	0.000194477		20.6986	0	#DIV/0!	#DIV/0!	#DIV/0!		20.6986	0	#DIV/0!	#DIV/0!	#DIV/0!			20.6986	0	#DIV/0!	#DIV/0!	#DIV/0!		20.6986	0	#DIV/0!	#DIV/0!	#DIV/0!		20.6986	0	#DIV/0!	#DIV/0!	#DIV/0!
		780.178	419.528	78.0316	100	43.8302	26	0.12	0.7	45	908	20.6986	20.6986	1.12395e-05	5.13704e-05	0.000193661	0.000193932		20.6986	0	#DIV/0!	#DIV/0!	#DIV/0!		20.6986	0	#DIV/0!	#DIV/0!	#DIV/0!			20.6986	0	#DIV/0!	#DIV/0!	#DIV/0!		20.6986	0	#DIV/0!	#DIV/0!	#DIV/0!		20.6986	0	#DIV/0!	#DIV/0!	#DIV/0!
		782.367	419.528	78.2504	100	43.8992	26	0.12	0.7	45	909	20.6986	20.6987	1.11958e-05	5.10835e-05	0.000193119	0.00019339		20.6986	0	#DIV/0!	#DIV/0!	#DIV/0!		20.6986	0	#DIV/0!	#DIV/0!	#DIV/0!			20.6986	0	#DIV/0!	#DIV/0!	#DIV/0!		20.6986	0	#DIV/0!	#DIV/0!	#DIV/0!		20.6986	0	#DIV/0!	#DIV/0!	#DIV/0!
		784.56	419.529	78.4696	100	43.968	26	0.12	0.7	45	910	20.6987	20.6987	1.11522e-05	5.07986e-05	0.00019258	0.000192849		20.6987	0	#DIV/0!	#DIV/0!	#DIV/0!		20.6987	0	#DIV/0!	#DIV/0!	#DIV/0!			20.6987	0	#DIV/0!	#DIV/0!	#DIV/0!		20.6987	0	#DIV/0!	#DIV/0!	#DIV/0!		20.6987	0	#DIV/0!	#DIV/0!	#DIV/0!
		786.757	419.53	78.6891	100	44.0369	26	0.12	0.7	45	911	20.6987	20.6987	1.11089e-05	5.05156e-05	0.000192043	0.000192311		20.6987	0	#DIV/0!	#DIV/0!	#DIV/0!		20.6987	0	#DIV/0!	#DIV/0!	#DIV/0!			20.6987	0	#DIV/0!	#DIV/0!	#DIV/0!		20.6987	0	#DIV/0!	#DIV/0!	#DIV/0!		20.6987	0	#DIV/0!	#DIV/0!	#DIV/0!
		788.957	419.531	78.909	100	44.1057	26	0.12	0.7	45	912	20.6987	20.6987	1.10658e-05	5.02344e-05	0.000191507	0.000191774		20.6987	0	#DIV/0!	#DIV/0!	#DIV/0!		20.6987	0	#DIV/0!	#DIV/0!	#DIV/0!			20.6987	0	#DIV/0!	#DIV/0!	#DIV/0!		20.6987	0	#DIV/0!	#DIV/0!	#DIV/0!		20.6987	0	#DIV/0!	#DIV/0!	#DIV/0!
		791.162	419.531	79.1293	100	44.1744	26	0.12	0.7	45	913	20.6987	20.6987	1.10229e-05	4.99551e-05	0.000190974	0.00019124		20.6987	0	#DIV/0!	#DIV/0!	#DIV/0!		20.6987	0	#DIV/0!	#DIV/0!	#DIV/0!			20.6987	0	#DIV/0!	#DIV/0!	#DIV/0!		20.6987	0	#DIV/0!	#DIV/0!	#DIV/0!		20.6987	0	#DIV/0!	#DIV/0!	#DIV/0!
		793.37	419.532	79.35	100	44.2431	26	0.12	0.7	45	914	20.6987	20.6987	1.09803e-05	4.96777e-05	0.000190443	0.000190708		20.6987	0	#DIV/0!	#DIV/0!	#DIV/0!		20.6987	0	#DIV/0!	#DIV/0!	#DIV/0!			20.6987	0	#DIV/0!	#DIV/0!	#DIV/0!		20.6987	0	#DIV/0!	#DIV/0!	#DIV/0!		20.6987	0	#DIV/0!	#DIV/0!	#DIV/0!
		795.581	419.533	79.571	100	44.3117	26	0.12	0.7	45	915	20.6987	20.6987	1.09378e-05	4.94021e-05	0.000189914	0.000190178		20.6987	0	#DIV/0!	#DIV/0!	#DIV/0!		20.6987	0	#DIV/0!	#DIV/0!	#DIV/0!			20.6987	0	#DIV/0!	#DIV/0!	#DIV/0!		20.6987	0	#DIV/0!	#DIV/0!	#DIV/0!		20.6987	0	#DIV/0!	#DIV/0!	#DIV/0!
		797.797	419.534	79.7924	100	44.3803	26	0.12	0.7	45	916	20.6987	20.6987	1.08955e-05	4.91283e-05	0.000189387	0.00018965		20.6987	0	#DIV/0!	#DIV/0!	#DIV/0!		20.6987	0	#DIV/0!	#DIV/0!	#DIV/0!			20.6987	0	#DIV/0!	#DIV/0!	#DIV/0!		20.6987	0	#DIV/0!	#DIV/0!	#DIV/0!		20.6987	0	#DIV/0!	#DIV/0!	#DIV/0!
		800.016	419.534	80.0142	100	44.4488	26	0.12	0.7	45	917	20.6987	20.6987	1.08535e-05	4.88564e-05	0.000188862	0.000189124		20.6987	0	#DIV/0!	#DIV/0!	#DIV/0!		20.6987	0	#DIV/0!	#DIV/0!	#DIV/0!			20.6987	0	#DIV/0!	#DIV/0!	#DIV/0!		20.6987	0	#DIV/0!	#DIV/0!	#DIV/0!		20.6987	0	#DIV/0!	#DIV/0!	#DIV/0!
		802.239	419.535	80.2363	100	44.5173	26	0.12	0.7	45	918	20.6987	20.6988	1.08117e-05	4.85862e-05	0.000188339	0.0001886		20.6987	0	#DIV/0!	#DIV/0!	#DIV/0!		20.6987	0	#DIV/0!	#DIV/0!	#DIV/0!			20.6987	0	#DIV/0!	#DIV/0!	#DIV/0!		20.6987	0	#DIV/0!	#DIV/0!	#DIV/0!		20.6987	0	#DIV/0!	#DIV/0!	#DIV/0!
		804.466	419.536	80.4589	100	44.5857	26	0.12	0.7	45	919	20.6988	20.6988	1.077e-05	4.83179e-05	0.000187818	0.000188078		20.6988	0	#DIV/0!	#DIV/0!	#DIV/0!		20.6988	0	#DIV/0!	#DIV/0!	#DIV/0!			20.6988	0	#DIV/0!	#DIV/0!	#DIV/0!		20.6988	0	#DIV/0!	#DIV/0!	#DIV/0!		20.6988	0	#DIV/0!	#DIV/0!	#DIV/0!
		806.696	419.536	80.6818	100	44.6541	26	0.12	0.7	45	920	20.6988	20.6988	1.07286e-05	4.80513e-05	0.000187299	0.000187558		20.6988	0	#DIV/0!	#DIV/0!	#DIV/0!		20.6988	0	#DIV/0!	#DIV/0!	#DIV/0!			20.6988	0	#DIV/0!	#DIV/0!	#DIV/0!		20.6988	0	#DIV/0!	#DIV/0!	#DIV/0!		20.6988	0	#DIV/0!	#DIV/0!	#DIV/0!
		808.93	419.537	80.905	100	44.7224	26	0.12	0.7	45	921	20.6988	20.6988	1.06874e-05	4.77865e-05	0.000186782	0.00018704		20.6988	0	#DIV/0!	#DIV/0!	#DIV/0!		20.6988	0	#DIV/0!	#DIV/0!	#DIV/0!			20.6988	0	#DIV/0!	#DIV/0!	#DIV/0!		20.6988	0	#DIV/0!	#DIV/0!	#DIV/0!		20.6988	0	#DIV/0!	#DIV/0!	#DIV/0!
		811.168	419.538	81.1287	100	44.7906	26	0.12	0.7	45	922	20.6988	20.6988	1.06464e-05	4.75234e-05	0.000186267	0.000186524		20.6988	0	#DIV/0!	#DIV/0!	#DIV/0!		20.6988	0	#DIV/0!	#DIV/0!	#DIV/0!			20.6988	0	#DIV/0!	#DIV/0!	#DIV/0!		20.6988	0	#DIV/0!	#DIV/0!	#DIV/0!		20.6988	0	#DIV/0!	#DIV/0!	#DIV/0!
		813.41	419.539	81.3527	100	44.8588	26	0.12	0.7	45	923	20.6988	20.6988	1.06056e-05	4.7262e-05	0.000185754	0.00018601		20.6988	0	#DIV/0!	#DIV/0!	#DIV/0!		20.6988	0	#DIV/0!	#DIV/0!	#DIV/0!			20.6988	0	#DIV/0!	#DIV/0!	#DIV/0!		20.6988	0	#DIV/0!	#DIV/0!	#DIV/0!		20.6988	0	#DIV/0!	#DIV/0!	#DIV/0!
		815.655	419.539	81.5771	100	44.927	26	0.12	0.7	45	924	20.6988	20.6988	1.05649e-05	4.70024e-05	0.000185243	0.000185498		20.6988	0	#DIV/0!	#DIV/0!	#DIV/0!		20.6988	0	#DIV/0!	#DIV/0!	#DIV/0!			20.6988	0	#DIV/0!	#DIV/0!	#DIV/0!		20.6988	0	#DIV/0!	#DIV/0!	#DIV/0!		20.6988	0	#DIV/0!	#DIV/0!	#DIV/0!
		817.904	419.54	81.8019	100	44.9951	26	0.12	0.7	45	925	20.6988	20.6988	1.05245e-05	4.67444e-05	0.000184734	0.000184988		20.6988	0	#DIV/0!	#DIV/0!	#DIV/0!		20.6988	0	#DIV/0!	#DIV/0!	#DIV/0!			20.6988	0	#DIV/0!	#DIV/0!	#DIV/0!		20.6988	0	#DIV/0!	#DIV/0!	#DIV/0!		20.6988	0	#DIV/0!	#DIV/0!	#DIV/0!
		820.157	419.541	82.027	100	45.0631	26	0.12	0.7	45	926	20.6988	20.6988	1.04843e-05	4.64882e-05	0.000184227	0.00018448		20.6988	0	#DIV/0!	#DIV/0!	#DIV/0!		20.6988	0	#DIV/0!	#DIV/0!	#DIV/0!			20.6988	0	#DIV/0!	#DIV/0!	#DIV/0!		20.6988	0	#DIV/0!	#DIV/0!	#DIV/0!		20.6988	0	#DIV/0!	#DIV/0!	#DIV/0!
		822.414	419.541	82.2526	100	45.1311	26	0.12	0.7	45	927	20.6988	20.6989	1.04443e-05	4.62336e-05	0.000183722	0.000183974		20.6988	0	#DIV/0!	#DIV/0!	#DIV/0!		20.6988	0	#DIV/0!	#DIV/0!	#DIV/0!			20.6988	0	#DIV/0!	#DIV/0!	#DIV/0!		20.6988	0	#DIV/0!	#DIV/0!	#DIV/0!		20.6988	0	#DIV/0!	#DIV/0!	#DIV/0!
		824.674	419.542	82.4785	100	45.199	26	0.12	0.7	45	928	20.6989	20.6989	1.04045e-05	4.59807e-05	0.000183219	0.00018347		20.6989	0	#DIV/0!	#DIV/0!	#DIV/0!		20.6989	0	#DIV/0!	#DIV/0!	#DIV/0!			20.6989	0	#DIV/0!	#DIV/0!	#DIV/0!		20.6989	0	#DIV/0!	#DIV/0!	#DIV/0!		20.6989	0	#DIV/0!	#DIV/0!	#DIV/0!
		826.938	419.543	82.7047	100	45.2669	26	0.12	0.7	45	929	20.6989	20.6989	1.03648e-05	4.57295e-05	0.000182718	0.000182968		20.6989	0	#DIV/0!	#DIV/0!	#DIV/0!		20.6989	0	#DIV/0!	#DIV/0!	#DIV/0!			20.6989	0	#DIV/0!	#DIV/0!	#DIV/0!		20.6989	0	#DIV/0!	#DIV/0!	#DIV/0!		20.6989	0	#DIV/0!	#DIV/0!	#DIV/0!
		829.206	419.543	82.9314	100	45.3347	26	0.12	0.7	45	930	20.6989	20.6989	1.03254e-05	4.54799e-05	0.000182218	0.000182467		20.6989	0	#DIV/0!	#DIV/0!	#DIV/0!		20.6989	0	#DIV/0!	#DIV/0!	#DIV/0!			20.6989	0	#DIV/0!	#DIV/0!	#DIV/0!		20.6989	0	#DIV/0!	#DIV/0!	#DIV/0!		20.6989	0	#DIV/0!	#DIV/0!	#DIV/0!
		831.478	419.544	83.1584	100	45.4025	26	0.12	0.7	45	931	20.6989	20.6989	1.02861e-05	4.52319e-05	0.000181721	0.000181969		20.6989	0	#DIV/0!	#DIV/0!	#DIV/0!		20.6989	0	#DIV/0!	#DIV/0!	#DIV/0!			20.6989	0	#DIV/0!	#DIV/0!	#DIV/0!		20.6989	0	#DIV/0!	#DIV/0!	#DIV/0!		20.6989	0	#DIV/0!	#DIV/0!	#DIV/0!
		833.754	419.545	83.3858	100	45.4702	26	0.12	0.7	45	932	20.6989	20.6989	1.02471e-05	4.49856e-05	0.000181225	0.000181472		20.6989	0	#DIV/0!	#DIV/0!	#DIV/0!		20.6989	0	#DIV/0!	#DIV/0!	#DIV/0!			20.6989	0	#DIV/0!	#DIV/0!	#DIV/0!		20.6989	0	#DIV/0!	#DIV/0!	#DIV/0!		20.6989	0	#DIV/0!	#DIV/0!	#DIV/0!
		836.033	419.545	83.6136	100	45.5378	26	0.12	0.7	45	933	20.6989	20.6989	1.02082e-05	4.47408e-05	0.000180731	0.000180978		20.6989	0	#DIV/0!	#DIV/0!	#DIV/0!		20.6989	0	#DIV/0!	#DIV/0!	#DIV/0!			20.6989	0	#DIV/0!	#DIV/0!	#DIV/0!		20.6989	0	#DIV/0!	#DIV/0!	#DIV/0!		20.6989	0	#DIV/0!	#DIV/0!	#DIV/0!
		838.316	419.546	83.8418	100	45.6054	26	0.12	0.7	45	934	20.6989	20.6989	1.01696e-05	4.44976e-05	0.00018024	0.000180485		20.6989	0	#DIV/0!	#DIV/0!	#DIV/0!		20.6989	0	#DIV/0!	#DIV/0!	#DIV/0!			20.6989	0	#DIV/0!	#DIV/0!	#DIV/0!		20.6989	0	#DIV/0!	#DIV/0!	#DIV/0!		20.6989	0	#DIV/0!	#DIV/0!	#DIV/0!
		840.603	419.547	84.0703	100	45.6729	26	0.12	0.7	45	935	20.6989	20.6989	1.01311e-05	4.42561e-05	0.00017975	0.000179994		20.6989	0	#DIV/0!	#DIV/0!	#DIV/0!		20.6989	0	#DIV/0!	#DIV/0!	#DIV/0!			20.6989	0	#DIV/0!	#DIV/0!	#DIV/0!		20.6989	0	#DIV/0!	#DIV/0!	#DIV/0!		20.6989	0	#DIV/0!	#DIV/0!	#DIV/0!
		842.894	419.547	84.2993	100	45.7404	26	0.12	0.7	45	936	20.6989	20.6989	1.00928e-05	4.4016e-05	0.000179261	0.000179505		20.6989	0	#DIV/0!	#DIV/0!	#DIV/0!		20.6989	0	#DIV/0!	#DIV/0!	#DIV/0!			20.6989	0	#DIV/0!	#DIV/0!	#DIV/0!		20.6989	0	#DIV/0!	#DIV/0!	#DIV/0!		20.6989	0	#DIV/0!	#DIV/0!	#DIV/0!
		845.188	419.548	84.5286	100	45.8078	26	0.12	0.7	45	937	20.6989	20.699	1.00546e-05	4.37776e-05	0.000178775	0.000179018		20.6989	0	#DIV/0!	#DIV/0!	#DIV/0!		20.6989	0	#DIV/0!	#DIV/0!	#DIV/0!			20.6989	0	#DIV/0!	#DIV/0!	#DIV/0!		20.6989	0	#DIV/0!	#DIV/0!	#DIV/0!		20.6989	0	#DIV/0!	#DIV/0!	#DIV/0!
		847.486	419.549	84.7582	100	45.8752	26	0.12	0.7	45	938	20.699	20.699	1.00167e-05	4.35407e-05	0.000178291	0.000178532		20.699	0	#DIV/0!	#DIV/0!	#DIV/0!		20.699	0	#DIV/0!	#DIV/0!	#DIV/0!			20.699	0	#DIV/0!	#DIV/0!	#DIV/0!		20.699	0	#DIV/0!	#DIV/0!	#DIV/0!		20.699	0	#DIV/0!	#DIV/0!	#DIV/0!
		849.788	419.549	84.9883	100	45.9425	26	0.12	0.7	45	939	20.699	20.699	9.97897e-06	4.33053e-05	0.000177808	0.000178049		20.699	0	#DIV/0!	#DIV/0!	#DIV/0!		20.699	0	#DIV/0!	#DIV/0!	#DIV/0!			20.699	0	#DIV/0!	#DIV/0!	#DIV/0!		20.699	0	#DIV/0!	#DIV/0!	#DIV/0!		20.699	0	#DIV/0!	#DIV/0!	#DIV/0!
		852.094	419.55	85.2187	100	46.0098	26	0.12	0.7	45	940	20.699	20.699	9.9414e-06	4.30714e-05	0.000177327	0.000177567		20.699	0	#DIV/0!	#DIV/0!	#DIV/0!		20.699	0	#DIV/0!	#DIV/0!	#DIV/0!			20.699	0	#DIV/0!	#DIV/0!	#DIV/0!		20.699	0	#DIV/0!	#DIV/0!	#DIV/0!		20.699	0	#DIV/0!	#DIV/0!	#DIV/0!
		854.404	419.551	85.4495	100	46.077	26	0.12	0.7	45	941	20.699	20.699	9.90401e-06	4.28391e-05	0.000176848	0.000177087		20.699	0	#DIV/0!	#DIV/0!	#DIV/0!		20.699	0	#DIV/0!	#DIV/0!	#DIV/0!			20.699	0	#DIV/0!	#DIV/0!	#DIV/0!		20.699	0	#DIV/0!	#DIV/0!	#DIV/0!		20.699	0	#DIV/0!	#DIV/0!	#DIV/0!
		856.717	419.551	85.6807	100	46.1441	26	0.12	0.7	45	942	20.699	20.699	9.86681e-06	4.26082e-05	0.000176371	0.000176609		20.699	0	#DIV/0!	#DIV/0!	#DIV/0!		20.699	0	#DIV/0!	#DIV/0!	#DIV/0!			20.699	0	#DIV/0!	#DIV/0!	#DIV/0!		20.699	0	#DIV/0!	#DIV/0!	#DIV/0!		20.699	0	#DIV/0!	#DIV/0!	#DIV/0!
		859.034	419.552	85.9123	100	46.2112	26	0.12	0.7	45	943	20.699	20.699	9.82978e-06	4.23789e-05	0.000175896	0.000176133		20.699	0	#DIV/0!	#DIV/0!	#DIV/0!		20.699	0	#DIV/0!	#DIV/0!	#DIV/0!			20.699	0	#DIV/0!	#DIV/0!	#DIV/0!		20.699	0	#DIV/0!	#DIV/0!	#DIV/0!		20.699	0	#DIV/0!	#DIV/0!	#DIV/0!
		861.355	419.553	86.1442	100	46.2782	26	0.12	0.7	45	944	20.699	20.699	9.79293e-06	4.2151e-05	0.000175422	0.000175658		20.699	0	#DIV/0!	#DIV/0!	#DIV/0!		20.699	0	#DIV/0!	#DIV/0!	#DIV/0!			20.699	0	#DIV/0!	#DIV/0!	#DIV/0!		20.699	0	#DIV/0!	#DIV/0!	#DIV/0!		20.699	0	#DIV/0!	#DIV/0!	#DIV/0!
		863.68	419.553	86.3766	100	46.3452	26	0.12	0.7	45	945	20.699	20.699	9.75626e-06	4.19245e-05	0.00017495	0.000175186		20.699	0	#DIV/0!	#DIV/0!	#DIV/0!		20.699	0	#DIV/0!	#DIV/0!	#DIV/0!			20.699	0	#DIV/0!	#DIV/0!	#DIV/0!		20.699	0	#DIV/0!	#DIV/0!	#DIV/0!		20.699	0	#DIV/0!	#DIV/0!	#DIV/0!
		866.008	419.554	86.6093	100	46.4121	26	0.12	0.7	45	946	20.699	20.699	9.71977e-06	4.16996e-05	0.00017448	0.000174715		20.699	0	#DIV/0!	#DIV/0!	#DIV/0!		20.699	0	#DIV/0!	#DIV/0!	#DIV/0!			20.699	0	#DIV/0!	#DIV/0!	#DIV/0!		20.699	0	#DIV/0!	#DIV/0!	#DIV/0!		20.699	0	#DIV/0!	#DIV/0!	#DIV/0!
		868.341	419.555	86.8424	100	46.4789	26	0.12	0.7	45	947	20.699	20.6991	9.68345e-06	4.1476e-05	0.000174012	0.000174246		20.699	0	#DIV/0!	#DIV/0!	#DIV/0!		20.699	0	#DIV/0!	#DIV/0!	#DIV/0!			20.699	0	#DIV/0!	#DIV/0!	#DIV/0!		20.699	0	#DIV/0!	#DIV/0!	#DIV/0!		20.699	0	#DIV/0!	#DIV/0!	#DIV/0!
		870.677	419.555	87.0758	100	46.5457	26	0.12	0.7	45	948	20.6991	20.6991	9.6473e-06	4.12539e-05	0.000173545	0.000173778		20.6991	0	#DIV/0!	#DIV/0!	#DIV/0!		20.6991	0	#DIV/0!	#DIV/0!	#DIV/0!			20.6991	0	#DIV/0!	#DIV/0!	#DIV/0!		20.6991	0	#DIV/0!	#DIV/0!	#DIV/0!		20.6991	0	#DIV/0!	#DIV/0!	#DIV/0!
		873.017	419.556	87.3097	100	46.6125	26	0.12	0.7	45	949	20.6991	20.6991	9.61132e-06	4.10333e-05	0.00017308	0.000173312		20.6991	0	#DIV/0!	#DIV/0!	#DIV/0!		20.6991	0	#DIV/0!	#DIV/0!	#DIV/0!			20.6991	0	#DIV/0!	#DIV/0!	#DIV/0!		20.6991	0	#DIV/0!	#DIV/0!	#DIV/0!		20.6991	0	#DIV/0!	#DIV/0!	#DIV/0!
		875.361	419.557	87.5439	100	46.6792	26	0.12	0.7	45	950	20.6991	20.6991	9.57552e-06	4.0814e-05	0.000172617	0.000172848		20.6991	0	#DIV/0!	#DIV/0!	#DIV/0!		20.6991	0	#DIV/0!	#DIV/0!	#DIV/0!			20.6991	0	#DIV/0!	#DIV/0!	#DIV/0!		20.6991	0	#DIV/0!	#DIV/0!	#DIV/0!		20.6991	0	#DIV/0!	#DIV/0!	#DIV/0!
		877.708	419.557	87.7785	100	46.7458	26	0.12	0.7	45	951	20.6991	20.6991	9.53989e-06	4.05961e-05	0.000172156	0.000172386		20.6991	0	#DIV/0!	#DIV/0!	#DIV/0!		20.6991	0	#DIV/0!	#DIV/0!	#DIV/0!			20.6991	0	#DIV/0!	#DIV/0!	#DIV/0!		20.6991	0	#DIV/0!	#DIV/0!	#DIV/0!		20.6991	0	#DIV/0!	#DIV/0!	#DIV/0!
		880.06	419.558	88.0135	100	46.8123	26	0.12	0.7	45	952	20.6991	20.6991	9.50443e-06	4.03797e-05	0.000171696	0.000171926		20.6991	0	#DIV/0!	#DIV/0!	#DIV/0!		20.6991	0	#DIV/0!	#DIV/0!	#DIV/0!			20.6991	0	#DIV/0!	#DIV/0!	#DIV/0!		20.6991	0	#DIV/0!	#DIV/0!	#DIV/0!		20.6991	0	#DIV/0!	#DIV/0!	#DIV/0!
		882.415	419.558	88.2489	100	46.8788	26	0.12	0.7	45	953	20.6991	20.6991	9.46914e-06	4.01646e-05	0.000171238	0.000171467		20.6991	0	#DIV/0!	#DIV/0!	#DIV/0!		20.6991	0	#DIV/0!	#DIV/0!	#DIV/0!			20.6991	0	#DIV/0!	#DIV/0!	#DIV/0!		20.6991	0	#DIV/0!	#DIV/0!	#DIV/0!		20.6991	0	#DIV/0!	#DIV/0!	#DIV/0!
		884.774	419.559	88.4847	100	46.9453	26	0.12	0.7	45	954	20.6991	20.6991	9.43401e-06	3.99508e-05	0.000170782	0.00017101		20.6991	0	#DIV/0!	#DIV/0!	#DIV/0!		20.6991	0	#DIV/0!	#DIV/0!	#DIV/0!			20.6991	0	#DIV/0!	#DIV/0!	#DIV/0!		20.6991	0	#DIV/0!	#DIV/0!	#DIV/0!		20.6991	0	#DIV/0!	#DIV/0!	#DIV/0!
		887.137	419.56	88.7208	100	47.0117	26	0.12	0.7	45	955	20.6991	20.6991	9.39905e-06	3.97385e-05	0.000170327	0.000170554		20.6991	0	#DIV/0!	#DIV/0!	#DIV/0!		20.6991	0	#DIV/0!	#DIV/0!	#DIV/0!			20.6991	0	#DIV/0!	#DIV/0!	#DIV/0!		20.6991	0	#DIV/0!	#DIV/0!	#DIV/0!		20.6991	0	#DIV/0!	#DIV/0!	#DIV/0!
		889.504	419.56	88.9573	100	47.078	26	0.12	0.7	45	956	20.6991	20.6991	9.36426e-06	3.95274e-05	0.000169875	0.000170101		20.6991	0	#DIV/0!	#DIV/0!	#DIV/0!		20.6991	0	#DIV/0!	#DIV/0!	#DIV/0!			20.6991	0	#DIV/0!	#DIV/0!	#DIV/0!		20.6991	0	#DIV/0!	#DIV/0!	#DIV/0!		20.6991	0	#DIV/0!	#DIV/0!	#DIV/0!
		891.874	419.561	89.1942	100	47.1443	26	0.12	0.7	45	957	20.6991	20.6991	9.32963e-06	3.93178e-05	0.000169423	0.000169649		20.6991	0	#DIV/0!	#DIV/0!	#DIV/0!		20.6991	0	#DIV/0!	#DIV/0!	#DIV/0!			20.6991	0	#DIV/0!	#DIV/0!	#DIV/0!		20.6991	0	#DIV/0!	#DIV/0!	#DIV/0!		20.6991	0	#DIV/0!	#DIV/0!	#DIV/0!
		894.249	419.562	89.4315	100	47.2105	26	0.12	0.7	45	958	20.6991	20.6992	9.29517e-06	3.91094e-05	0.000168974	0.000169198		20.6991	0	#DIV/0!	#DIV/0!	#DIV/0!		20.6991	0	#DIV/0!	#DIV/0!	#DIV/0!			20.6991	0	#DIV/0!	#DIV/0!	#DIV/0!		20.6991	0	#DIV/0!	#DIV/0!	#DIV/0!		20.6991	0	#DIV/0!	#DIV/0!	#DIV/0!
		896.627	419.562	89.6692	100	47.2766	26	0.12	0.7	45	959	20.6992	20.6992	9.26087e-06	3.89024e-05	0.000168526	0.00016875		20.6992	0	#DIV/0!	#DIV/0!	#DIV/0!		20.6992	0	#DIV/0!	#DIV/0!	#DIV/0!			20.6992	0	#DIV/0!	#DIV/0!	#DIV/0!		20.6992	0	#DIV/0!	#DIV/0!	#DIV/0!		20.6992	0	#DIV/0!	#DIV/0!	#DIV/0!
		899.009	419.563	89.9073	100	47.3427	26	0.12	0.7	45	960	20.6992	20.6992	9.22673e-06	3.86967e-05	0.00016808	0.000168303		20.6992	0	#DIV/0!	#DIV/0!	#DIV/0!		20.6992	0	#DIV/0!	#DIV/0!	#DIV/0!			20.6992	0	#DIV/0!	#DIV/0!	#DIV/0!		20.6992	0	#DIV/0!	#DIV/0!	#DIV/0!		20.6992	0	#DIV/0!	#DIV/0!	#DIV/0!
		901.395	419.563	90.1457	100	47.4087	26	0.12	0.7	45	961	20.6992	20.6992	9.19276e-06	3.84923e-05	0.000167635	0.000167857		20.6992	0	#DIV/0!	#DIV/0!	#DIV/0!		20.6992	0	#DIV/0!	#DIV/0!	#DIV/0!			20.6992	0	#DIV/0!	#DIV/0!	#DIV/0!		20.6992	0	#DIV/0!	#DIV/0!	#DIV/0!		20.6992	0	#DIV/0!	#DIV/0!	#DIV/0!
		903.784	419.564	90.3845	100	47.4747	26	0.12	0.7	45	962	20.6992	20.6992	9.15894e-06	3.82891e-05	0.000167192	0.000167413		20.6992	0	#DIV/0!	#DIV/0!	#DIV/0!		20.6992	0	#DIV/0!	#DIV/0!	#DIV/0!			20.6992	0	#DIV/0!	#DIV/0!	#DIV/0!		20.6992	0	#DIV/0!	#DIV/0!	#DIV/0!		20.6992	0	#DIV/0!	#DIV/0!	#DIV/0!
		906.178	419.565	90.6237	100	47.5406	26	0.12	0.7	45	963	20.6992	20.6992	9.12528e-06	3.80873e-05	0.000166751	0.000166971		20.6992	0	#DIV/0!	#DIV/0!	#DIV/0!		20.6992	0	#DIV/0!	#DIV/0!	#DIV/0!			20.6992	0	#DIV/0!	#DIV/0!	#DIV/0!		20.6992	0	#DIV/0!	#DIV/0!	#DIV/0!		20.6992	0	#DIV/0!	#DIV/0!	#DIV/0!
		908.575	419.565	90.8633	100	47.6065	26	0.12	0.7	45	964	20.6992	20.6992	9.09178e-06	3.78867e-05	0.000166311	0.000166531		20.6992	0	#DIV/0!	#DIV/0!	#DIV/0!		20.6992	0	#DIV/0!	#DIV/0!	#DIV/0!			20.6992	0	#DIV/0!	#DIV/0!	#DIV/0!		20.6992	0	#DIV/0!	#DIV/0!	#DIV/0!		20.6992	0	#DIV/0!	#DIV/0!	#DIV/0!
		910.977	419.566	91.1033	100	47.6723	26	0.12	0.7	45	965	20.6992	20.6992	9.05844e-06	3.76874e-05	0.000165873	0.000166092		20.6992	0	#DIV/0!	#DIV/0!	#DIV/0!		20.6992	0	#DIV/0!	#DIV/0!	#DIV/0!			20.6992	0	#DIV/0!	#DIV/0!	#DIV/0!		20.6992	0	#DIV/0!	#DIV/0!	#DIV/0!		20.6992	0	#DIV/0!	#DIV/0!	#DIV/0!
		913.382	419.566	91.3436	100	47.738	26	0.12	0.7	45	966	20.6992	20.6992	9.02526e-06	3.74893e-05	0.000165437	0.000165655		20.6992	0	#DIV/0!	#DIV/0!	#DIV/0!		20.6992	0	#DIV/0!	#DIV/0!	#DIV/0!			20.6992	0	#DIV/0!	#DIV/0!	#DIV/0!		20.6992	0	#DIV/0!	#DIV/0!	#DIV/0!		20.6992	0	#DIV/0!	#DIV/0!	#DIV/0!
		915.791	419.567	91.5844	100	47.8037	26	0.12	0.7	45	967	20.6992	20.6992	8.99223e-06	3.72925e-05	0.000165002	0.000165219		20.6992	0	#DIV/0!	#DIV/0!	#DIV/0!		20.6992	0	#DIV/0!	#DIV/0!	#DIV/0!			20.6992	0	#DIV/0!	#DIV/0!	#DIV/0!		20.6992	0	#DIV/0!	#DIV/0!	#DIV/0!		20.6992	0	#DIV/0!	#DIV/0!	#DIV/0!
		918.203	419.568	91.8255	100	47.8693	26	0.12	0.7	45	968	20.6992	20.6992	8.95935e-06	3.70969e-05	0.000164569	0.000164785		20.6992	0	#DIV/0!	#DIV/0!	#DIV/0!		20.6992	0	#DIV/0!	#DIV/0!	#DIV/0!			20.6992	0	#DIV/0!	#DIV/0!	#DIV/0!		20.6992	0	#DIV/0!	#DIV/0!	#DIV/0!		20.6992	0	#DIV/0!	#DIV/0!	#DIV/0!
		920.62	419.568	92.067	100	47.9348	26	0.12	0.7	45	969	20.6992	20.6993	8.92663e-06	3.69026e-05	0.000164137	0.000164352		20.6992	0	#DIV/0!	#DIV/0!	#DIV/0!		20.6992	0	#DIV/0!	#DIV/0!	#DIV/0!			20.6992	0	#DIV/0!	#DIV/0!	#DIV/0!		20.6992	0	#DIV/0!	#DIV/0!	#DIV/0!		20.6992	0	#DIV/0!	#DIV/0!	#DIV/0!
		923.041	419.569	92.3089	100	48.0003	26	0.12	0.7	45	970	20.6993	20.6993	8.89406e-06	3.67095e-05	0.000163707	0.000163922		20.6993	0	#DIV/0!	#DIV/0!	#DIV/0!		20.6993	0	#DIV/0!	#DIV/0!	#DIV/0!			20.6993	0	#DIV/0!	#DIV/0!	#DIV/0!		20.6993	0	#DIV/0!	#DIV/0!	#DIV/0!		20.6993	0	#DIV/0!	#DIV/0!	#DIV/0!
		925.465	419.569	92.5512	100	48.0658	26	0.12	0.7	45	971	20.6993	20.6993	8.86165e-06	3.65175e-05	0.000163278	0.000163492		20.6993	0	#DIV/0!	#DIV/0!	#DIV/0!		20.6993	0	#DIV/0!	#DIV/0!	#DIV/0!			20.6993	0	#DIV/0!	#DIV/0!	#DIV/0!		20.6993	0	#DIV/0!	#DIV/0!	#DIV/0!		20.6993	0	#DIV/0!	#DIV/0!	#DIV/0!
		927.893	419.57	92.7939	100	48.1311	26	0.12	0.7	45	972	20.6993	20.6993	8.82939e-06	3.63268e-05	0.000162851	0.000163064		20.6993	0	#DIV/0!	#DIV/0!	#DIV/0!		20.6993	0	#DIV/0!	#DIV/0!	#DIV/0!			20.6993	0	#DIV/0!	#DIV/0!	#DIV/0!		20.6993	0	#DIV/0!	#DIV/0!	#DIV/0!		20.6993	0	#DIV/0!	#DIV/0!	#DIV/0!
		930.325	419.571	93.0369	100	48.1964	26	0.12	0.7	45	973	20.6993	20.6993	8.79727e-06	3.61373e-05	0.000162426	0.000162638		20.6993	0	#DIV/0!	#DIV/0!	#DIV/0!		20.6993	0	#DIV/0!	#DIV/0!	#DIV/0!			20.6993	0	#DIV/0!	#DIV/0!	#DIV/0!		20.6993	0	#DIV/0!	#DIV/0!	#DIV/0!		20.6993	0	#DIV/0!	#DIV/0!	#DIV/0!
		932.761	419.571	93.2804	100	48.2617	26	0.12	0.7	45	974	20.6993	20.6993	8.76531e-06	3.59489e-05	0.000162002	0.000162214		20.6993	0	#DIV/0!	#DIV/0!	#DIV/0!		20.6993	0	#DIV/0!	#DIV/0!	#DIV/0!			20.6993	0	#DIV/0!	#DIV/0!	#DIV/0!		20.6993	0	#DIV/0!	#DIV/0!	#DIV/0!		20.6993	0	#DIV/0!	#DIV/0!	#DIV/0!
		935.201	419.572	93.5242	100	48.3269	26	0.12	0.7	45	975	20.6993	20.6993	8.73349e-06	3.57617e-05	0.00016158	0.000161791		20.6993	0	#DIV/0!	#DIV/0!	#DIV/0!		20.6993	0	#DIV/0!	#DIV/0!	#DIV/0!			20.6993	0	#DIV/0!	#DIV/0!	#DIV/0!		20.6993	0	#DIV/0!	#DIV/0!	#DIV/0!		20.6993	0	#DIV/0!	#DIV/0!	#DIV/0!
		937.645	419.572	93.7684	100	48.392	26	0.12	0.7	45	976	20.6993	20.6993	8.70183e-06	3.55757e-05	0.000161159	0.000161369		20.6993	0	#DIV/0!	#DIV/0!	#DIV/0!		20.6993	0	#DIV/0!	#DIV/0!	#DIV/0!			20.6993	0	#DIV/0!	#DIV/0!	#DIV/0!		20.6993	0	#DIV/0!	#DIV/0!	#DIV/0!		20.6993	0	#DIV/0!	#DIV/0!	#DIV/0!
		940.092	419.573	94.013	100	48.4571	26	0.12	0.7	45	977	20.6993	20.6993	8.67031e-06	3.53908e-05	0.00016074	0.000160949		20.6993	0	#DIV/0!	#DIV/0!	#DIV/0!		20.6993	0	#DIV/0!	#DIV/0!	#DIV/0!			20.6993	0	#DIV/0!	#DIV/0!	#DIV/0!		20.6993	0	#DIV/0!	#DIV/0!	#DIV/0!		20.6993	0	#DIV/0!	#DIV/0!	#DIV/0!
		942.544	419.573	94.258	100	48.5221	26	0.12	0.7	45	978	20.6993	20.6993	8.63893e-06	3.52071e-05	0.000160322	0.00016053		20.6993	0	#DIV/0!	#DIV/0!	#DIV/0!		20.6993	0	#DIV/0!	#DIV/0!	#DIV/0!			20.6993	0	#DIV/0!	#DIV/0!	#DIV/0!		20.6993	0	#DIV/0!	#DIV/0!	#DIV/0!		20.6993	0	#DIV/0!	#DIV/0!	#DIV/0!
		944.999	419.574	94.5034	100	48.587	26	0.12	0.7	45	979	20.6993	20.6993	8.6077e-06	3.50246e-05	0.000159906	0.000160113		20.6993	0	#DIV/0!	#DIV/0!	#DIV/0!		20.6993	0	#DIV/0!	#DIV/0!	#DIV/0!			20.6993	0	#DIV/0!	#DIV/0!	#DIV/0!		20.6993	0	#DIV/0!	#DIV/0!	#DIV/0!		20.6993	0	#DIV/0!	#DIV/0!	#DIV/0!
		947.458	419.575	94.7491	100	48.6519	26	0.12	0.7	45	980	20.6993	20.6994	8.57662e-06	3.48431e-05	0.000159491	0.000159698		20.6993	0	#DIV/0!	#DIV/0!	#DIV/0!		20.6993	0	#DIV/0!	#DIV/0!	#DIV/0!			20.6993	0	#DIV/0!	#DIV/0!	#DIV/0!		20.6993	0	#DIV/0!	#DIV/0!	#DIV/0!		20.6993	0	#DIV/0!	#DIV/0!	#DIV/0!
		949.921	419.575	94.9953	100	48.7167	26	0.12	0.7	45	981	20.6994	20.6994	8.54568e-06	3.46628e-05	0.000159078	0.000159284		20.6994	0	#DIV/0!	#DIV/0!	#DIV/0!		20.6994	0	#DIV/0!	#DIV/0!	#DIV/0!			20.6994	0	#DIV/0!	#DIV/0!	#DIV/0!		20.6994	0	#DIV/0!	#DIV/0!	#DIV/0!		20.6994	0	#DIV/0!	#DIV/0!	#DIV/0!
		952.388	419.576	95.2418	100	48.7815	26	0.12	0.7	45	982	20.6994	20.6994	8.51488e-06	3.44836e-05	0.000158666	0.000158871		20.6994	0	#DIV/0!	#DIV/0!	#DIV/0!		20.6994	0	#DIV/0!	#DIV/0!	#DIV/0!			20.6994	0	#DIV/0!	#DIV/0!	#DIV/0!		20.6994	0	#DIV/0!	#DIV/0!	#DIV/0!		20.6994	0	#DIV/0!	#DIV/0!	#DIV/0!
		954.859	419.576	95.4887	100	48.8462	26	0.12	0.7	45	983	20.6994	20.6994	8.48423e-06	3.43055e-05	0.000158256	0.00015846		20.6994	0	#DIV/0!	#DIV/0!	#DIV/0!		20.6994	0	#DIV/0!	#DIV/0!	#DIV/0!			20.6994	0	#DIV/0!	#DIV/0!	#DIV/0!		20.6994	0	#DIV/0!	#DIV/0!	#DIV/0!		20.6994	0	#DIV/0!	#DIV/0!	#DIV/0!
		957.334	419.577	95.736	100	48.9108	26	0.12	0.7	45	984	20.6994	20.6994	8.45371e-06	3.41285e-05	0.000157847	0.000158051		20.6994	0	#DIV/0!	#DIV/0!	#DIV/0!		20.6994	0	#DIV/0!	#DIV/0!	#DIV/0!			20.6994	0	#DIV/0!	#DIV/0!	#DIV/0!		20.6994	0	#DIV/0!	#DIV/0!	#DIV/0!		20.6994	0	#DIV/0!	#DIV/0!	#DIV/0!
		959.812	419.577	95.9837	100	48.9754	26	0.12	0.7	45	985	20.6994	20.6994	8.42334e-06	3.39526e-05	0.000157439	0.000157643		20.6994	0	#DIV/0!	#DIV/0!	#DIV/0!		20.6994	0	#DIV/0!	#DIV/0!	#DIV/0!			20.6994	0	#DIV/0!	#DIV/0!	#DIV/0!		20.6994	0	#DIV/0!	#DIV/0!	#DIV/0!		20.6994	0	#DIV/0!	#DIV/0!	#DIV/0!
		962.295	419.578	96.2318	100	49.0399	26	0.12	0.7	45	986	20.6994	20.6994	8.39311e-06	3.37778e-05	0.000157034	0.000157236		20.6994	0	#DIV/0!	#DIV/0!	#DIV/0!		20.6994	0	#DIV/0!	#DIV/0!	#DIV/0!			20.6994	0	#DIV/0!	#DIV/0!	#DIV/0!		20.6994	0	#DIV/0!	#DIV/0!	#DIV/0!		20.6994	0	#DIV/0!	#DIV/0!	#DIV/0!
		964.781	419.578	96.4803	100	49.1043	26	0.12	0.7	45	987	20.6994	20.6994	8.36301e-06	3.3604e-05	0.000156629	0.000156831		20.6994	0	#DIV/0!	#DIV/0!	#DIV/0!		20.6994	0	#DIV/0!	#DIV/0!	#DIV/0!			20.6994	0	#DIV/0!	#DIV/0!	#DIV/0!		20.6994	0	#DIV/0!	#DIV/0!	#DIV/0!		20.6994	0	#DIV/0!	#DIV/0!	#DIV/0!
		967.271	419.579	96.7292	100	49.1687	26	0.12	0.7	45	988	20.6994	20.6994	8.33306e-06	3.34314e-05	0.000156226	0.000156427		20.6994	0	#DIV/0!	#DIV/0!	#DIV/0!		20.6994	0	#DIV/0!	#DIV/0!	#DIV/0!			20.6994	0	#DIV/0!	#DIV/0!	#DIV/0!		20.6994	0	#DIV/0!	#DIV/0!	#DIV/0!		20.6994	0	#DIV/0!	#DIV/0!	#DIV/0!
		969.765	419.58	96.9784	100	49.233	26	0.12	0.7	45	989	20.6994	20.6994	8.30324e-06	3.32598e-05	0.000155825	0.000156025		20.6994	0	#DIV/0!	#DIV/0!	#DIV/0!		20.6994	0	#DIV/0!	#DIV/0!	#DIV/0!			20.6994	0	#DIV/0!	#DIV/0!	#DIV/0!		20.6994	0	#DIV/0!	#DIV/0!	#DIV/0!		20.6994	0	#DIV/0!	#DIV/0!	#DIV/0!
		972.263	419.58	97.2281	100	49.2973	26	0.12	0.7	45	990	20.6994	20.6994	8.27356e-06	3.30892e-05	0.000155425	0.000155624		20.6994	0	#DIV/0!	#DIV/0!	#DIV/0!		20.6994	0	#DIV/0!	#DIV/0!	#DIV/0!			20.6994	0	#DIV/0!	#DIV/0!	#DIV/0!		20.6994	0	#DIV/0!	#DIV/0!	#DIV/0!		20.6994	0	#DIV/0!	#DIV/0!	#DIV/0!
		974.765	419.581	97.4781	100	49.3615	26	0.12	0.7	45	991	20.6994	20.6994	8.24401e-06	3.29197e-05	0.000155026	0.000155225		20.6994	0	#DIV/0!	#DIV/0!	#DIV/0!		20.6994	0	#DIV/0!	#DIV/0!	#DIV/0!			20.6994	0	#DIV/0!	#DIV/0!	#DIV/0!		20.6994	0	#DIV/0!	#DIV/0!	#DIV/0!		20.6994	0	#DIV/0!	#DIV/0!	#DIV/0!
		977.271	419.581	97.7286	100	49.4256	26	0.12	0.7	45	992	20.6994	20.6995	8.2146e-06	3.27512e-05	0.000154629	0.000154827		20.6994	0	#DIV/0!	#DIV/0!	#DIV/0!		20.6994	0	#DIV/0!	#DIV/0!	#DIV/0!			20.6994	0	#DIV/0!	#DIV/0!	#DIV/0!		20.6994	0	#DIV/0!	#DIV/0!	#DIV/0!		20.6994	0	#DIV/0!	#DIV/0!	#DIV/0!
		979.781	419.582	97.9794	100	49.4897	26	0.12	0.7	45	993	20.6995	20.6995	8.18532e-06	3.25838e-05	0.000154233	0.00015443		20.6995	0	#DIV/0!	#DIV/0!	#DIV/0!		20.6995	0	#DIV/0!	#DIV/0!	#DIV/0!			20.6995	0	#DIV/0!	#DIV/0!	#DIV/0!		20.6995	0	#DIV/0!	#DIV/0!	#DIV/0!		20.6995	0	#DIV/0!	#DIV/0!	#DIV/0!
		982.295	419.582	98.2306	100	49.5537	26	0.12	0.7	45	994	20.6995	20.6995	8.15618e-06	3.24173e-05	0.000153838	0.000154035		20.6995	0	#DIV/0!	#DIV/0!	#DIV/0!		20.6995	0	#DIV/0!	#DIV/0!	#DIV/0!			20.6995	0	#DIV/0!	#DIV/0!	#DIV/0!		20.6995	0	#DIV/0!	#DIV/0!	#DIV/0!		20.6995	0	#DIV/0!	#DIV/0!	#DIV/0!
		984.812	419.583	98.4822	100	49.6176	26	0.12	0.7	45	995	20.6995	20.6995	8.12717e-06	3.22519e-05	0.000153445	0.000153642		20.6995	0	#DIV/0!	#DIV/0!	#DIV/0!		20.6995	0	#DIV/0!	#DIV/0!	#DIV/0!			20.6995	0	#DIV/0!	#DIV/0!	#DIV/0!		20.6995	0	#DIV/0!	#DIV/0!	#DIV/0!		20.6995	0	#DIV/0!	#DIV/0!	#DIV/0!
		987.334	419.583	98.7342	100	49.6815	26	0.12	0.7	45	996	20.6995	20.6995	8.09829e-06	3.20875e-05	0.000153054	0.000153249		20.6995	0	#DIV/0!	#DIV/0!	#DIV/0!		20.6995	0	#DIV/0!	#DIV/0!	#DIV/0!			20.6995	0	#DIV/0!	#DIV/0!	#DIV/0!		20.6995	0	#DIV/0!	#DIV/0!	#DIV/0!		20.6995	0	#DIV/0!	#DIV/0!	#DIV/0!
		989.859	419.584	98.9866	100	49.7453	26	0.12	0.7	45	997	20.6995	20.6995	8.06954e-06	3.19241e-05	0.000152664	0.000152858		20.6995	0	#DIV/0!	#DIV/0!	#DIV/0!		20.6995	0	#DIV/0!	#DIV/0!	#DIV/0!			20.6995	0	#DIV/0!	#DIV/0!	#DIV/0!		20.6995	0	#DIV/0!	#DIV/0!	#DIV/0!		20.6995	0	#DIV/0!	#DIV/0!	#DIV/0!
		992.389	419.584	99.2393	100	49.8091	26	0.12	0.7	45	998	20.6995	20.6995	8.04093e-06	3.17617e-05	0.000152275	0.000152469		20.6995	0	#DIV/0!	#DIV/0!	#DIV/0!		20.6995	0	#DIV/0!	#DIV/0!	#DIV/0!			20.6995	0	#DIV/0!	#DIV/0!	#DIV/0!		20.6995	0	#DIV/0!	#DIV/0!	#DIV/0!		20.6995	0	#DIV/0!	#DIV/0!	#DIV/0!
		994.922	419.585	99.4925	100	49.8728	26	0.12	0.7	45	999	20.6995	20.6995	8.01244e-06	3.16003e-05	0.000151887	0.000152081		20.6995	0	#DIV/0!	#DIV/0!	#DIV/0!		20.6995	0	#DIV/0!	#DIV/0!	#DIV/0!			20.6995	0	#DIV/0!	#DIV/0!	#DIV/0!		20.6995	0	#DIV/0!	#DIV/0!	#DIV/0!		20.6995	0	#DIV/0!	#DIV/0!	#DIV/0!
		997.459	419.585	99.7461	100	49.9364	26	0.12	0.7	45	1000	20.6995	20.6995	7.98409e-06	3.14399e-05	0.000151501	0.000151694		20.6995	0	#DIV/0!	#DIV/0!	#DIV/0!		20.6995	0	#DIV/0!	#DIV/0!	#DIV/0!			20.6995	0	#DIV/0!	#DIV/0!	#DIV/0!		20.6995	0	#DIV/0!	#DIV/0!	#DIV/0!		20.6995	0	#DIV/0!	#DIV/0!	#DIV/0!
State II	K=	1000	419.586	100	100	50	26	0.12	0.7	45	1001	20.6995
		k																							This part is the calculation of the contribution of ASAT							This part is the calculation of the contribution of CE						This part is the calculation of the contribution of ω						This part is the calculation of the contribution of Γ
base	2.54304		CM	gS	gM	gTot	ASAT	CE	ω	Γ		A(I,K)	A(gSI,k+1 )	ξ(gS)	S(gS)	η(gS)	η(gS)		A(gMI,k+1 )	ξ(gM)	S(gM)	η(gM)	η(gM)		A(Asat,k+1 )	ξ(Asat)	SAsat	ηAsat	ηAsat			A(CE,k+1 )	ξ(CE)	SCE	ηCE	ηCE		A(ω,k+1 )	ξ(ω)	Sω	ηω	ηω		A(Γ,k+1 )	ξ(Γ)	SΓ	ηΓ	ηΓ
State II	k=	0	419.586	100	100	50	26	0.12	0.7	45		20.6995	20.6995	-3.13741e-06	3.13914e-05	0.000151653	0.000151577		20.6995	0	#DIV/0!	#DIV/0!	#DIV/0!		20.6995	0	#DIV/0!	#DIV/0!	#DIV/0!			20.6995	0	#DIV/0!	#DIV/0!	#DIV/0!		20.6995	0	#DIV/0!	#DIV/0!	#DIV/0!		20.6995	0	#DIV/0!	#DIV/0!	#DIV/0!
Second transition		1	419.586	99.9001	100	49.975	26	0.12	0.7	45		20.6995	20.6995	-3.1437e-06	3.14543e-05	0.000151805	0.000151729		20.6995	0	#DIV/0!	#DIV/0!	#DIV/0!		20.6995	0	#DIV/0!	#DIV/0!	#DIV/0!			20.6995	0	#DIV/0!	#DIV/0!	#DIV/0!		20.6995	0	#DIV/0!	#DIV/0!	#DIV/0!		20.6995	0	#DIV/0!	#DIV/0!	#DIV/0!
Rows 1044-2038 are hidden		2	419.586	99.8001	100	49.95	26	0.12	0.7	45		20.6995	20.6995	-3.15e-06	3.15174e-05	0.000151957	0.000151881		20.6995	0	#DIV/0!	#DIV/0!	#DIV/0!		20.6995	0	#DIV/0!	#DIV/0!	#DIV/0!			20.6995	0	#DIV/0!	#DIV/0!	#DIV/0!		20.6995	0	#DIV/0!	#DIV/0!	#DIV/0!		20.6995	0	#DIV/0!	#DIV/0!	#DIV/0!
		3	419.585	99.7002	100	49.9249	26	0.12	0.7	45		20.6995	20.6995	-3.15633e-06	3.15806e-05	0.00015211	0.000152033		20.6995	0	#DIV/0!	#DIV/0!	#DIV/0!		20.6995	0	#DIV/0!	#DIV/0!	#DIV/0!			20.6995	0	#DIV/0!	#DIV/0!	#DIV/0!		20.6995	0	#DIV/0!	#DIV/0!	#DIV/0!		20.6995	0	#DIV/0!	#DIV/0!	#DIV/0!
		4	419.585	99.6002	100	49.8999	26	0.12	0.7	45		20.6995	20.6995	-3.16267e-06	3.16441e-05	0.000152263	0.000152186		20.6995	0	#DIV/0!	#DIV/0!	#DIV/0!		20.6995	0	#DIV/0!	#DIV/0!	#DIV/0!			20.6995	0	#DIV/0!	#DIV/0!	#DIV/0!		20.6995	0	#DIV/0!	#DIV/0!	#DIV/0!		20.6995	0	#DIV/0!	#DIV/0!	#DIV/0!
		5	419.585	99.5003	100	49.8748	26	0.12	0.7	45		20.6995	20.6995	-3.16903e-06	3.17078e-05	0.000152416	0.000152339		20.6995	0	#DIV/0!	#DIV/0!	#DIV/0!		20.6995	0	#DIV/0!	#DIV/0!	#DIV/0!			20.6995	0	#DIV/0!	#DIV/0!	#DIV/0!		20.6995	0	#DIV/0!	#DIV/0!	#DIV/0!		20.6995	0	#DIV/0!	#DIV/0!	#DIV/0!
		6	419.585	99.4003	100	49.8496	26	0.12	0.7	45		20.6995	20.6995	-3.17542e-06	3.17716e-05	0.000152569	0.000152493		20.6995	0	#DIV/0!	#DIV/0!	#DIV/0!		20.6995	0	#DIV/0!	#DIV/0!	#DIV/0!			20.6995	0	#DIV/0!	#DIV/0!	#DIV/0!		20.6995	0	#DIV/0!	#DIV/0!	#DIV/0!		20.6995	0	#DIV/0!	#DIV/0!	#DIV/0!
		7	419.585	99.3004	100	49.8245	26	0.12	0.7	45		20.6995	20.6995	-3.18182e-06	3.18357e-05	0.000152723	0.000152646		20.6995	0	#DIV/0!	#DIV/0!	#DIV/0!		20.6995	0	#DIV/0!	#DIV/0!	#DIV/0!			20.6995	0	#DIV/0!	#DIV/0!	#DIV/0!		20.6995	0	#DIV/0!	#DIV/0!	#DIV/0!		20.6995	0	#DIV/0!	#DIV/0!	#DIV/0!
		8	419.584	99.2004	100	49.7993	26	0.12	0.7	45		20.6995	20.6995	-3.18824e-06	3.18999e-05	0.000152877	0.0001528		20.6995	0	#DIV/0!	#DIV/0!	#DIV/0!		20.6995	0	#DIV/0!	#DIV/0!	#DIV/0!			20.6995	0	#DIV/0!	#DIV/0!	#DIV/0!		20.6995	0	#DIV/0!	#DIV/0!	#DIV/0!		20.6995	0	#DIV/0!	#DIV/0!	#DIV/0!
		9	419.584	99.1005	100	49.7741	26	0.12	0.7	45		20.6995	20.6995	-3.19468e-06	3.19643e-05	0.000153032	0.000152955		20.6995	0	#DIV/0!	#DIV/0!	#DIV/0!		20.6995	0	#DIV/0!	#DIV/0!	#DIV/0!			20.6995	0	#DIV/0!	#DIV/0!	#DIV/0!		20.6995	0	#DIV/0!	#DIV/0!	#DIV/0!		20.6995	0	#DIV/0!	#DIV/0!	#DIV/0!
		10	419.584	99.0006	100	49.7489	26	0.12	0.7	45		20.6995	20.6995	-3.20114e-06	3.2029e-05	0.000153187	0.000153109		20.6995	0	#DIV/0!	#DIV/0!	#DIV/0!		20.6995	0	#DIV/0!	#DIV/0!	#DIV/0!			20.6995	0	#DIV/0!	#DIV/0!	#DIV/0!		20.6995	0	#DIV/0!	#DIV/0!	#DIV/0!		20.6995	0	#DIV/0!	#DIV/0!	#DIV/0!
		11	419.584	98.9006	100	49.7236	26	0.12	0.7	45		20.6995	20.6995	-3.20761e-06	3.20938e-05	0.000153342	0.000153264		20.6995	0	#DIV/0!	#DIV/0!	#DIV/0!		20.6995	0	#DIV/0!	#DIV/0!	#DIV/0!			20.6995	0	#DIV/0!	#DIV/0!	#DIV/0!		20.6995	0	#DIV/0!	#DIV/0!	#DIV/0!		20.6995	0	#DIV/0!	#DIV/0!	#DIV/0!
		12	419.583	98.8007	100	49.6984	26	0.12	0.7	45		20.6995	20.6995	-3.21411e-06	3.21588e-05	0.000153497	0.00015342		20.6995	0	#DIV/0!	#DIV/0!	#DIV/0!		20.6995	0	#DIV/0!	#DIV/0!	#DIV/0!			20.6995	0	#DIV/0!	#DIV/0!	#DIV/0!		20.6995	0	#DIV/0!	#DIV/0!	#DIV/0!		20.6995	0	#DIV/0!	#DIV/0!	#DIV/0!
		13	419.583	98.7007	100	49.6731	26	0.12	0.7	45		20.6995	20.6995	-3.22063e-06	3.2224e-05	0.000153653	0.000153575		20.6995	0	#DIV/0!	#DIV/0!	#DIV/0!		20.6995	0	#DIV/0!	#DIV/0!	#DIV/0!			20.6995	0	#DIV/0!	#DIV/0!	#DIV/0!		20.6995	0	#DIV/0!	#DIV/0!	#DIV/0!		20.6995	0	#DIV/0!	#DIV/0!	#DIV/0!
		14	419.583	98.6008	100	49.6477	26	0.12	0.7	45		20.6995	20.6995	-3.22717e-06	3.22895e-05	0.000153809	0.000153731		20.6995	0	#DIV/0!	#DIV/0!	#DIV/0!		20.6995	0	#DIV/0!	#DIV/0!	#DIV/0!			20.6995	0	#DIV/0!	#DIV/0!	#DIV/0!		20.6995	0	#DIV/0!	#DIV/0!	#DIV/0!		20.6995	0	#DIV/0!	#DIV/0!	#DIV/0!
		15	419.583	98.5008	100	49.6224	26	0.12	0.7	45		20.6995	20.6995	-3.23373e-06	3.23551e-05	0.000153965	0.000153887		20.6995	0	#DIV/0!	#DIV/0!	#DIV/0!		20.6995	0	#DIV/0!	#DIV/0!	#DIV/0!			20.6995	0	#DIV/0!	#DIV/0!	#DIV/0!		20.6995	0	#DIV/0!	#DIV/0!	#DIV/0!		20.6995	0	#DIV/0!	#DIV/0!	#DIV/0!
		16	419.583	98.4009	100	49.597	26	0.12	0.7	45		20.6995	20.6995	-3.24031e-06	3.24209e-05	0.000154122	0.000154044		20.6995	0	#DIV/0!	#DIV/0!	#DIV/0!		20.6995	0	#DIV/0!	#DIV/0!	#DIV/0!			20.6995	0	#DIV/0!	#DIV/0!	#DIV/0!		20.6995	0	#DIV/0!	#DIV/0!	#DIV/0!		20.6995	0	#DIV/0!	#DIV/0!	#DIV/0!
		17	419.582	98.3009	100	49.5716	26	0.12	0.7	45		20.6995	20.6995	-3.2469e-06	3.24869e-05	0.000154279	0.000154201		20.6995	0	#DIV/0!	#DIV/0!	#DIV/0!		20.6995	0	#DIV/0!	#DIV/0!	#DIV/0!			20.6995	0	#DIV/0!	#DIV/0!	#DIV/0!		20.6995	0	#DIV/0!	#DIV/0!	#DIV/0!		20.6995	0	#DIV/0!	#DIV/0!	#DIV/0!
		18	419.582	98.201	100	49.5462	26	0.12	0.7	45		20.6995	20.6995	-3.25352e-06	3.25531e-05	0.000154436	0.000154358		20.6995	0	#DIV/0!	#DIV/0!	#DIV/0!		20.6995	0	#DIV/0!	#DIV/0!	#DIV/0!			20.6995	0	#DIV/0!	#DIV/0!	#DIV/0!		20.6995	0	#DIV/0!	#DIV/0!	#DIV/0!		20.6995	0	#DIV/0!	#DIV/0!	#DIV/0!
		19	419.582	98.101	100	49.5207	26	0.12	0.7	45		20.6995	20.6995	-3.26016e-06	3.26196e-05	0.000154594	0.000154515		20.6995	0	#DIV/0!	#DIV/0!	#DIV/0!		20.6995	0	#DIV/0!	#DIV/0!	#DIV/0!			20.6995	0	#DIV/0!	#DIV/0!	#DIV/0!		20.6995	0	#DIV/0!	#DIV/0!	#DIV/0!		20.6995	0	#DIV/0!	#DIV/0!	#DIV/0!
		20	419.582	98.0011	100	49.4952	26	0.12	0.7	45		20.6995	20.6994	-3.26682e-06	3.26862e-05	0.000154752	0.000154673		20.6995	0	#DIV/0!	#DIV/0!	#DIV/0!		20.6995	0	#DIV/0!	#DIV/0!	#DIV/0!			20.6995	0	#DIV/0!	#DIV/0!	#DIV/0!		20.6995	0	#DIV/0!	#DIV/0!	#DIV/0!		20.6995	0	#DIV/0!	#DIV/0!	#DIV/0!
		21	419.582	97.9012	100	49.4697	26	0.12	0.7	45		20.6994	20.6994	-3.2735e-06	3.2753e-05	0.00015491	0.000154831		20.6994	0	#DIV/0!	#DIV/0!	#DIV/0!		20.6994	0	#DIV/0!	#DIV/0!	#DIV/0!			20.6994	0	#DIV/0!	#DIV/0!	#DIV/0!		20.6994	0	#DIV/0!	#DIV/0!	#DIV/0!		20.6994	0	#DIV/0!	#DIV/0!	#DIV/0!
		22	419.581	97.8012	100	49.4442	26	0.12	0.7	45		20.6994	20.6994	-3.2802e-06	3.28201e-05	0.000155069	0.00015499		20.6994	0	#DIV/0!	#DIV/0!	#DIV/0!		20.6994	0	#DIV/0!	#DIV/0!	#DIV/0!			20.6994	0	#DIV/0!	#DIV/0!	#DIV/0!		20.6994	0	#DIV/0!	#DIV/0!	#DIV/0!		20.6994	0	#DIV/0!	#DIV/0!	#DIV/0!
		23	419.581	97.7013	100	49.4186	26	0.12	0.7	45		20.6994	20.6994	-3.28692e-06	3.28873e-05	0.000155228	0.000155149		20.6994	0	#DIV/0!	#DIV/0!	#DIV/0!		20.6994	0	#DIV/0!	#DIV/0!	#DIV/0!			20.6994	0	#DIV/0!	#DIV/0!	#DIV/0!		20.6994	0	#DIV/0!	#DIV/0!	#DIV/0!		20.6994	0	#DIV/0!	#DIV/0!	#DIV/0!
		24	419.581	97.6013	100	49.3931	26	0.12	0.7	45		20.6994	20.6994	-3.29366e-06	3.29548e-05	0.000155387	0.000155308		20.6994	0	#DIV/0!	#DIV/0!	#DIV/0!		20.6994	0	#DIV/0!	#DIV/0!	#DIV/0!			20.6994	0	#DIV/0!	#DIV/0!	#DIV/0!		20.6994	0	#DIV/0!	#DIV/0!	#DIV/0!		20.6994	0	#DIV/0!	#DIV/0!	#DIV/0!
		25	419.581	97.5014	100	49.3674	26	0.12	0.7	45		20.6994	20.6994	-3.30042e-06	3.30224e-05	0.000155547	0.000155467		20.6994	0	#DIV/0!	#DIV/0!	#DIV/0!		20.6994	0	#DIV/0!	#DIV/0!	#DIV/0!			20.6994	0	#DIV/0!	#DIV/0!	#DIV/0!		20.6994	0	#DIV/0!	#DIV/0!	#DIV/0!		20.6994	0	#DIV/0!	#DIV/0!	#DIV/0!
		26	419.58	97.4014	100	49.3418	26	0.12	0.7	45		20.6994	20.6994	-3.30721e-06	3.30903e-05	0.000155707	0.000155627		20.6994	0	#DIV/0!	#DIV/0!	#DIV/0!		20.6994	0	#DIV/0!	#DIV/0!	#DIV/0!			20.6994	0	#DIV/0!	#DIV/0!	#DIV/0!		20.6994	0	#DIV/0!	#DIV/0!	#DIV/0!		20.6994	0	#DIV/0!	#DIV/0!	#DIV/0!
		27	419.58	97.3015	100	49.3161	26	0.12	0.7	45		20.6994	20.6994	-3.31401e-06	3.31584e-05	0.000155867	0.000155787		20.6994	0	#DIV/0!	#DIV/0!	#DIV/0!		20.6994	0	#DIV/0!	#DIV/0!	#DIV/0!			20.6994	0	#DIV/0!	#DIV/0!	#DIV/0!		20.6994	0	#DIV/0!	#DIV/0!	#DIV/0!		20.6994	0	#DIV/0!	#DIV/0!	#DIV/0!
		28	419.58	97.2015	100	49.2905	26	0.12	0.7	45		20.6994	20.6994	-3.32084e-06	3.32266e-05	0.000156028	0.000155947		20.6994	0	#DIV/0!	#DIV/0!	#DIV/0!		20.6994	0	#DIV/0!	#DIV/0!	#DIV/0!			20.6994	0	#DIV/0!	#DIV/0!	#DIV/0!		20.6994	0	#DIV/0!	#DIV/0!	#DIV/0!		20.6994	0	#DIV/0!	#DIV/0!	#DIV/0!
		29	419.58	97.1016	100	49.2647	26	0.12	0.7	45		20.6994	20.6994	-3.32768e-06	3.32951e-05	0.000156188	0.000156108		20.6994	0	#DIV/0!	#DIV/0!	#DIV/0!		20.6994	0	#DIV/0!	#DIV/0!	#DIV/0!			20.6994	0	#DIV/0!	#DIV/0!	#DIV/0!		20.6994	0	#DIV/0!	#DIV/0!	#DIV/0!		20.6994	0	#DIV/0!	#DIV/0!	#DIV/0!
		30	419.58	97.0016	100	49.239	26	0.12	0.7	45		20.6994	20.6994	-3.33455e-06	3.33638e-05	0.00015635	0.000156269		20.6994	0	#DIV/0!	#DIV/0!	#DIV/0!		20.6994	0	#DIV/0!	#DIV/0!	#DIV/0!			20.6994	0	#DIV/0!	#DIV/0!	#DIV/0!		20.6994	0	#DIV/0!	#DIV/0!	#DIV/0!		20.6994	0	#DIV/0!	#DIV/0!	#DIV/0!
		31	419.579	96.9017	100	49.2132	26	0.12	0.7	45		20.6994	20.6994	-3.34144e-06	3.34328e-05	0.000156511	0.000156431		20.6994	0	#DIV/0!	#DIV/0!	#DIV/0!		20.6994	0	#DIV/0!	#DIV/0!	#DIV/0!			20.6994	0	#DIV/0!	#DIV/0!	#DIV/0!		20.6994	0	#DIV/0!	#DIV/0!	#DIV/0!		20.6994	0	#DIV/0!	#DIV/0!	#DIV/0!
		32	419.579	96.8018	100	49.1874	26	0.12	0.7	45		20.6994	20.6994	-3.34835e-06	3.35019e-05	0.000156673	0.000156592		20.6994	0	#DIV/0!	#DIV/0!	#DIV/0!		20.6994	0	#DIV/0!	#DIV/0!	#DIV/0!			20.6994	0	#DIV/0!	#DIV/0!	#DIV/0!		20.6994	0	#DIV/0!	#DIV/0!	#DIV/0!		20.6994	0	#DIV/0!	#DIV/0!	#DIV/0!
		33	419.579	96.7018	100	49.1616	26	0.12	0.7	45		20.6994	20.6994	-3.35528e-06	3.35713e-05	0.000156835	0.000156754		20.6994	0	#DIV/0!	#DIV/0!	#DIV/0!		20.6994	0	#DIV/0!	#DIV/0!	#DIV/0!			20.6994	0	#DIV/0!	#DIV/0!	#DIV/0!		20.6994	0	#DIV/0!	#DIV/0!	#DIV/0!		20.6994	0	#DIV/0!	#DIV/0!	#DIV/0!
		34	419.579	96.6019	100	49.1358	26	0.12	0.7	45		20.6994	20.6994	-3.36223e-06	3.36408e-05	0.000156998	0.000156917		20.6994	0	#DIV/0!	#DIV/0!	#DIV/0!		20.6994	0	#DIV/0!	#DIV/0!	#DIV/0!			20.6994	0	#DIV/0!	#DIV/0!	#DIV/0!		20.6994	0	#DIV/0!	#DIV/0!	#DIV/0!		20.6994	0	#DIV/0!	#DIV/0!	#DIV/0!
		35	419.579	96.5019	100	49.1099	26	0.12	0.7	45		20.6994	20.6994	-3.36921e-06	3.37106e-05	0.000157161	0.00015708		20.6994	0	#DIV/0!	#DIV/0!	#DIV/0!		20.6994	0	#DIV/0!	#DIV/0!	#DIV/0!			20.6994	0	#DIV/0!	#DIV/0!	#DIV/0!		20.6994	0	#DIV/0!	#DIV/0!	#DIV/0!		20.6994	0	#DIV/0!	#DIV/0!	#DIV/0!
		36	419.578	96.402	100	49.084	26	0.12	0.7	45		20.6994	20.6994	-3.3762e-06	3.37806e-05	0.000157324	0.000157243		20.6994	0	#DIV/0!	#DIV/0!	#DIV/0!		20.6994	0	#DIV/0!	#DIV/0!	#DIV/0!			20.6994	0	#DIV/0!	#DIV/0!	#DIV/0!		20.6994	0	#DIV/0!	#DIV/0!	#DIV/0!		20.6994	0	#DIV/0!	#DIV/0!	#DIV/0!
		37	419.578	96.302	100	49.0581	26	0.12	0.7	45		20.6994	20.6994	-3.38322e-06	3.38508e-05	0.000157488	0.000157406		20.6994	0	#DIV/0!	#DIV/0!	#DIV/0!		20.6994	0	#DIV/0!	#DIV/0!	#DIV/0!			20.6994	0	#DIV/0!	#DIV/0!	#DIV/0!		20.6994	0	#DIV/0!	#DIV/0!	#DIV/0!		20.6994	0	#DIV/0!	#DIV/0!	#DIV/0!
		38	419.578	96.2021	100	49.0321	26	0.12	0.7	45		20.6994	20.6994	-3.39026e-06	3.39213e-05	0.000157652	0.00015757		20.6994	0	#DIV/0!	#DIV/0!	#DIV/0!		20.6994	0	#DIV/0!	#DIV/0!	#DIV/0!			20.6994	0	#DIV/0!	#DIV/0!	#DIV/0!		20.6994	0	#DIV/0!	#DIV/0!	#DIV/0!		20.6994	0	#DIV/0!	#DIV/0!	#DIV/0!
		39	419.578	96.1021	100	49.0062	26	0.12	0.7	45		20.6994	20.6994	-3.39732e-06	3.39919e-05	0.000157816	0.000157734		20.6994	0	#DIV/0!	#DIV/0!	#DIV/0!		20.6994	0	#DIV/0!	#DIV/0!	#DIV/0!			20.6994	0	#DIV/0!	#DIV/0!	#DIV/0!		20.6994	0	#DIV/0!	#DIV/0!	#DIV/0!		20.6994	0	#DIV/0!	#DIV/0!	#DIV/0!
		40	419.577	96.0022	100	48.9802	26	0.12	0.7	45		20.6994	20.6994	-3.40441e-06	3.40628e-05	0.000157981	0.000157898		20.6994	0	#DIV/0!	#DIV/0!	#DIV/0!		20.6994	0	#DIV/0!	#DIV/0!	#DIV/0!			20.6994	0	#DIV/0!	#DIV/0!	#DIV/0!		20.6994	0	#DIV/0!	#DIV/0!	#DIV/0!		20.6994	0	#DIV/0!	#DIV/0!	#DIV/0!
		41	419.577	95.9023	100	48.9541	26	0.12	0.7	45		20.6994	20.6994	-3.41151e-06	3.41339e-05	0.000158146	0.000158063		20.6994	0	#DIV/0!	#DIV/0!	#DIV/0!		20.6994	0	#DIV/0!	#DIV/0!	#DIV/0!			20.6994	0	#DIV/0!	#DIV/0!	#DIV/0!		20.6994	0	#DIV/0!	#DIV/0!	#DIV/0!		20.6994	0	#DIV/0!	#DIV/0!	#DIV/0!
		42	419.577	95.8023	100	48.9281	26	0.12	0.7	45		20.6994	20.6994	-3.41864e-06	3.42052e-05	0.000158311	0.000158228		20.6994	0	#DIV/0!	#DIV/0!	#DIV/0!		20.6994	0	#DIV/0!	#DIV/0!	#DIV/0!			20.6994	0	#DIV/0!	#DIV/0!	#DIV/0!		20.6994	0	#DIV/0!	#DIV/0!	#DIV/0!		20.6994	0	#DIV/0!	#DIV/0!	#DIV/0!
		43	419.577	95.7024	100	48.902	26	0.12	0.7	45		20.6994	20.6994	-3.42579e-06	3.42768e-05	0.000158477	0.000158394		20.6994	0	#DIV/0!	#DIV/0!	#DIV/0!		20.6994	0	#DIV/0!	#DIV/0!	#DIV/0!			20.6994	0	#DIV/0!	#DIV/0!	#DIV/0!		20.6994	0	#DIV/0!	#DIV/0!	#DIV/0!		20.6994	0	#DIV/0!	#DIV/0!	#DIV/0!
		44	419.576	95.6024	100	48.8759	26	0.12	0.7	45		20.6994	20.6994	-3.43296e-06	3.43485e-05	0.000158643	0.00015856		20.6994	0	#DIV/0!	#DIV/0!	#DIV/0!		20.6994	0	#DIV/0!	#DIV/0!	#DIV/0!			20.6994	0	#DIV/0!	#DIV/0!	#DIV/0!		20.6994	0	#DIV/0!	#DIV/0!	#DIV/0!		20.6994	0	#DIV/0!	#DIV/0!	#DIV/0!
		45	419.576	95.5025	100	48.8498	26	0.12	0.7	45		20.6994	20.6994	-3.44016e-06	3.44205e-05	0.000158809	0.000158726		20.6994	0	#DIV/0!	#DIV/0!	#DIV/0!		20.6994	0	#DIV/0!	#DIV/0!	#DIV/0!			20.6994	0	#DIV/0!	#DIV/0!	#DIV/0!		20.6994	0	#DIV/0!	#DIV/0!	#DIV/0!		20.6994	0	#DIV/0!	#DIV/0!	#DIV/0!
		46	419.576	95.4025	100	48.8236	26	0.12	0.7	45		20.6994	20.6994	-3.44738e-06	3.44928e-05	0.000158976	0.000158892		20.6994	0	#DIV/0!	#DIV/0!	#DIV/0!		20.6994	0	#DIV/0!	#DIV/0!	#DIV/0!			20.6994	0	#DIV/0!	#DIV/0!	#DIV/0!		20.6994	0	#DIV/0!	#DIV/0!	#DIV/0!		20.6994	0	#DIV/0!	#DIV/0!	#DIV/0!
		47	419.576	95.3026	100	48.7974	26	0.12	0.7	45		20.6994	20.6994	-3.45462e-06	3.45652e-05	0.000159143	0.000159059		20.6994	0	#DIV/0!	#DIV/0!	#DIV/0!		20.6994	0	#DIV/0!	#DIV/0!	#DIV/0!			20.6994	0	#DIV/0!	#DIV/0!	#DIV/0!		20.6994	0	#DIV/0!	#DIV/0!	#DIV/0!		20.6994	0	#DIV/0!	#DIV/0!	#DIV/0!
		48	419.576	95.2026	100	48.7712	26	0.12	0.7	45		20.6994	20.6994	-3.46188e-06	3.46379e-05	0.00015931	0.000159227		20.6994	0	#DIV/0!	#DIV/0!	#DIV/0!		20.6994	0	#DIV/0!	#DIV/0!	#DIV/0!			20.6994	0	#DIV/0!	#DIV/0!	#DIV/0!		20.6994	0	#DIV/0!	#DIV/0!	#DIV/0!		20.6994	0	#DIV/0!	#DIV/0!	#DIV/0!
		49	419.575	95.1027	100	48.7449	26	0.12	0.7	45		20.6994	20.6994	-3.46917e-06	3.47108e-05	0.000159478	0.000159394		20.6994	0	#DIV/0!	#DIV/0!	#DIV/0!		20.6994	0	#DIV/0!	#DIV/0!	#DIV/0!			20.6994	0	#DIV/0!	#DIV/0!	#DIV/0!		20.6994	0	#DIV/0!	#DIV/0!	#DIV/0!		20.6994	0	#DIV/0!	#DIV/0!	#DIV/0!
		50	419.575	95.0028	100	48.7187	26	0.12	0.7	45		20.6994	20.6993	-3.47648e-06	3.47839e-05	0.000159646	0.000159562		20.6994	0	#DIV/0!	#DIV/0!	#DIV/0!		20.6994	0	#DIV/0!	#DIV/0!	#DIV/0!			20.6994	0	#DIV/0!	#DIV/0!	#DIV/0!		20.6994	0	#DIV/0!	#DIV/0!	#DIV/0!		20.6994	0	#DIV/0!	#DIV/0!	#DIV/0!
		51	419.575	94.9028	100	48.6924	26	0.12	0.7	45		20.6993	20.6993	-3.48381e-06	3.48573e-05	0.000159815	0.00015973		20.6993	0	#DIV/0!	#DIV/0!	#DIV/0!		20.6993	0	#DIV/0!	#DIV/0!	#DIV/0!			20.6993	0	#DIV/0!	#DIV/0!	#DIV/0!		20.6993	0	#DIV/0!	#DIV/0!	#DIV/0!		20.6993	0	#DIV/0!	#DIV/0!	#DIV/0!
		52	419.575	94.8029	100	48.6661	26	0.12	0.7	45		20.6993	20.6993	-3.49117e-06	3.49309e-05	0.000159983	0.000159899		20.6993	0	#DIV/0!	#DIV/0!	#DIV/0!		20.6993	0	#DIV/0!	#DIV/0!	#DIV/0!			20.6993	0	#DIV/0!	#DIV/0!	#DIV/0!		20.6993	0	#DIV/0!	#DIV/0!	#DIV/0!		20.6993	0	#DIV/0!	#DIV/0!	#DIV/0!
		53	419.574	94.7029	100	48.6397	26	0.12	0.7	45		20.6993	20.6993	-3.49855e-06	3.50047e-05	0.000160153	0.000160068		20.6993	0	#DIV/0!	#DIV/0!	#DIV/0!		20.6993	0	#DIV/0!	#DIV/0!	#DIV/0!			20.6993	0	#DIV/0!	#DIV/0!	#DIV/0!		20.6993	0	#DIV/0!	#DIV/0!	#DIV/0!		20.6993	0	#DIV/0!	#DIV/0!	#DIV/0!
		54	419.574	94.603	100	48.6133	26	0.12	0.7	45		20.6993	20.6993	-3.50595e-06	3.50788e-05	0.000160322	0.000160237		20.6993	0	#DIV/0!	#DIV/0!	#DIV/0!		20.6993	0	#DIV/0!	#DIV/0!	#DIV/0!			20.6993	0	#DIV/0!	#DIV/0!	#DIV/0!		20.6993	0	#DIV/0!	#DIV/0!	#DIV/0!		20.6993	0	#DIV/0!	#DIV/0!	#DIV/0!
		55	419.574	94.503	100	48.5869	26	0.12	0.7	45		20.6993	20.6993	-3.51338e-06	3.51531e-05	0.000160492	0.000160407		20.6993	0	#DIV/0!	#DIV/0!	#DIV/0!		20.6993	0	#DIV/0!	#DIV/0!	#DIV/0!			20.6993	0	#DIV/0!	#DIV/0!	#DIV/0!		20.6993	0	#DIV/0!	#DIV/0!	#DIV/0!		20.6993	0	#DIV/0!	#DIV/0!	#DIV/0!
		56	419.574	94.4031	100	48.5605	26	0.12	0.7	45		20.6993	20.6993	-3.52083e-06	3.52277e-05	0.000160662	0.000160577		20.6993	0	#DIV/0!	#DIV/0!	#DIV/0!		20.6993	0	#DIV/0!	#DIV/0!	#DIV/0!			20.6993	0	#DIV/0!	#DIV/0!	#DIV/0!		20.6993	0	#DIV/0!	#DIV/0!	#DIV/0!		20.6993	0	#DIV/0!	#DIV/0!	#DIV/0!
		57	419.574	94.3031	100	48.534	26	0.12	0.7	45		20.6993	20.6993	-3.5283e-06	3.53024e-05	0.000160833	0.000160748		20.6993	0	#DIV/0!	#DIV/0!	#DIV/0!		20.6993	0	#DIV/0!	#DIV/0!	#DIV/0!			20.6993	0	#DIV/0!	#DIV/0!	#DIV/0!		20.6993	0	#DIV/0!	#DIV/0!	#DIV/0!		20.6993	0	#DIV/0!	#DIV/0!	#DIV/0!
		58	419.573	94.2032	100	48.5075	26	0.12	0.7	45		20.6993	20.6993	-3.5358e-06	3.53775e-05	0.000161004	0.000160918		20.6993	0	#DIV/0!	#DIV/0!	#DIV/0!		20.6993	0	#DIV/0!	#DIV/0!	#DIV/0!			20.6993	0	#DIV/0!	#DIV/0!	#DIV/0!		20.6993	0	#DIV/0!	#DIV/0!	#DIV/0!		20.6993	0	#DIV/0!	#DIV/0!	#DIV/0!
		59	419.573	94.1032	100	48.481	26	0.12	0.7	45		20.6993	20.6993	-3.54332e-06	3.54527e-05	0.000161175	0.00016109		20.6993	0	#DIV/0!	#DIV/0!	#DIV/0!		20.6993	0	#DIV/0!	#DIV/0!	#DIV/0!			20.6993	0	#DIV/0!	#DIV/0!	#DIV/0!		20.6993	0	#DIV/0!	#DIV/0!	#DIV/0!		20.6993	0	#DIV/0!	#DIV/0!	#DIV/0!
		60	419.573	94.0033	100	48.4545	26	0.12	0.7	45		20.6993	20.6993	-3.55087e-06	3.55282e-05	0.000161347	0.000161261		20.6993	0	#DIV/0!	#DIV/0!	#DIV/0!		20.6993	0	#DIV/0!	#DIV/0!	#DIV/0!			20.6993	0	#DIV/0!	#DIV/0!	#DIV/0!		20.6993	0	#DIV/0!	#DIV/0!	#DIV/0!		20.6993	0	#DIV/0!	#DIV/0!	#DIV/0!
		61	419.573	93.9034	100	48.4279	26	0.12	0.7	45		20.6993	20.6993	-3.55844e-06	3.5604e-05	0.000161519	0.000161433		20.6993	0	#DIV/0!	#DIV/0!	#DIV/0!		20.6993	0	#DIV/0!	#DIV/0!	#DIV/0!			20.6993	0	#DIV/0!	#DIV/0!	#DIV/0!		20.6993	0	#DIV/0!	#DIV/0!	#DIV/0!		20.6993	0	#DIV/0!	#DIV/0!	#DIV/0!
		62	419.572	93.8034	100	48.4013	26	0.12	0.7	45		20.6993	20.6993	-3.56603e-06	3.56799e-05	0.000161691	0.000161605		20.6993	0	#DIV/0!	#DIV/0!	#DIV/0!		20.6993	0	#DIV/0!	#DIV/0!	#DIV/0!			20.6993	0	#DIV/0!	#DIV/0!	#DIV/0!		20.6993	0	#DIV/0!	#DIV/0!	#DIV/0!		20.6993	0	#DIV/0!	#DIV/0!	#DIV/0!
		63	419.572	93.7035	100	48.3747	26	0.12	0.7	45		20.6993	20.6993	-3.57365e-06	3.57562e-05	0.000161864	0.000161778		20.6993	0	#DIV/0!	#DIV/0!	#DIV/0!		20.6993	0	#DIV/0!	#DIV/0!	#DIV/0!			20.6993	0	#DIV/0!	#DIV/0!	#DIV/0!		20.6993	0	#DIV/0!	#DIV/0!	#DIV/0!		20.6993	0	#DIV/0!	#DIV/0!	#DIV/0!
		64	419.572	93.6035	100	48.348	26	0.12	0.7	45		20.6993	20.6993	-3.58129e-06	3.58326e-05	0.000162037	0.000161951		20.6993	0	#DIV/0!	#DIV/0!	#DIV/0!		20.6993	0	#DIV/0!	#DIV/0!	#DIV/0!			20.6993	0	#DIV/0!	#DIV/0!	#DIV/0!		20.6993	0	#DIV/0!	#DIV/0!	#DIV/0!		20.6993	0	#DIV/0!	#DIV/0!	#DIV/0!
		65	419.572	93.5036	100	48.3214	26	0.12	0.7	45		20.6993	20.6993	-3.58896e-06	3.59094e-05	0.000162211	0.000162124		20.6993	0	#DIV/0!	#DIV/0!	#DIV/0!		20.6993	0	#DIV/0!	#DIV/0!	#DIV/0!			20.6993	0	#DIV/0!	#DIV/0!	#DIV/0!		20.6993	0	#DIV/0!	#DIV/0!	#DIV/0!		20.6993	0	#DIV/0!	#DIV/0!	#DIV/0!
		66	419.571	93.4036	100	48.2947	26	0.12	0.7	45		20.6993	20.6993	-3.59665e-06	3.59863e-05	0.000162385	0.000162298		20.6993	0	#DIV/0!	#DIV/0!	#DIV/0!		20.6993	0	#DIV/0!	#DIV/0!	#DIV/0!			20.6993	0	#DIV/0!	#DIV/0!	#DIV/0!		20.6993	0	#DIV/0!	#DIV/0!	#DIV/0!		20.6993	0	#DIV/0!	#DIV/0!	#DIV/0!
		67	419.571	93.3037	100	48.2679	26	0.12	0.7	45		20.6993	20.6993	-3.60437e-06	3.60635e-05	0.000162559	0.000162472		20.6993	0	#DIV/0!	#DIV/0!	#DIV/0!		20.6993	0	#DIV/0!	#DIV/0!	#DIV/0!			20.6993	0	#DIV/0!	#DIV/0!	#DIV/0!		20.6993	0	#DIV/0!	#DIV/0!	#DIV/0!		20.6993	0	#DIV/0!	#DIV/0!	#DIV/0!
		68	419.571	93.2037	100	48.2412	26	0.12	0.7	45		20.6993	20.6993	-3.61211e-06	3.6141e-05	0.000162734	0.000162647		20.6993	0	#DIV/0!	#DIV/0!	#DIV/0!		20.6993	0	#DIV/0!	#DIV/0!	#DIV/0!			20.6993	0	#DIV/0!	#DIV/0!	#DIV/0!		20.6993	0	#DIV/0!	#DIV/0!	#DIV/0!		20.6993	0	#DIV/0!	#DIV/0!	#DIV/0!
		69	419.571	93.1038	100	48.2144	26	0.12	0.7	45		20.6993	20.6993	-3.61988e-06	3.62187e-05	0.000162909	0.000162821		20.6993	0	#DIV/0!	#DIV/0!	#DIV/0!		20.6993	0	#DIV/0!	#DIV/0!	#DIV/0!			20.6993	0	#DIV/0!	#DIV/0!	#DIV/0!		20.6993	0	#DIV/0!	#DIV/0!	#DIV/0!		20.6993	0	#DIV/0!	#DIV/0!	#DIV/0!
		70	419.57	93.0038	100	48.1876	26	0.12	0.7	45		20.6993	20.6993	-3.62767e-06	3.62967e-05	0.000163084	0.000162997		20.6993	0	#DIV/0!	#DIV/0!	#DIV/0!		20.6993	0	#DIV/0!	#DIV/0!	#DIV/0!			20.6993	0	#DIV/0!	#DIV/0!	#DIV/0!		20.6993	0	#DIV/0!	#DIV/0!	#DIV/0!		20.6993	0	#DIV/0!	#DIV/0!	#DIV/0!
		71	419.57	92.9039	100	48.1607	26	0.12	0.7	45		20.6993	20.6993	-3.63549e-06	3.63749e-05	0.00016326	0.000163172		20.6993	0	#DIV/0!	#DIV/0!	#DIV/0!		20.6993	0	#DIV/0!	#DIV/0!	#DIV/0!			20.6993	0	#DIV/0!	#DIV/0!	#DIV/0!		20.6993	0	#DIV/0!	#DIV/0!	#DIV/0!		20.6993	0	#DIV/0!	#DIV/0!	#DIV/0!
		72	419.57	92.804	100	48.1338	26	0.12	0.7	45		20.6993	20.6993	-3.64333e-06	3.64533e-05	0.000163436	0.000163348		20.6993	0	#DIV/0!	#DIV/0!	#DIV/0!		20.6993	0	#DIV/0!	#DIV/0!	#DIV/0!			20.6993	0	#DIV/0!	#DIV/0!	#DIV/0!		20.6993	0	#DIV/0!	#DIV/0!	#DIV/0!		20.6993	0	#DIV/0!	#DIV/0!	#DIV/0!
		73	419.57	92.704	100	48.1069	26	0.12	0.7	45		20.6993	20.6993	-3.6512e-06	3.65321e-05	0.000163613	0.000163525		20.6993	0	#DIV/0!	#DIV/0!	#DIV/0!		20.6993	0	#DIV/0!	#DIV/0!	#DIV/0!			20.6993	0	#DIV/0!	#DIV/0!	#DIV/0!		20.6993	0	#DIV/0!	#DIV/0!	#DIV/0!		20.6993	0	#DIV/0!	#DIV/0!	#DIV/0!
		74	419.569	92.6041	100	48.08	26	0.12	0.7	45		20.6993	20.6993	-3.65909e-06	3.6611e-05	0.00016379	0.000163701		20.6993	0	#DIV/0!	#DIV/0!	#DIV/0!		20.6993	0	#DIV/0!	#DIV/0!	#DIV/0!			20.6993	0	#DIV/0!	#DIV/0!	#DIV/0!		20.6993	0	#DIV/0!	#DIV/0!	#DIV/0!		20.6993	0	#DIV/0!	#DIV/0!	#DIV/0!
		75	419.569	92.5041	100	48.0531	26	0.12	0.7	45		20.6993	20.6993	-3.66701e-06	3.66903e-05	0.000163967	0.000163879		20.6993	0	#DIV/0!	#DIV/0!	#DIV/0!		20.6993	0	#DIV/0!	#DIV/0!	#DIV/0!			20.6993	0	#DIV/0!	#DIV/0!	#DIV/0!		20.6993	0	#DIV/0!	#DIV/0!	#DIV/0!		20.6993	0	#DIV/0!	#DIV/0!	#DIV/0!
		76	419.569	92.4042	100	48.0261	26	0.12	0.7	45		20.6993	20.6993	-3.67495e-06	3.67697e-05	0.000164145	0.000164056		20.6993	0	#DIV/0!	#DIV/0!	#DIV/0!		20.6993	0	#DIV/0!	#DIV/0!	#DIV/0!			20.6993	0	#DIV/0!	#DIV/0!	#DIV/0!		20.6993	0	#DIV/0!	#DIV/0!	#DIV/0!		20.6993	0	#DIV/0!	#DIV/0!	#DIV/0!
		77	419.569	92.3042	100	47.9991	26	0.12	0.7	45		20.6993	20.6993	-3.68292e-06	3.68495e-05	0.000164323	0.000164234		20.6993	0	#DIV/0!	#DIV/0!	#DIV/0!		20.6993	0	#DIV/0!	#DIV/0!	#DIV/0!			20.6993	0	#DIV/0!	#DIV/0!	#DIV/0!		20.6993	0	#DIV/0!	#DIV/0!	#DIV/0!		20.6993	0	#DIV/0!	#DIV/0!	#DIV/0!
		78	419.569	92.2043	100	47.972	26	0.12	0.7	45		20.6993	20.6992	-3.69092e-06	3.69295e-05	0.000164502	0.000164412		20.6993	0	#DIV/0!	#DIV/0!	#DIV/0!		20.6993	0	#DIV/0!	#DIV/0!	#DIV/0!			20.6993	0	#DIV/0!	#DIV/0!	#DIV/0!		20.6993	0	#DIV/0!	#DIV/0!	#DIV/0!		20.6993	0	#DIV/0!	#DIV/0!	#DIV/0!
		79	419.568	92.1043	100	47.945	26	0.12	0.7	45		20.6992	20.6992	-3.69894e-06	3.70098e-05	0.00016468	0.000164591		20.6992	0	#DIV/0!	#DIV/0!	#DIV/0!		20.6992	0	#DIV/0!	#DIV/0!	#DIV/0!			20.6992	0	#DIV/0!	#DIV/0!	#DIV/0!		20.6992	0	#DIV/0!	#DIV/0!	#DIV/0!		20.6992	0	#DIV/0!	#DIV/0!	#DIV/0!
		80	419.568	92.0044	100	47.9179	26	0.12	0.7	45		20.6992	20.6992	-3.70699e-06	3.70903e-05	0.00016486	0.00016477		20.6992	0	#DIV/0!	#DIV/0!	#DIV/0!		20.6992	0	#DIV/0!	#DIV/0!	#DIV/0!			20.6992	0	#DIV/0!	#DIV/0!	#DIV/0!		20.6992	0	#DIV/0!	#DIV/0!	#DIV/0!		20.6992	0	#DIV/0!	#DIV/0!	#DIV/0!
		81	419.568	91.9045	100	47.8907	26	0.12	0.7	45		20.6992	20.6992	-3.71506e-06	3.71711e-05	0.000165039	0.00016495		20.6992	0	#DIV/0!	#DIV/0!	#DIV/0!		20.6992	0	#DIV/0!	#DIV/0!	#DIV/0!			20.6992	0	#DIV/0!	#DIV/0!	#DIV/0!		20.6992	0	#DIV/0!	#DIV/0!	#DIV/0!		20.6992	0	#DIV/0!	#DIV/0!	#DIV/0!
		82	419.568	91.8045	100	47.8636	26	0.12	0.7	45		20.6992	20.6992	-3.72317e-06	3.72521e-05	0.000165219	0.000165129		20.6992	0	#DIV/0!	#DIV/0!	#DIV/0!		20.6992	0	#DIV/0!	#DIV/0!	#DIV/0!			20.6992	0	#DIV/0!	#DIV/0!	#DIV/0!		20.6992	0	#DIV/0!	#DIV/0!	#DIV/0!		20.6992	0	#DIV/0!	#DIV/0!	#DIV/0!
		83	419.567	91.7046	100	47.8364	26	0.12	0.7	45		20.6992	20.6992	-3.73129e-06	3.73335e-05	0.0001654	0.00016531		20.6992	0	#DIV/0!	#DIV/0!	#DIV/0!		20.6992	0	#DIV/0!	#DIV/0!	#DIV/0!			20.6992	0	#DIV/0!	#DIV/0!	#DIV/0!		20.6992	0	#DIV/0!	#DIV/0!	#DIV/0!		20.6992	0	#DIV/0!	#DIV/0!	#DIV/0!
		84	419.567	91.6046	100	47.8092	26	0.12	0.7	45		20.6992	20.6992	-3.73945e-06	3.74151e-05	0.000165581	0.00016549		20.6992	0	#DIV/0!	#DIV/0!	#DIV/0!		20.6992	0	#DIV/0!	#DIV/0!	#DIV/0!			20.6992	0	#DIV/0!	#DIV/0!	#DIV/0!		20.6992	0	#DIV/0!	#DIV/0!	#DIV/0!		20.6992	0	#DIV/0!	#DIV/0!	#DIV/0!
		85	419.567	91.5047	100	47.782	26	0.12	0.7	45		20.6992	20.6992	-3.74763e-06	3.74969e-05	0.000165762	0.000165671		20.6992	0	#DIV/0!	#DIV/0!	#DIV/0!		20.6992	0	#DIV/0!	#DIV/0!	#DIV/0!			20.6992	0	#DIV/0!	#DIV/0!	#DIV/0!		20.6992	0	#DIV/0!	#DIV/0!	#DIV/0!		20.6992	0	#DIV/0!	#DIV/0!	#DIV/0!
		86	419.567	91.4047	100	47.7547	26	0.12	0.7	45		20.6992	20.6992	-3.75584e-06	3.7579e-05	0.000165944	0.000165853		20.6992	0	#DIV/0!	#DIV/0!	#DIV/0!		20.6992	0	#DIV/0!	#DIV/0!	#DIV/0!			20.6992	0	#DIV/0!	#DIV/0!	#DIV/0!		20.6992	0	#DIV/0!	#DIV/0!	#DIV/0!		20.6992	0	#DIV/0!	#DIV/0!	#DIV/0!
		87	419.566	91.3048	100	47.7274	26	0.12	0.7	45		20.6992	20.6992	-3.76407e-06	3.76614e-05	0.000166126	0.000166035		20.6992	0	#DIV/0!	#DIV/0!	#DIV/0!		20.6992	0	#DIV/0!	#DIV/0!	#DIV/0!			20.6992	0	#DIV/0!	#DIV/0!	#DIV/0!		20.6992	0	#DIV/0!	#DIV/0!	#DIV/0!		20.6992	0	#DIV/0!	#DIV/0!	#DIV/0!
		88	419.566	91.2048	100	47.7001	26	0.12	0.7	45		20.6992	20.6992	-3.77233e-06	3.77441e-05	0.000166308	0.000166217		20.6992	0	#DIV/0!	#DIV/0!	#DIV/0!		20.6992	0	#DIV/0!	#DIV/0!	#DIV/0!			20.6992	0	#DIV/0!	#DIV/0!	#DIV/0!		20.6992	0	#DIV/0!	#DIV/0!	#DIV/0!		20.6992	0	#DIV/0!	#DIV/0!	#DIV/0!
		89	419.566	91.1049	100	47.6727	26	0.12	0.7	45		20.6992	20.6992	-3.78062e-06	3.7827e-05	0.000166491	0.0001664		20.6992	0	#DIV/0!	#DIV/0!	#DIV/0!		20.6992	0	#DIV/0!	#DIV/0!	#DIV/0!			20.6992	0	#DIV/0!	#DIV/0!	#DIV/0!		20.6992	0	#DIV/0!	#DIV/0!	#DIV/0!		20.6992	0	#DIV/0!	#DIV/0!	#DIV/0!
		90	419.566	91.005	100	47.6453	26	0.12	0.7	45		20.6992	20.6992	-3.78894e-06	3.79103e-05	0.000166674	0.000166583		20.6992	0	#DIV/0!	#DIV/0!	#DIV/0!		20.6992	0	#DIV/0!	#DIV/0!	#DIV/0!			20.6992	0	#DIV/0!	#DIV/0!	#DIV/0!		20.6992	0	#DIV/0!	#DIV/0!	#DIV/0!		20.6992	0	#DIV/0!	#DIV/0!	#DIV/0!
		91	419.565	90.905	100	47.6179	26	0.12	0.7	45		20.6992	20.6992	-3.79728e-06	3.79937e-05	0.000166858	0.000166766		20.6992	0	#DIV/0!	#DIV/0!	#DIV/0!		20.6992	0	#DIV/0!	#DIV/0!	#DIV/0!			20.6992	0	#DIV/0!	#DIV/0!	#DIV/0!		20.6992	0	#DIV/0!	#DIV/0!	#DIV/0!		20.6992	0	#DIV/0!	#DIV/0!	#DIV/0!
		92	419.565	90.8051	100	47.5905	26	0.12	0.7	45		20.6992	20.6992	-3.80566e-06	3.80775e-05	0.000167042	0.00016695		20.6992	0	#DIV/0!	#DIV/0!	#DIV/0!		20.6992	0	#DIV/0!	#DIV/0!	#DIV/0!			20.6992	0	#DIV/0!	#DIV/0!	#DIV/0!		20.6992	0	#DIV/0!	#DIV/0!	#DIV/0!		20.6992	0	#DIV/0!	#DIV/0!	#DIV/0!
		93	419.565	90.7051	100	47.563	26	0.12	0.7	45		20.6992	20.6992	-3.81406e-06	3.81615e-05	0.000167226	0.000167134		20.6992	0	#DIV/0!	#DIV/0!	#DIV/0!		20.6992	0	#DIV/0!	#DIV/0!	#DIV/0!			20.6992	0	#DIV/0!	#DIV/0!	#DIV/0!		20.6992	0	#DIV/0!	#DIV/0!	#DIV/0!		20.6992	0	#DIV/0!	#DIV/0!	#DIV/0!
		94	419.565	90.6052	100	47.5355	26	0.12	0.7	45		20.6992	20.6992	-3.82248e-06	3.82459e-05	0.000167411	0.000167319		20.6992	0	#DIV/0!	#DIV/0!	#DIV/0!		20.6992	0	#DIV/0!	#DIV/0!	#DIV/0!			20.6992	0	#DIV/0!	#DIV/0!	#DIV/0!		20.6992	0	#DIV/0!	#DIV/0!	#DIV/0!		20.6992	0	#DIV/0!	#DIV/0!	#DIV/0!
		95	419.564	90.5052	100	47.508	26	0.12	0.7	45		20.6992	20.6992	-3.83094e-06	3.83305e-05	0.000167596	0.000167504		20.6992	0	#DIV/0!	#DIV/0!	#DIV/0!		20.6992	0	#DIV/0!	#DIV/0!	#DIV/0!			20.6992	0	#DIV/0!	#DIV/0!	#DIV/0!		20.6992	0	#DIV/0!	#DIV/0!	#DIV/0!		20.6992	0	#DIV/0!	#DIV/0!	#DIV/0!
		96	419.564	90.4053	100	47.4804	26	0.12	0.7	45		20.6992	20.6992	-3.83942e-06	3.84153e-05	0.000167782	0.000167689		20.6992	0	#DIV/0!	#DIV/0!	#DIV/0!		20.6992	0	#DIV/0!	#DIV/0!	#DIV/0!			20.6992	0	#DIV/0!	#DIV/0!	#DIV/0!		20.6992	0	#DIV/0!	#DIV/0!	#DIV/0!		20.6992	0	#DIV/0!	#DIV/0!	#DIV/0!
		97	419.564	90.3053	100	47.4529	26	0.12	0.7	45		20.6992	20.6992	-3.84793e-06	3.85005e-05	0.000167968	0.000167875		20.6992	0	#DIV/0!	#DIV/0!	#DIV/0!		20.6992	0	#DIV/0!	#DIV/0!	#DIV/0!			20.6992	0	#DIV/0!	#DIV/0!	#DIV/0!		20.6992	0	#DIV/0!	#DIV/0!	#DIV/0!		20.6992	0	#DIV/0!	#DIV/0!	#DIV/0!
		98	419.564	90.2054	100	47.4253	26	0.12	0.7	45		20.6992	20.6992	-3.85647e-06	3.8586e-05	0.000168155	0.000168061		20.6992	0	#DIV/0!	#DIV/0!	#DIV/0!		20.6992	0	#DIV/0!	#DIV/0!	#DIV/0!			20.6992	0	#DIV/0!	#DIV/0!	#DIV/0!		20.6992	0	#DIV/0!	#DIV/0!	#DIV/0!		20.6992	0	#DIV/0!	#DIV/0!	#DIV/0!
		99	419.563	90.1054	100	47.3976	26	0.12	0.7	45		20.6992	20.6992	-3.86504e-06	3.86717e-05	0.000168341	0.000168248		20.6992	0	#DIV/0!	#DIV/0!	#DIV/0!		20.6992	0	#DIV/0!	#DIV/0!	#DIV/0!			20.6992	0	#DIV/0!	#DIV/0!	#DIV/0!		20.6992	0	#DIV/0!	#DIV/0!	#DIV/0!		20.6992	0	#DIV/0!	#DIV/0!	#DIV/0!
		100	419.563	90.0055	100	47.3699	26	0.12	0.7	45		20.6992	20.6992	-3.87364e-06	3.87577e-05	0.000168529	0.000168435		20.6992	0	#DIV/0!	#DIV/0!	#DIV/0!		20.6992	0	#DIV/0!	#DIV/0!	#DIV/0!			20.6992	0	#DIV/0!	#DIV/0!	#DIV/0!		20.6992	0	#DIV/0!	#DIV/0!	#DIV/0!		20.6992	0	#DIV/0!	#DIV/0!	#DIV/0!
		101	419.563	89.9056	100	47.3422	26	0.12	0.7	45		20.6992	20.6992	-3.88226e-06	3.8844e-05	0.000168717	0.000168623		20.6992	0	#DIV/0!	#DIV/0!	#DIV/0!		20.6992	0	#DIV/0!	#DIV/0!	#DIV/0!			20.6992	0	#DIV/0!	#DIV/0!	#DIV/0!		20.6992	0	#DIV/0!	#DIV/0!	#DIV/0!		20.6992	0	#DIV/0!	#DIV/0!	#DIV/0!
		102	419.563	89.8056	100	47.3145	26	0.12	0.7	45		20.6992	20.6992	-3.89092e-06	3.89306e-05	0.000168905	0.000168811		20.6992	0	#DIV/0!	#DIV/0!	#DIV/0!		20.6992	0	#DIV/0!	#DIV/0!	#DIV/0!			20.6992	0	#DIV/0!	#DIV/0!	#DIV/0!		20.6992	0	#DIV/0!	#DIV/0!	#DIV/0!		20.6992	0	#DIV/0!	#DIV/0!	#DIV/0!
		103	419.562	89.7057	100	47.2868	26	0.12	0.7	45		20.6992	20.6992	-3.8996e-06	3.90175e-05	0.000169093	0.000168999		20.6992	0	#DIV/0!	#DIV/0!	#DIV/0!		20.6992	0	#DIV/0!	#DIV/0!	#DIV/0!			20.6992	0	#DIV/0!	#DIV/0!	#DIV/0!		20.6992	0	#DIV/0!	#DIV/0!	#DIV/0!		20.6992	0	#DIV/0!	#DIV/0!	#DIV/0!
		104	419.562	89.6057	100	47.259	26	0.12	0.7	45		20.6992	20.6991	-3.90832e-06	3.91047e-05	0.000169282	0.000169188		20.6992	0	#DIV/0!	#DIV/0!	#DIV/0!		20.6992	0	#DIV/0!	#DIV/0!	#DIV/0!			20.6992	0	#DIV/0!	#DIV/0!	#DIV/0!		20.6992	0	#DIV/0!	#DIV/0!	#DIV/0!		20.6992	0	#DIV/0!	#DIV/0!	#DIV/0!
		105	419.562	89.5058	100	47.2312	26	0.12	0.7	45		20.6991	20.6991	-3.91706e-06	3.91921e-05	0.000169472	0.000169377		20.6991	0	#DIV/0!	#DIV/0!	#DIV/0!		20.6991	0	#DIV/0!	#DIV/0!	#DIV/0!			20.6991	0	#DIV/0!	#DIV/0!	#DIV/0!		20.6991	0	#DIV/0!	#DIV/0!	#DIV/0!		20.6991	0	#DIV/0!	#DIV/0!	#DIV/0!
		106	419.561	89.4058	100	47.2033	26	0.12	0.7	45		20.6991	20.6991	-3.92583e-06	3.92799e-05	0.000169662	0.000169567		20.6991	0	#DIV/0!	#DIV/0!	#DIV/0!		20.6991	0	#DIV/0!	#DIV/0!	#DIV/0!			20.6991	0	#DIV/0!	#DIV/0!	#DIV/0!		20.6991	0	#DIV/0!	#DIV/0!	#DIV/0!		20.6991	0	#DIV/0!	#DIV/0!	#DIV/0!
		107	419.561	89.3059	100	47.1754	26	0.12	0.7	45		20.6991	20.6991	-3.93463e-06	3.93679e-05	0.000169852	0.000169757		20.6991	0	#DIV/0!	#DIV/0!	#DIV/0!		20.6991	0	#DIV/0!	#DIV/0!	#DIV/0!			20.6991	0	#DIV/0!	#DIV/0!	#DIV/0!		20.6991	0	#DIV/0!	#DIV/0!	#DIV/0!		20.6991	0	#DIV/0!	#DIV/0!	#DIV/0!
		108	419.561	89.2059	100	47.1475	26	0.12	0.7	45		20.6991	20.6991	-3.94346e-06	3.94563e-05	0.000170043	0.000169947		20.6991	0	#DIV/0!	#DIV/0!	#DIV/0!		20.6991	0	#DIV/0!	#DIV/0!	#DIV/0!			20.6991	0	#DIV/0!	#DIV/0!	#DIV/0!		20.6991	0	#DIV/0!	#DIV/0!	#DIV/0!		20.6991	0	#DIV/0!	#DIV/0!	#DIV/0!
		109	419.561	89.106	100	47.1196	26	0.12	0.7	45		20.6991	20.6991	-3.95232e-06	3.95449e-05	0.000170234	0.000170138		20.6991	0	#DIV/0!	#DIV/0!	#DIV/0!		20.6991	0	#DIV/0!	#DIV/0!	#DIV/0!			20.6991	0	#DIV/0!	#DIV/0!	#DIV/0!		20.6991	0	#DIV/0!	#DIV/0!	#DIV/0!		20.6991	0	#DIV/0!	#DIV/0!	#DIV/0!
		110	419.56	89.0061	100	47.0916	26	0.12	0.7	45		20.6991	20.6991	-3.96121e-06	3.96339e-05	0.000170425	0.00017033		20.6991	0	#DIV/0!	#DIV/0!	#DIV/0!		20.6991	0	#DIV/0!	#DIV/0!	#DIV/0!			20.6991	0	#DIV/0!	#DIV/0!	#DIV/0!		20.6991	0	#DIV/0!	#DIV/0!	#DIV/0!		20.6991	0	#DIV/0!	#DIV/0!	#DIV/0!
		111	419.56	88.9061	100	47.0636	26	0.12	0.7	45		20.6991	20.6991	-3.97013e-06	3.97231e-05	0.000170617	0.000170521		20.6991	0	#DIV/0!	#DIV/0!	#DIV/0!		20.6991	0	#DIV/0!	#DIV/0!	#DIV/0!			20.6991	0	#DIV/0!	#DIV/0!	#DIV/0!		20.6991	0	#DIV/0!	#DIV/0!	#DIV/0!		20.6991	0	#DIV/0!	#DIV/0!	#DIV/0!
		112	419.56	88.8062	100	47.0356	26	0.12	0.7	45		20.6991	20.6991	-3.97908e-06	3.98127e-05	0.00017081	0.000170714		20.6991	0	#DIV/0!	#DIV/0!	#DIV/0!		20.6991	0	#DIV/0!	#DIV/0!	#DIV/0!			20.6991	0	#DIV/0!	#DIV/0!	#DIV/0!		20.6991	0	#DIV/0!	#DIV/0!	#DIV/0!		20.6991	0	#DIV/0!	#DIV/0!	#DIV/0!
		113	419.56	88.7062	100	47.0076	26	0.12	0.7	45		20.6991	20.6991	-3.98806e-06	3.99025e-05	0.000171003	0.000170906		20.6991	0	#DIV/0!	#DIV/0!	#DIV/0!		20.6991	0	#DIV/0!	#DIV/0!	#DIV/0!			20.6991	0	#DIV/0!	#DIV/0!	#DIV/0!		20.6991	0	#DIV/0!	#DIV/0!	#DIV/0!		20.6991	0	#DIV/0!	#DIV/0!	#DIV/0!
		114	419.559	88.6063	100	46.9795	26	0.12	0.7	45		20.6991	20.6991	-3.99707e-06	3.99927e-05	0.000171196	0.000171099		20.6991	0	#DIV/0!	#DIV/0!	#DIV/0!		20.6991	0	#DIV/0!	#DIV/0!	#DIV/0!			20.6991	0	#DIV/0!	#DIV/0!	#DIV/0!		20.6991	0	#DIV/0!	#DIV/0!	#DIV/0!		20.6991	0	#DIV/0!	#DIV/0!	#DIV/0!
		115	419.559	88.5063	100	46.9514	26	0.12	0.7	45		20.6991	20.6991	-4.00611e-06	4.00832e-05	0.00017139	0.000171293		20.6991	0	#DIV/0!	#DIV/0!	#DIV/0!		20.6991	0	#DIV/0!	#DIV/0!	#DIV/0!			20.6991	0	#DIV/0!	#DIV/0!	#DIV/0!		20.6991	0	#DIV/0!	#DIV/0!	#DIV/0!		20.6991	0	#DIV/0!	#DIV/0!	#DIV/0!
		116	419.559	88.4064	100	46.9232	26	0.12	0.7	45		20.6991	20.6991	-4.01518e-06	4.01739e-05	0.000171584	0.000171487		20.6991	0	#DIV/0!	#DIV/0!	#DIV/0!		20.6991	0	#DIV/0!	#DIV/0!	#DIV/0!			20.6991	0	#DIV/0!	#DIV/0!	#DIV/0!		20.6991	0	#DIV/0!	#DIV/0!	#DIV/0!		20.6991	0	#DIV/0!	#DIV/0!	#DIV/0!
		117	419.559	88.3064	100	46.8951	26	0.12	0.7	45		20.6991	20.6991	-4.02429e-06	4.0265e-05	0.000171779	0.000171681		20.6991	0	#DIV/0!	#DIV/0!	#DIV/0!		20.6991	0	#DIV/0!	#DIV/0!	#DIV/0!			20.6991	0	#DIV/0!	#DIV/0!	#DIV/0!		20.6991	0	#DIV/0!	#DIV/0!	#DIV/0!		20.6991	0	#DIV/0!	#DIV/0!	#DIV/0!
		118	419.558	88.2065	100	46.8669	26	0.12	0.7	45		20.6991	20.6991	-4.03342e-06	4.03564e-05	0.000171974	0.000171876		20.6991	0	#DIV/0!	#DIV/0!	#DIV/0!		20.6991	0	#DIV/0!	#DIV/0!	#DIV/0!			20.6991	0	#DIV/0!	#DIV/0!	#DIV/0!		20.6991	0	#DIV/0!	#DIV/0!	#DIV/0!		20.6991	0	#DIV/0!	#DIV/0!	#DIV/0!
		119	419.558	88.1065	100	46.8386	26	0.12	0.7	45		20.6991	20.6991	-4.04259e-06	4.04481e-05	0.000172169	0.000172071		20.6991	0	#DIV/0!	#DIV/0!	#DIV/0!		20.6991	0	#DIV/0!	#DIV/0!	#DIV/0!			20.6991	0	#DIV/0!	#DIV/0!	#DIV/0!		20.6991	0	#DIV/0!	#DIV/0!	#DIV/0!		20.6991	0	#DIV/0!	#DIV/0!	#DIV/0!
		120	419.558	88.0066	100	46.8104	26	0.12	0.7	45		20.6991	20.6991	-4.05178e-06	4.05401e-05	0.000172365	0.000172267		20.6991	0	#DIV/0!	#DIV/0!	#DIV/0!		20.6991	0	#DIV/0!	#DIV/0!	#DIV/0!			20.6991	0	#DIV/0!	#DIV/0!	#DIV/0!		20.6991	0	#DIV/0!	#DIV/0!	#DIV/0!		20.6991	0	#DIV/0!	#DIV/0!	#DIV/0!
		121	419.558	87.9067	100	46.7821	26	0.12	0.7	45		20.6991	20.6991	-4.06101e-06	4.06325e-05	0.000172561	0.000172463		20.6991	0	#DIV/0!	#DIV/0!	#DIV/0!		20.6991	0	#DIV/0!	#DIV/0!	#DIV/0!			20.6991	0	#DIV/0!	#DIV/0!	#DIV/0!		20.6991	0	#DIV/0!	#DIV/0!	#DIV/0!		20.6991	0	#DIV/0!	#DIV/0!	#DIV/0!
		122	419.557	87.8067	100	46.7538	26	0.12	0.7	45		20.6991	20.6991	-4.07027e-06	4.07251e-05	0.000172758	0.00017266		20.6991	0	#DIV/0!	#DIV/0!	#DIV/0!		20.6991	0	#DIV/0!	#DIV/0!	#DIV/0!			20.6991	0	#DIV/0!	#DIV/0!	#DIV/0!		20.6991	0	#DIV/0!	#DIV/0!	#DIV/0!		20.6991	0	#DIV/0!	#DIV/0!	#DIV/0!
		123	419.557	87.7068	100	46.7254	26	0.12	0.7	45		20.6991	20.6991	-4.07956e-06	4.08181e-05	0.000172956	0.000172857		20.6991	0	#DIV/0!	#DIV/0!	#DIV/0!		20.6991	0	#DIV/0!	#DIV/0!	#DIV/0!			20.6991	0	#DIV/0!	#DIV/0!	#DIV/0!		20.6991	0	#DIV/0!	#DIV/0!	#DIV/0!		20.6991	0	#DIV/0!	#DIV/0!	#DIV/0!
		124	419.557	87.6068	100	46.697	26	0.12	0.7	45		20.6991	20.6991	-4.08888e-06	4.09113e-05	0.000173153	0.000173055		20.6991	0	#DIV/0!	#DIV/0!	#DIV/0!		20.6991	0	#DIV/0!	#DIV/0!	#DIV/0!			20.6991	0	#DIV/0!	#DIV/0!	#DIV/0!		20.6991	0	#DIV/0!	#DIV/0!	#DIV/0!		20.6991	0	#DIV/0!	#DIV/0!	#DIV/0!
		125	419.556	87.5069	100	46.6686	26	0.12	0.7	45		20.6991	20.6991	-4.09824e-06	4.10049e-05	0.000173352	0.000173253		20.6991	0	#DIV/0!	#DIV/0!	#DIV/0!		20.6991	0	#DIV/0!	#DIV/0!	#DIV/0!			20.6991	0	#DIV/0!	#DIV/0!	#DIV/0!		20.6991	0	#DIV/0!	#DIV/0!	#DIV/0!		20.6991	0	#DIV/0!	#DIV/0!	#DIV/0!
		126	419.556	87.4069	100	46.6402	26	0.12	0.7	45		20.6991	20.6991	-4.10763e-06	4.10989e-05	0.00017355	0.000173451		20.6991	0	#DIV/0!	#DIV/0!	#DIV/0!		20.6991	0	#DIV/0!	#DIV/0!	#DIV/0!			20.6991	0	#DIV/0!	#DIV/0!	#DIV/0!		20.6991	0	#DIV/0!	#DIV/0!	#DIV/0!		20.6991	0	#DIV/0!	#DIV/0!	#DIV/0!
		127	419.556	87.307	100	46.6117	26	0.12	0.7	45		20.6991	20.6991	-4.11705e-06	4.11931e-05	0.000173749	0.00017365		20.6991	0	#DIV/0!	#DIV/0!	#DIV/0!		20.6991	0	#DIV/0!	#DIV/0!	#DIV/0!			20.6991	0	#DIV/0!	#DIV/0!	#DIV/0!		20.6991	0	#DIV/0!	#DIV/0!	#DIV/0!		20.6991	0	#DIV/0!	#DIV/0!	#DIV/0!
		128	419.556	87.207	100	46.5832	26	0.12	0.7	45		20.6991	20.6991	-4.1265e-06	4.12877e-05	0.000173949	0.000173849		20.6991	0	#DIV/0!	#DIV/0!	#DIV/0!		20.6991	0	#DIV/0!	#DIV/0!	#DIV/0!			20.6991	0	#DIV/0!	#DIV/0!	#DIV/0!		20.6991	0	#DIV/0!	#DIV/0!	#DIV/0!		20.6991	0	#DIV/0!	#DIV/0!	#DIV/0!
		129	419.555	87.1071	100	46.5547	26	0.12	0.7	45		20.6991	20.699	-4.13598e-06	4.13826e-05	0.000174149	0.000174049		20.6991	0	#DIV/0!	#DIV/0!	#DIV/0!		20.6991	0	#DIV/0!	#DIV/0!	#DIV/0!			20.6991	0	#DIV/0!	#DIV/0!	#DIV/0!		20.6991	0	#DIV/0!	#DIV/0!	#DIV/0!		20.6991	0	#DIV/0!	#DIV/0!	#DIV/0!
		130	419.555	87.0071	100	46.5261	26	0.12	0.7	45		20.699	20.699	-4.1455e-06	4.14778e-05	0.000174349	0.000174249		20.699	0	#DIV/0!	#DIV/0!	#DIV/0!		20.699	0	#DIV/0!	#DIV/0!	#DIV/0!			20.699	0	#DIV/0!	#DIV/0!	#DIV/0!		20.699	0	#DIV/0!	#DIV/0!	#DIV/0!		20.699	0	#DIV/0!	#DIV/0!	#DIV/0!
		131	419.555	86.9072	100	46.4975	26	0.12	0.7	45		20.699	20.699	-4.15505e-06	4.15734e-05	0.00017455	0.00017445		20.699	0	#DIV/0!	#DIV/0!	#DIV/0!		20.699	0	#DIV/0!	#DIV/0!	#DIV/0!			20.699	0	#DIV/0!	#DIV/0!	#DIV/0!		20.699	0	#DIV/0!	#DIV/0!	#DIV/0!		20.699	0	#DIV/0!	#DIV/0!	#DIV/0!
		132	419.555	86.8073	100	46.4689	26	0.12	0.7	45		20.699	20.699	-4.16463e-06	4.16692e-05	0.000174752	0.000174651		20.699	0	#DIV/0!	#DIV/0!	#DIV/0!		20.699	0	#DIV/0!	#DIV/0!	#DIV/0!			20.699	0	#DIV/0!	#DIV/0!	#DIV/0!		20.699	0	#DIV/0!	#DIV/0!	#DIV/0!		20.699	0	#DIV/0!	#DIV/0!	#DIV/0!
		133	419.554	86.7073	100	46.4402	26	0.12	0.7	45		20.699	20.699	-4.17425e-06	4.17655e-05	0.000174954	0.000174853		20.699	0	#DIV/0!	#DIV/0!	#DIV/0!		20.699	0	#DIV/0!	#DIV/0!	#DIV/0!			20.699	0	#DIV/0!	#DIV/0!	#DIV/0!		20.699	0	#DIV/0!	#DIV/0!	#DIV/0!		20.699	0	#DIV/0!	#DIV/0!	#DIV/0!
		134	419.554	86.6074	100	46.4115	26	0.12	0.7	45		20.699	20.699	-4.1839e-06	4.1862e-05	0.000175156	0.000175055		20.699	0	#DIV/0!	#DIV/0!	#DIV/0!		20.699	0	#DIV/0!	#DIV/0!	#DIV/0!			20.699	0	#DIV/0!	#DIV/0!	#DIV/0!		20.699	0	#DIV/0!	#DIV/0!	#DIV/0!		20.699	0	#DIV/0!	#DIV/0!	#DIV/0!
		135	419.554	86.5074	100	46.3828	26	0.12	0.7	45		20.699	20.699	-4.19358e-06	4.19589e-05	0.000175359	0.000175257		20.699	0	#DIV/0!	#DIV/0!	#DIV/0!		20.699	0	#DIV/0!	#DIV/0!	#DIV/0!			20.699	0	#DIV/0!	#DIV/0!	#DIV/0!		20.699	0	#DIV/0!	#DIV/0!	#DIV/0!		20.699	0	#DIV/0!	#DIV/0!	#DIV/0!
		136	419.553	86.4075	100	46.3541	26	0.12	0.7	45		20.699	20.699	-4.2033e-06	4.20561e-05	0.000175562	0.000175461		20.699	0	#DIV/0!	#DIV/0!	#DIV/0!		20.699	0	#DIV/0!	#DIV/0!	#DIV/0!			20.699	0	#DIV/0!	#DIV/0!	#DIV/0!		20.699	0	#DIV/0!	#DIV/0!	#DIV/0!		20.699	0	#DIV/0!	#DIV/0!	#DIV/0!
		137	419.553	86.3075	100	46.3253	26	0.12	0.7	45		20.699	20.699	-4.21305e-06	4.21537e-05	0.000175766	0.000175664		20.699	0	#DIV/0!	#DIV/0!	#DIV/0!		20.699	0	#DIV/0!	#DIV/0!	#DIV/0!			20.699	0	#DIV/0!	#DIV/0!	#DIV/0!		20.699	0	#DIV/0!	#DIV/0!	#DIV/0!		20.699	0	#DIV/0!	#DIV/0!	#DIV/0!
		138	419.553	86.2076	100	46.2965	26	0.12	0.7	45		20.699	20.699	-4.22283e-06	4.22516e-05	0.00017597	0.000175868		20.699	0	#DIV/0!	#DIV/0!	#DIV/0!		20.699	0	#DIV/0!	#DIV/0!	#DIV/0!			20.699	0	#DIV/0!	#DIV/0!	#DIV/0!		20.699	0	#DIV/0!	#DIV/0!	#DIV/0!		20.699	0	#DIV/0!	#DIV/0!	#DIV/0!
		139	419.553	86.1076	100	46.2677	26	0.12	0.7	45		20.699	20.699	-4.23265e-06	4.23498e-05	0.000176175	0.000176073		20.699	0	#DIV/0!	#DIV/0!	#DIV/0!		20.699	0	#DIV/0!	#DIV/0!	#DIV/0!			20.699	0	#DIV/0!	#DIV/0!	#DIV/0!		20.699	0	#DIV/0!	#DIV/0!	#DIV/0!		20.699	0	#DIV/0!	#DIV/0!	#DIV/0!
		140	419.552	86.0077	100	46.2388	26	0.12	0.7	45		20.699	20.699	-4.24251e-06	4.24484e-05	0.00017638	0.000176277		20.699	0	#DIV/0!	#DIV/0!	#DIV/0!		20.699	0	#DIV/0!	#DIV/0!	#DIV/0!			20.699	0	#DIV/0!	#DIV/0!	#DIV/0!		20.699	0	#DIV/0!	#DIV/0!	#DIV/0!		20.699	0	#DIV/0!	#DIV/0!	#DIV/0!
		141	419.552	85.9078	100	46.2099	26	0.12	0.7	45		20.699	20.699	-4.25239e-06	4.25473e-05	0.000176586	0.000176483		20.699	0	#DIV/0!	#DIV/0!	#DIV/0!		20.699	0	#DIV/0!	#DIV/0!	#DIV/0!			20.699	0	#DIV/0!	#DIV/0!	#DIV/0!		20.699	0	#DIV/0!	#DIV/0!	#DIV/0!		20.699	0	#DIV/0!	#DIV/0!	#DIV/0!
		142	419.552	85.8078	100	46.1809	26	0.12	0.7	45		20.699	20.699	-4.26231e-06	4.26466e-05	0.000176792	0.000176689		20.699	0	#DIV/0!	#DIV/0!	#DIV/0!		20.699	0	#DIV/0!	#DIV/0!	#DIV/0!			20.699	0	#DIV/0!	#DIV/0!	#DIV/0!		20.699	0	#DIV/0!	#DIV/0!	#DIV/0!		20.699	0	#DIV/0!	#DIV/0!	#DIV/0!
		143	419.552	85.7079	100	46.152	26	0.12	0.7	45		20.699	20.699	-4.27227e-06	4.27462e-05	0.000176998	0.000176895		20.699	0	#DIV/0!	#DIV/0!	#DIV/0!		20.699	0	#DIV/0!	#DIV/0!	#DIV/0!			20.699	0	#DIV/0!	#DIV/0!	#DIV/0!		20.699	0	#DIV/0!	#DIV/0!	#DIV/0!		20.699	0	#DIV/0!	#DIV/0!	#DIV/0!
		144	419.551	85.6079	100	46.123	26	0.12	0.7	45		20.699	20.699	-4.28226e-06	4.28462e-05	0.000177205	0.000177102		20.699	0	#DIV/0!	#DIV/0!	#DIV/0!		20.699	0	#DIV/0!	#DIV/0!	#DIV/0!			20.699	0	#DIV/0!	#DIV/0!	#DIV/0!		20.699	0	#DIV/0!	#DIV/0!	#DIV/0!		20.699	0	#DIV/0!	#DIV/0!	#DIV/0!
		145	419.551	85.508	100	46.094	26	0.12	0.7	45		20.699	20.699	-4.29229e-06	4.29465e-05	0.000177413	0.000177309		20.699	0	#DIV/0!	#DIV/0!	#DIV/0!		20.699	0	#DIV/0!	#DIV/0!	#DIV/0!			20.699	0	#DIV/0!	#DIV/0!	#DIV/0!		20.699	0	#DIV/0!	#DIV/0!	#DIV/0!		20.699	0	#DIV/0!	#DIV/0!	#DIV/0!
		146	419.551	85.408	100	46.0649	26	0.12	0.7	45		20.699	20.699	-4.30235e-06	4.30472e-05	0.000177621	0.000177517		20.699	0	#DIV/0!	#DIV/0!	#DIV/0!		20.699	0	#DIV/0!	#DIV/0!	#DIV/0!			20.699	0	#DIV/0!	#DIV/0!	#DIV/0!		20.699	0	#DIV/0!	#DIV/0!	#DIV/0!		20.699	0	#DIV/0!	#DIV/0!	#DIV/0!
		147	419.55	85.3081	100	46.0358	26	0.12	0.7	45		20.699	20.699	-4.31245e-06	4.31482e-05	0.00017783	0.000177726		20.699	0	#DIV/0!	#DIV/0!	#DIV/0!		20.699	0	#DIV/0!	#DIV/0!	#DIV/0!			20.699	0	#DIV/0!	#DIV/0!	#DIV/0!		20.699	0	#DIV/0!	#DIV/0!	#DIV/0!		20.699	0	#DIV/0!	#DIV/0!	#DIV/0!
		148	419.55	85.2081	100	46.0067	26	0.12	0.7	45		20.699	20.699	-4.32258e-06	4.32496e-05	0.000178039	0.000177934		20.699	0	#DIV/0!	#DIV/0!	#DIV/0!		20.699	0	#DIV/0!	#DIV/0!	#DIV/0!			20.699	0	#DIV/0!	#DIV/0!	#DIV/0!		20.699	0	#DIV/0!	#DIV/0!	#DIV/0!		20.699	0	#DIV/0!	#DIV/0!	#DIV/0!
		149	419.55	85.1082	100	45.9775	26	0.12	0.7	45		20.699	20.699	-4.33275e-06	4.33514e-05	0.000178248	0.000178144		20.699	0	#DIV/0!	#DIV/0!	#DIV/0!		20.699	0	#DIV/0!	#DIV/0!	#DIV/0!			20.699	0	#DIV/0!	#DIV/0!	#DIV/0!		20.699	0	#DIV/0!	#DIV/0!	#DIV/0!		20.699	0	#DIV/0!	#DIV/0!	#DIV/0!
		150	419.55	85.0083	100	45.9484	26	0.12	0.7	45		20.699	20.699	-4.34296e-06	4.34535e-05	0.000178458	0.000178353		20.699	0	#DIV/0!	#DIV/0!	#DIV/0!		20.699	0	#DIV/0!	#DIV/0!	#DIV/0!			20.699	0	#DIV/0!	#DIV/0!	#DIV/0!		20.699	0	#DIV/0!	#DIV/0!	#DIV/0!		20.699	0	#DIV/0!	#DIV/0!	#DIV/0!
		151	419.549	84.9083	100	45.9191	26	0.12	0.7	45		20.699	20.699	-4.3532e-06	4.35559e-05	0.000178669	0.000178564		20.699	0	#DIV/0!	#DIV/0!	#DIV/0!		20.699	0	#DIV/0!	#DIV/0!	#DIV/0!			20.699	0	#DIV/0!	#DIV/0!	#DIV/0!		20.699	0	#DIV/0!	#DIV/0!	#DIV/0!		20.699	0	#DIV/0!	#DIV/0!	#DIV/0!
		152	419.549	84.8084	100	45.8899	26	0.12	0.7	45		20.699	20.699	-4.36347e-06	4.36588e-05	0.00017888	0.000178775		20.699	0	#DIV/0!	#DIV/0!	#DIV/0!		20.699	0	#DIV/0!	#DIV/0!	#DIV/0!			20.699	0	#DIV/0!	#DIV/0!	#DIV/0!		20.699	0	#DIV/0!	#DIV/0!	#DIV/0!		20.699	0	#DIV/0!	#DIV/0!	#DIV/0!
		153	419.549	84.7084	100	45.8606	26	0.12	0.7	45		20.699	20.6989	-4.37379e-06	4.37619e-05	0.000179091	0.000178986		20.699	0	#DIV/0!	#DIV/0!	#DIV/0!		20.699	0	#DIV/0!	#DIV/0!	#DIV/0!			20.699	0	#DIV/0!	#DIV/0!	#DIV/0!		20.699	0	#DIV/0!	#DIV/0!	#DIV/0!		20.699	0	#DIV/0!	#DIV/0!	#DIV/0!
		154	419.548	84.6085	100	45.8313	26	0.12	0.7	45		20.6989	20.6989	-4.38414e-06	4.38655e-05	0.000179304	0.000179198		20.6989	0	#DIV/0!	#DIV/0!	#DIV/0!		20.6989	0	#DIV/0!	#DIV/0!	#DIV/0!			20.6989	0	#DIV/0!	#DIV/0!	#DIV/0!		20.6989	0	#DIV/0!	#DIV/0!	#DIV/0!		20.6989	0	#DIV/0!	#DIV/0!	#DIV/0!
		155	419.548	84.5085	100	45.802	26	0.12	0.7	45		20.6989	20.6989	-4.39453e-06	4.39694e-05	0.000179516	0.00017941		20.6989	0	#DIV/0!	#DIV/0!	#DIV/0!		20.6989	0	#DIV/0!	#DIV/0!	#DIV/0!			20.6989	0	#DIV/0!	#DIV/0!	#DIV/0!		20.6989	0	#DIV/0!	#DIV/0!	#DIV/0!		20.6989	0	#DIV/0!	#DIV/0!	#DIV/0!
		156	419.548	84.4086	100	45.7726	26	0.12	0.7	45		20.6989	20.6989	-4.40495e-06	4.40737e-05	0.000179729	0.000179623		20.6989	0	#DIV/0!	#DIV/0!	#DIV/0!		20.6989	0	#DIV/0!	#DIV/0!	#DIV/0!			20.6989	0	#DIV/0!	#DIV/0!	#DIV/0!		20.6989	0	#DIV/0!	#DIV/0!	#DIV/0!		20.6989	0	#DIV/0!	#DIV/0!	#DIV/0!
		157	419.547	84.3086	100	45.7432	26	0.12	0.7	45		20.6989	20.6989	-4.41541e-06	4.41784e-05	0.000179943	0.000179836		20.6989	0	#DIV/0!	#DIV/0!	#DIV/0!		20.6989	0	#DIV/0!	#DIV/0!	#DIV/0!			20.6989	0	#DIV/0!	#DIV/0!	#DIV/0!		20.6989	0	#DIV/0!	#DIV/0!	#DIV/0!		20.6989	0	#DIV/0!	#DIV/0!	#DIV/0!
		158	419.547	84.2087	100	45.7137	26	0.12	0.7	45		20.6989	20.6989	-4.42591e-06	4.42834e-05	0.000180157	0.00018005		20.6989	0	#DIV/0!	#DIV/0!	#DIV/0!		20.6989	0	#DIV/0!	#DIV/0!	#DIV/0!			20.6989	0	#DIV/0!	#DIV/0!	#DIV/0!		20.6989	0	#DIV/0!	#DIV/0!	#DIV/0!		20.6989	0	#DIV/0!	#DIV/0!	#DIV/0!
		159	419.547	84.1087	100	45.6843	26	0.12	0.7	45		20.6989	20.6989	-4.43644e-06	4.43889e-05	0.000180371	0.000180264		20.6989	0	#DIV/0!	#DIV/0!	#DIV/0!		20.6989	0	#DIV/0!	#DIV/0!	#DIV/0!			20.6989	0	#DIV/0!	#DIV/0!	#DIV/0!		20.6989	0	#DIV/0!	#DIV/0!	#DIV/0!		20.6989	0	#DIV/0!	#DIV/0!	#DIV/0!
		160	419.547	84.0088	100	45.6548	26	0.12	0.7	45		20.6989	20.6989	-4.44702e-06	4.44946e-05	0.000180586	0.000180479		20.6989	0	#DIV/0!	#DIV/0!	#DIV/0!		20.6989	0	#DIV/0!	#DIV/0!	#DIV/0!			20.6989	0	#DIV/0!	#DIV/0!	#DIV/0!		20.6989	0	#DIV/0!	#DIV/0!	#DIV/0!		20.6989	0	#DIV/0!	#DIV/0!	#DIV/0!
		161	419.546	83.9089	100	45.6252	26	0.12	0.7	45		20.6989	20.6989	-4.45763e-06	4.46008e-05	0.000180802	0.000180694		20.6989	0	#DIV/0!	#DIV/0!	#DIV/0!		20.6989	0	#DIV/0!	#DIV/0!	#DIV/0!			20.6989	0	#DIV/0!	#DIV/0!	#DIV/0!		20.6989	0	#DIV/0!	#DIV/0!	#DIV/0!		20.6989	0	#DIV/0!	#DIV/0!	#DIV/0!
		162	419.546	83.8089	100	45.5957	26	0.12	0.7	45		20.6989	20.6989	-4.46828e-06	4.47074e-05	0.000181018	0.00018091		20.6989	0	#DIV/0!	#DIV/0!	#DIV/0!		20.6989	0	#DIV/0!	#DIV/0!	#DIV/0!			20.6989	0	#DIV/0!	#DIV/0!	#DIV/0!		20.6989	0	#DIV/0!	#DIV/0!	#DIV/0!		20.6989	0	#DIV/0!	#DIV/0!	#DIV/0!
		163	419.546	83.709	100	45.5661	26	0.12	0.7	45		20.6989	20.6989	-4.47897e-06	4.48143e-05	0.000181235	0.000181126		20.6989	0	#DIV/0!	#DIV/0!	#DIV/0!		20.6989	0	#DIV/0!	#DIV/0!	#DIV/0!			20.6989	0	#DIV/0!	#DIV/0!	#DIV/0!		20.6989	0	#DIV/0!	#DIV/0!	#DIV/0!		20.6989	0	#DIV/0!	#DIV/0!	#DIV/0!
		164	419.545	83.609	100	45.5364	26	0.12	0.7	45		20.6989	20.6989	-4.48969e-06	4.49216e-05	0.000181452	0.000181343		20.6989	0	#DIV/0!	#DIV/0!	#DIV/0!		20.6989	0	#DIV/0!	#DIV/0!	#DIV/0!			20.6989	0	#DIV/0!	#DIV/0!	#DIV/0!		20.6989	0	#DIV/0!	#DIV/0!	#DIV/0!		20.6989	0	#DIV/0!	#DIV/0!	#DIV/0!
		165	419.545	83.5091	100	45.5068	26	0.12	0.7	45		20.6989	20.6989	-4.50046e-06	4.50293e-05	0.000181669	0.000181561		20.6989	0	#DIV/0!	#DIV/0!	#DIV/0!		20.6989	0	#DIV/0!	#DIV/0!	#DIV/0!			20.6989	0	#DIV/0!	#DIV/0!	#DIV/0!		20.6989	0	#DIV/0!	#DIV/0!	#DIV/0!		20.6989	0	#DIV/0!	#DIV/0!	#DIV/0!
		166	419.545	83.4091	100	45.4771	26	0.12	0.7	45		20.6989	20.6989	-4.51126e-06	4.51374e-05	0.000181888	0.000181779		20.6989	0	#DIV/0!	#DIV/0!	#DIV/0!		20.6989	0	#DIV/0!	#DIV/0!	#DIV/0!			20.6989	0	#DIV/0!	#DIV/0!	#DIV/0!		20.6989	0	#DIV/0!	#DIV/0!	#DIV/0!		20.6989	0	#DIV/0!	#DIV/0!	#DIV/0!
		167	419.545	83.3092	100	45.4474	26	0.12	0.7	45		20.6989	20.6989	-4.5221e-06	4.52459e-05	0.000182106	0.000181997		20.6989	0	#DIV/0!	#DIV/0!	#DIV/0!		20.6989	0	#DIV/0!	#DIV/0!	#DIV/0!			20.6989	0	#DIV/0!	#DIV/0!	#DIV/0!		20.6989	0	#DIV/0!	#DIV/0!	#DIV/0!		20.6989	0	#DIV/0!	#DIV/0!	#DIV/0!
		168	419.544	83.2092	100	45.4176	26	0.12	0.7	45		20.6989	20.6989	-4.53298e-06	4.53548e-05	0.000182326	0.000182216		20.6989	0	#DIV/0!	#DIV/0!	#DIV/0!		20.6989	0	#DIV/0!	#DIV/0!	#DIV/0!			20.6989	0	#DIV/0!	#DIV/0!	#DIV/0!		20.6989	0	#DIV/0!	#DIV/0!	#DIV/0!		20.6989	0	#DIV/0!	#DIV/0!	#DIV/0!
		169	419.544	83.1093	100	45.3878	26	0.12	0.7	45		20.6989	20.6989	-4.5439e-06	4.5464e-05	0.000182545	0.000182436		20.6989	0	#DIV/0!	#DIV/0!	#DIV/0!		20.6989	0	#DIV/0!	#DIV/0!	#DIV/0!			20.6989	0	#DIV/0!	#DIV/0!	#DIV/0!		20.6989	0	#DIV/0!	#DIV/0!	#DIV/0!		20.6989	0	#DIV/0!	#DIV/0!	#DIV/0!
		170	419.544	83.0093	100	45.358	26	0.12	0.7	45		20.6989	20.6989	-4.55486e-06	4.55737e-05	0.000182766	0.000182656		20.6989	0	#DIV/0!	#DIV/0!	#DIV/0!		20.6989	0	#DIV/0!	#DIV/0!	#DIV/0!			20.6989	0	#DIV/0!	#DIV/0!	#DIV/0!		20.6989	0	#DIV/0!	#DIV/0!	#DIV/0!		20.6989	0	#DIV/0!	#DIV/0!	#DIV/0!
		171	419.543	82.9094	100	45.3281	26	0.12	0.7	45		20.6989	20.6989	-4.56586e-06	4.56838e-05	0.000182987	0.000182876		20.6989	0	#DIV/0!	#DIV/0!	#DIV/0!		20.6989	0	#DIV/0!	#DIV/0!	#DIV/0!			20.6989	0	#DIV/0!	#DIV/0!	#DIV/0!		20.6989	0	#DIV/0!	#DIV/0!	#DIV/0!		20.6989	0	#DIV/0!	#DIV/0!	#DIV/0!
		172	419.543	82.8095	100	45.2982	26	0.12	0.7	45		20.6989	20.6989	-4.5769e-06	4.57942e-05	0.000183208	0.000183097		20.6989	0	#DIV/0!	#DIV/0!	#DIV/0!		20.6989	0	#DIV/0!	#DIV/0!	#DIV/0!			20.6989	0	#DIV/0!	#DIV/0!	#DIV/0!		20.6989	0	#DIV/0!	#DIV/0!	#DIV/0!		20.6989	0	#DIV/0!	#DIV/0!	#DIV/0!
		173	419.543	82.7095	100	45.2683	26	0.12	0.7	45		20.6989	20.6989	-4.58798e-06	4.59051e-05	0.00018343	0.000183319		20.6989	0	#DIV/0!	#DIV/0!	#DIV/0!		20.6989	0	#DIV/0!	#DIV/0!	#DIV/0!			20.6989	0	#DIV/0!	#DIV/0!	#DIV/0!		20.6989	0	#DIV/0!	#DIV/0!	#DIV/0!		20.6989	0	#DIV/0!	#DIV/0!	#DIV/0!
		174	419.542	82.6096	100	45.2384	26	0.12	0.7	45		20.6989	20.6989	-4.5991e-06	4.60164e-05	0.000183652	0.000183541		20.6989	0	#DIV/0!	#DIV/0!	#DIV/0!		20.6989	0	#DIV/0!	#DIV/0!	#DIV/0!			20.6989	0	#DIV/0!	#DIV/0!	#DIV/0!		20.6989	0	#DIV/0!	#DIV/0!	#DIV/0!		20.6989	0	#DIV/0!	#DIV/0!	#DIV/0!
		175	419.542	82.5096	100	45.2084	26	0.12	0.7	45		20.6989	20.6988	-4.61026e-06	4.6128e-05	0.000183875	0.000183764		20.6989	0	#DIV/0!	#DIV/0!	#DIV/0!		20.6989	0	#DIV/0!	#DIV/0!	#DIV/0!			20.6989	0	#DIV/0!	#DIV/0!	#DIV/0!		20.6989	0	#DIV/0!	#DIV/0!	#DIV/0!		20.6989	0	#DIV/0!	#DIV/0!	#DIV/0!
		176	419.542	82.4097	100	45.1783	26	0.12	0.7	45		20.6988	20.6988	-4.62147e-06	4.62401e-05	0.000184099	0.000183987		20.6988	0	#DIV/0!	#DIV/0!	#DIV/0!		20.6988	0	#DIV/0!	#DIV/0!	#DIV/0!			20.6988	0	#DIV/0!	#DIV/0!	#DIV/0!		20.6988	0	#DIV/0!	#DIV/0!	#DIV/0!		20.6988	0	#DIV/0!	#DIV/0!	#DIV/0!
		177	419.542	82.3097	100	45.1483	26	0.12	0.7	45		20.6988	20.6988	-4.63271e-06	4.63526e-05	0.000184323	0.000184211		20.6988	0	#DIV/0!	#DIV/0!	#DIV/0!		20.6988	0	#DIV/0!	#DIV/0!	#DIV/0!			20.6988	0	#DIV/0!	#DIV/0!	#DIV/0!		20.6988	0	#DIV/0!	#DIV/0!	#DIV/0!		20.6988	0	#DIV/0!	#DIV/0!	#DIV/0!
		178	419.541	82.2098	100	45.1182	26	0.12	0.7	45		20.6988	20.6988	-4.64399e-06	4.64655e-05	0.000184547	0.000184435		20.6988	0	#DIV/0!	#DIV/0!	#DIV/0!		20.6988	0	#DIV/0!	#DIV/0!	#DIV/0!			20.6988	0	#DIV/0!	#DIV/0!	#DIV/0!		20.6988	0	#DIV/0!	#DIV/0!	#DIV/0!		20.6988	0	#DIV/0!	#DIV/0!	#DIV/0!
		179	419.541	82.1098	100	45.0881	26	0.12	0.7	45		20.6988	20.6988	-4.65532e-06	4.65788e-05	0.000184773	0.00018466		20.6988	0	#DIV/0!	#DIV/0!	#DIV/0!		20.6988	0	#DIV/0!	#DIV/0!	#DIV/0!			20.6988	0	#DIV/0!	#DIV/0!	#DIV/0!		20.6988	0	#DIV/0!	#DIV/0!	#DIV/0!		20.6988	0	#DIV/0!	#DIV/0!	#DIV/0!
		180	419.541	82.0099	100	45.0579	26	0.12	0.7	45		20.6988	20.6988	-4.66668e-06	4.66925e-05	0.000184998	0.000184886		20.6988	0	#DIV/0!	#DIV/0!	#DIV/0!		20.6988	0	#DIV/0!	#DIV/0!	#DIV/0!			20.6988	0	#DIV/0!	#DIV/0!	#DIV/0!		20.6988	0	#DIV/0!	#DIV/0!	#DIV/0!		20.6988	0	#DIV/0!	#DIV/0!	#DIV/0!
		181	419.54	81.91	100	45.0277	26	0.12	0.7	45		20.6988	20.6988	-4.67809e-06	4.68066e-05	0.000185225	0.000185112		20.6988	0	#DIV/0!	#DIV/0!	#DIV/0!		20.6988	0	#DIV/0!	#DIV/0!	#DIV/0!			20.6988	0	#DIV/0!	#DIV/0!	#DIV/0!		20.6988	0	#DIV/0!	#DIV/0!	#DIV/0!		20.6988	0	#DIV/0!	#DIV/0!	#DIV/0!
		182	419.54	81.81	100	44.9975	26	0.12	0.7	45		20.6988	20.6988	-4.68954e-06	4.69212e-05	0.000185451	0.000185338		20.6988	0	#DIV/0!	#DIV/0!	#DIV/0!		20.6988	0	#DIV/0!	#DIV/0!	#DIV/0!			20.6988	0	#DIV/0!	#DIV/0!	#DIV/0!		20.6988	0	#DIV/0!	#DIV/0!	#DIV/0!		20.6988	0	#DIV/0!	#DIV/0!	#DIV/0!
		183	419.54	81.7101	100	44.9673	26	0.12	0.7	45		20.6988	20.6988	-4.70103e-06	4.70362e-05	0.000185679	0.000185565		20.6988	0	#DIV/0!	#DIV/0!	#DIV/0!		20.6988	0	#DIV/0!	#DIV/0!	#DIV/0!			20.6988	0	#DIV/0!	#DIV/0!	#DIV/0!		20.6988	0	#DIV/0!	#DIV/0!	#DIV/0!		20.6988	0	#DIV/0!	#DIV/0!	#DIV/0!
		184	419.539	81.6101	100	44.937	26	0.12	0.7	45		20.6988	20.6988	-4.71257e-06	4.71516e-05	0.000185907	0.000185793		20.6988	0	#DIV/0!	#DIV/0!	#DIV/0!		20.6988	0	#DIV/0!	#DIV/0!	#DIV/0!			20.6988	0	#DIV/0!	#DIV/0!	#DIV/0!		20.6988	0	#DIV/0!	#DIV/0!	#DIV/0!		20.6988	0	#DIV/0!	#DIV/0!	#DIV/0!
		185	419.539	81.5102	100	44.9067	26	0.12	0.7	45		20.6988	20.6988	-4.72414e-06	4.72674e-05	0.000186135	0.000186021		20.6988	0	#DIV/0!	#DIV/0!	#DIV/0!		20.6988	0	#DIV/0!	#DIV/0!	#DIV/0!			20.6988	0	#DIV/0!	#DIV/0!	#DIV/0!		20.6988	0	#DIV/0!	#DIV/0!	#DIV/0!		20.6988	0	#DIV/0!	#DIV/0!	#DIV/0!
		186	419.539	81.4102	100	44.8763	26	0.12	0.7	45		20.6988	20.6988	-4.73576e-06	4.73837e-05	0.000186364	0.00018625		20.6988	0	#DIV/0!	#DIV/0!	#DIV/0!		20.6988	0	#DIV/0!	#DIV/0!	#DIV/0!			20.6988	0	#DIV/0!	#DIV/0!	#DIV/0!		20.6988	0	#DIV/0!	#DIV/0!	#DIV/0!		20.6988	0	#DIV/0!	#DIV/0!	#DIV/0!
		187	419.538	81.3103	100	44.8459	26	0.12	0.7	45		20.6988	20.6988	-4.74742e-06	4.75004e-05	0.000186594	0.000186479		20.6988	0	#DIV/0!	#DIV/0!	#DIV/0!		20.6988	0	#DIV/0!	#DIV/0!	#DIV/0!			20.6988	0	#DIV/0!	#DIV/0!	#DIV/0!		20.6988	0	#DIV/0!	#DIV/0!	#DIV/0!		20.6988	0	#DIV/0!	#DIV/0!	#DIV/0!
		188	419.538	81.2103	100	44.8155	26	0.12	0.7	45		20.6988	20.6988	-4.75913e-06	4.76175e-05	0.000186824	0.000186709		20.6988	0	#DIV/0!	#DIV/0!	#DIV/0!		20.6988	0	#DIV/0!	#DIV/0!	#DIV/0!			20.6988	0	#DIV/0!	#DIV/0!	#DIV/0!		20.6988	0	#DIV/0!	#DIV/0!	#DIV/0!		20.6988	0	#DIV/0!	#DIV/0!	#DIV/0!
		189	419.538	81.1104	100	44.7851	26	0.12	0.7	45		20.6988	20.6988	-4.77088e-06	4.7735e-05	0.000187055	0.00018694		20.6988	0	#DIV/0!	#DIV/0!	#DIV/0!		20.6988	0	#DIV/0!	#DIV/0!	#DIV/0!			20.6988	0	#DIV/0!	#DIV/0!	#DIV/0!		20.6988	0	#DIV/0!	#DIV/0!	#DIV/0!		20.6988	0	#DIV/0!	#DIV/0!	#DIV/0!
		190	419.538	81.0105	100	44.7546	26	0.12	0.7	45		20.6988	20.6988	-4.78267e-06	4.7853e-05	0.000187286	0.000187171		20.6988	0	#DIV/0!	#DIV/0!	#DIV/0!		20.6988	0	#DIV/0!	#DIV/0!	#DIV/0!			20.6988	0	#DIV/0!	#DIV/0!	#DIV/0!		20.6988	0	#DIV/0!	#DIV/0!	#DIV/0!		20.6988	0	#DIV/0!	#DIV/0!	#DIV/0!
		191	419.537	80.9105	100	44.7241	26	0.12	0.7	45		20.6988	20.6988	-4.7945e-06	4.79714e-05	0.000187518	0.000187402		20.6988	0	#DIV/0!	#DIV/0!	#DIV/0!		20.6988	0	#DIV/0!	#DIV/0!	#DIV/0!			20.6988	0	#DIV/0!	#DIV/0!	#DIV/0!		20.6988	0	#DIV/0!	#DIV/0!	#DIV/0!		20.6988	0	#DIV/0!	#DIV/0!	#DIV/0!
		192	419.537	80.8106	100	44.6935	26	0.12	0.7	45		20.6988	20.6988	-4.80638e-06	4.80903e-05	0.00018775	0.000187634		20.6988	0	#DIV/0!	#DIV/0!	#DIV/0!		20.6988	0	#DIV/0!	#DIV/0!	#DIV/0!			20.6988	0	#DIV/0!	#DIV/0!	#DIV/0!		20.6988	0	#DIV/0!	#DIV/0!	#DIV/0!		20.6988	0	#DIV/0!	#DIV/0!	#DIV/0!
		193	419.537	80.7106	100	44.6629	26	0.12	0.7	45		20.6988	20.6988	-4.81831e-06	4.82096e-05	0.000187984	0.000187867		20.6988	0	#DIV/0!	#DIV/0!	#DIV/0!		20.6988	0	#DIV/0!	#DIV/0!	#DIV/0!			20.6988	0	#DIV/0!	#DIV/0!	#DIV/0!		20.6988	0	#DIV/0!	#DIV/0!	#DIV/0!		20.6988	0	#DIV/0!	#DIV/0!	#DIV/0!
		194	419.536	80.6107	100	44.6323	26	0.12	0.7	45		20.6988	20.6988	-4.83028e-06	4.83294e-05	0.000188217	0.0001881		20.6988	0	#DIV/0!	#DIV/0!	#DIV/0!		20.6988	0	#DIV/0!	#DIV/0!	#DIV/0!			20.6988	0	#DIV/0!	#DIV/0!	#DIV/0!		20.6988	0	#DIV/0!	#DIV/0!	#DIV/0!		20.6988	0	#DIV/0!	#DIV/0!	#DIV/0!
		195	419.536	80.5107	100	44.6016	26	0.12	0.7	45		20.6988	20.6988	-4.84229e-06	4.84496e-05	0.000188451	0.000188334		20.6988	0	#DIV/0!	#DIV/0!	#DIV/0!		20.6988	0	#DIV/0!	#DIV/0!	#DIV/0!			20.6988	0	#DIV/0!	#DIV/0!	#DIV/0!		20.6988	0	#DIV/0!	#DIV/0!	#DIV/0!		20.6988	0	#DIV/0!	#DIV/0!	#DIV/0!
		196	419.536	80.4108	100	44.5709	26	0.12	0.7	45		20.6988	20.6987	-4.85435e-06	4.85702e-05	0.000188686	0.000188569		20.6988	0	#DIV/0!	#DIV/0!	#DIV/0!		20.6988	0	#DIV/0!	#DIV/0!	#DIV/0!			20.6988	0	#DIV/0!	#DIV/0!	#DIV/0!		20.6988	0	#DIV/0!	#DIV/0!	#DIV/0!		20.6988	0	#DIV/0!	#DIV/0!	#DIV/0!
		197	419.535	80.3108	100	44.5402	26	0.12	0.7	45		20.6987	20.6987	-4.86645e-06	4.86913e-05	0.000188922	0.000188804		20.6987	0	#DIV/0!	#DIV/0!	#DIV/0!		20.6987	0	#DIV/0!	#DIV/0!	#DIV/0!			20.6987	0	#DIV/0!	#DIV/0!	#DIV/0!		20.6987	0	#DIV/0!	#DIV/0!	#DIV/0!		20.6987	0	#DIV/0!	#DIV/0!	#DIV/0!
		198	419.535	80.2109	100	44.5095	26	0.12	0.7	45		20.6987	20.6987	-4.8786e-06	4.88129e-05	0.000189157	0.00018904		20.6987	0	#DIV/0!	#DIV/0!	#DIV/0!		20.6987	0	#DIV/0!	#DIV/0!	#DIV/0!			20.6987	0	#DIV/0!	#DIV/0!	#DIV/0!		20.6987	0	#DIV/0!	#DIV/0!	#DIV/0!		20.6987	0	#DIV/0!	#DIV/0!	#DIV/0!
		199	419.535	80.1109	100	44.4787	26	0.12	0.7	45		20.6987	20.6987	-4.89079e-06	4.89349e-05	0.000189394	0.000189276		20.6987	0	#DIV/0!	#DIV/0!	#DIV/0!		20.6987	0	#DIV/0!	#DIV/0!	#DIV/0!			20.6987	0	#DIV/0!	#DIV/0!	#DIV/0!		20.6987	0	#DIV/0!	#DIV/0!	#DIV/0!		20.6987	0	#DIV/0!	#DIV/0!	#DIV/0!
		200	419.534	80.011	100	44.4478	26	0.12	0.7	45		20.6987	20.6987	-4.90303e-06	4.90573e-05	0.000189631	0.000189513		20.6987	0	#DIV/0!	#DIV/0!	#DIV/0!		20.6987	0	#DIV/0!	#DIV/0!	#DIV/0!			20.6987	0	#DIV/0!	#DIV/0!	#DIV/0!		20.6987	0	#DIV/0!	#DIV/0!	#DIV/0!		20.6987	0	#DIV/0!	#DIV/0!	#DIV/0!
		201	419.534	79.9111	100	44.417	26	0.12	0.7	45		20.6987	20.6987	-4.91532e-06	4.91802e-05	0.000189869	0.00018975		20.6987	0	#DIV/0!	#DIV/0!	#DIV/0!		20.6987	0	#DIV/0!	#DIV/0!	#DIV/0!			20.6987	0	#DIV/0!	#DIV/0!	#DIV/0!		20.6987	0	#DIV/0!	#DIV/0!	#DIV/0!		20.6987	0	#DIV/0!	#DIV/0!	#DIV/0!
		202	419.534	79.8111	100	44.3861	26	0.12	0.7	45		20.6987	20.6987	-4.92765e-06	4.93036e-05	0.000190107	0.000189988		20.6987	0	#DIV/0!	#DIV/0!	#DIV/0!		20.6987	0	#DIV/0!	#DIV/0!	#DIV/0!			20.6987	0	#DIV/0!	#DIV/0!	#DIV/0!		20.6987	0	#DIV/0!	#DIV/0!	#DIV/0!		20.6987	0	#DIV/0!	#DIV/0!	#DIV/0!
		203	419.533	79.7112	100	44.3552	26	0.12	0.7	45		20.6987	20.6987	-4.94003e-06	4.94275e-05	0.000190346	0.000190227		20.6987	0	#DIV/0!	#DIV/0!	#DIV/0!		20.6987	0	#DIV/0!	#DIV/0!	#DIV/0!			20.6987	0	#DIV/0!	#DIV/0!	#DIV/0!		20.6987	0	#DIV/0!	#DIV/0!	#DIV/0!		20.6987	0	#DIV/0!	#DIV/0!	#DIV/0!
		204	419.533	79.6112	100	44.3242	26	0.12	0.7	45		20.6987	20.6987	-4.95246e-06	4.95518e-05	0.000190586	0.000190466		20.6987	0	#DIV/0!	#DIV/0!	#DIV/0!		20.6987	0	#DIV/0!	#DIV/0!	#DIV/0!			20.6987	0	#DIV/0!	#DIV/0!	#DIV/0!		20.6987	0	#DIV/0!	#DIV/0!	#DIV/0!		20.6987	0	#DIV/0!	#DIV/0!	#DIV/0!
		205	419.533	79.5113	100	44.2932	26	0.12	0.7	45		20.6987	20.6987	-4.96493e-06	4.96766e-05	0.000190826	0.000190706		20.6987	0	#DIV/0!	#DIV/0!	#DIV/0!		20.6987	0	#DIV/0!	#DIV/0!	#DIV/0!			20.6987	0	#DIV/0!	#DIV/0!	#DIV/0!		20.6987	0	#DIV/0!	#DIV/0!	#DIV/0!		20.6987	0	#DIV/0!	#DIV/0!	#DIV/0!
		206	419.532	79.4113	100	44.2622	26	0.12	0.7	45		20.6987	20.6987	-4.97745e-06	4.98019e-05	0.000191067	0.000190946		20.6987	0	#DIV/0!	#DIV/0!	#DIV/0!		20.6987	0	#DIV/0!	#DIV/0!	#DIV/0!			20.6987	0	#DIV/0!	#DIV/0!	#DIV/0!		20.6987	0	#DIV/0!	#DIV/0!	#DIV/0!		20.6987	0	#DIV/0!	#DIV/0!	#DIV/0!
		207	419.532	79.3114	100	44.2311	26	0.12	0.7	45		20.6987	20.6987	-4.99001e-06	4.99276e-05	0.000191308	0.000191187		20.6987	0	#DIV/0!	#DIV/0!	#DIV/0!		20.6987	0	#DIV/0!	#DIV/0!	#DIV/0!			20.6987	0	#DIV/0!	#DIV/0!	#DIV/0!		20.6987	0	#DIV/0!	#DIV/0!	#DIV/0!		20.6987	0	#DIV/0!	#DIV/0!	#DIV/0!
		208	419.532	79.2114	100	44.2	26	0.12	0.7	45		20.6987	20.6987	-5.00263e-06	5.00538e-05	0.00019155	0.000191429		20.6987	0	#DIV/0!	#DIV/0!	#DIV/0!		20.6987	0	#DIV/0!	#DIV/0!	#DIV/0!			20.6987	0	#DIV/0!	#DIV/0!	#DIV/0!		20.6987	0	#DIV/0!	#DIV/0!	#DIV/0!		20.6987	0	#DIV/0!	#DIV/0!	#DIV/0!
		209	419.531	79.1115	100	44.1689	26	0.12	0.7	45		20.6987	20.6987	-5.01529e-06	5.01805e-05	0.000191793	0.000191671		20.6987	0	#DIV/0!	#DIV/0!	#DIV/0!		20.6987	0	#DIV/0!	#DIV/0!	#DIV/0!			20.6987	0	#DIV/0!	#DIV/0!	#DIV/0!		20.6987	0	#DIV/0!	#DIV/0!	#DIV/0!		20.6987	0	#DIV/0!	#DIV/0!	#DIV/0!
		210	419.531	79.0115	100	44.1377	26	0.12	0.7	45		20.6987	20.6987	-5.028e-06	5.03077e-05	0.000192036	0.000191914		20.6987	0	#DIV/0!	#DIV/0!	#DIV/0!		20.6987	0	#DIV/0!	#DIV/0!	#DIV/0!			20.6987	0	#DIV/0!	#DIV/0!	#DIV/0!		20.6987	0	#DIV/0!	#DIV/0!	#DIV/0!		20.6987	0	#DIV/0!	#DIV/0!	#DIV/0!
		211	419.531	78.9116	100	44.1065	26	0.12	0.7	45		20.6987	20.6987	-5.04076e-06	5.04353e-05	0.00019228	0.000192158		20.6987	0	#DIV/0!	#DIV/0!	#DIV/0!		20.6987	0	#DIV/0!	#DIV/0!	#DIV/0!			20.6987	0	#DIV/0!	#DIV/0!	#DIV/0!		20.6987	0	#DIV/0!	#DIV/0!	#DIV/0!		20.6987	0	#DIV/0!	#DIV/0!	#DIV/0!
		212	419.53	78.8117	100	44.0752	26	0.12	0.7	45		20.6987	20.6987	-5.05357e-06	5.05635e-05	0.000192524	0.000192402		20.6987	0	#DIV/0!	#DIV/0!	#DIV/0!		20.6987	0	#DIV/0!	#DIV/0!	#DIV/0!			20.6987	0	#DIV/0!	#DIV/0!	#DIV/0!		20.6987	0	#DIV/0!	#DIV/0!	#DIV/0!		20.6987	0	#DIV/0!	#DIV/0!	#DIV/0!
		213	419.53	78.7117	100	44.044	26	0.12	0.7	45		20.6987	20.6987	-5.06642e-06	5.06921e-05	0.000192769	0.000192647		20.6987	0	#DIV/0!	#DIV/0!	#DIV/0!		20.6987	0	#DIV/0!	#DIV/0!	#DIV/0!			20.6987	0	#DIV/0!	#DIV/0!	#DIV/0!		20.6987	0	#DIV/0!	#DIV/0!	#DIV/0!		20.6987	0	#DIV/0!	#DIV/0!	#DIV/0!
		214	419.53	78.6118	100	44.0126	26	0.12	0.7	45		20.6987	20.6987	-5.07933e-06	5.08212e-05	0.000193015	0.000192892		20.6987	0	#DIV/0!	#DIV/0!	#DIV/0!		20.6987	0	#DIV/0!	#DIV/0!	#DIV/0!			20.6987	0	#DIV/0!	#DIV/0!	#DIV/0!		20.6987	0	#DIV/0!	#DIV/0!	#DIV/0!		20.6987	0	#DIV/0!	#DIV/0!	#DIV/0!
		215	419.529	78.5118	100	43.9813	26	0.12	0.7	45		20.6987	20.6987	-5.09228e-06	5.09509e-05	0.000193261	0.000193138		20.6987	0	#DIV/0!	#DIV/0!	#DIV/0!		20.6987	0	#DIV/0!	#DIV/0!	#DIV/0!			20.6987	0	#DIV/0!	#DIV/0!	#DIV/0!		20.6987	0	#DIV/0!	#DIV/0!	#DIV/0!		20.6987	0	#DIV/0!	#DIV/0!	#DIV/0!
		216	419.529	78.4119	100	43.9499	26	0.12	0.7	45		20.6987	20.6986	-5.10529e-06	5.1081e-05	0.000193508	0.000193385		20.6987	0	#DIV/0!	#DIV/0!	#DIV/0!		20.6987	0	#DIV/0!	#DIV/0!	#DIV/0!			20.6987	0	#DIV/0!	#DIV/0!	#DIV/0!		20.6987	0	#DIV/0!	#DIV/0!	#DIV/0!		20.6987	0	#DIV/0!	#DIV/0!	#DIV/0!
		217	419.529	78.3119	100	43.9185	26	0.12	0.7	45		20.6986	20.6986	-5.11834e-06	5.12116e-05	0.000193756	0.000193632		20.6986	0	#DIV/0!	#DIV/0!	#DIV/0!		20.6986	0	#DIV/0!	#DIV/0!	#DIV/0!			20.6986	0	#DIV/0!	#DIV/0!	#DIV/0!		20.6986	0	#DIV/0!	#DIV/0!	#DIV/0!		20.6986	0	#DIV/0!	#DIV/0!	#DIV/0!
		218	419.528	78.212	100	43.8871	26	0.12	0.7	45		20.6986	20.6986	-5.13145e-06	5.13427e-05	0.000194004	0.00019388		20.6986	0	#DIV/0!	#DIV/0!	#DIV/0!		20.6986	0	#DIV/0!	#DIV/0!	#DIV/0!			20.6986	0	#DIV/0!	#DIV/0!	#DIV/0!		20.6986	0	#DIV/0!	#DIV/0!	#DIV/0!		20.6986	0	#DIV/0!	#DIV/0!	#DIV/0!
		219	419.528	78.112	100	43.8556	26	0.12	0.7	45		20.6986	20.6986	-5.1446e-06	5.14743e-05	0.000194253	0.000194128		20.6986	0	#DIV/0!	#DIV/0!	#DIV/0!		20.6986	0	#DIV/0!	#DIV/0!	#DIV/0!			20.6986	0	#DIV/0!	#DIV/0!	#DIV/0!		20.6986	0	#DIV/0!	#DIV/0!	#DIV/0!		20.6986	0	#DIV/0!	#DIV/0!	#DIV/0!
		220	419.528	78.0121	100	43.824	26	0.12	0.7	45		20.6986	20.6986	-5.15781e-06	5.16065e-05	0.000194502	0.000194378		20.6986	0	#DIV/0!	#DIV/0!	#DIV/0!		20.6986	0	#DIV/0!	#DIV/0!	#DIV/0!			20.6986	0	#DIV/0!	#DIV/0!	#DIV/0!		20.6986	0	#DIV/0!	#DIV/0!	#DIV/0!		20.6986	0	#DIV/0!	#DIV/0!	#DIV/0!
		221	419.527	77.9122	100	43.7925	26	0.12	0.7	45		20.6986	20.6986	-5.17106e-06	5.17391e-05	0.000194752	0.000194627		20.6986	0	#DIV/0!	#DIV/0!	#DIV/0!		20.6986	0	#DIV/0!	#DIV/0!	#DIV/0!			20.6986	0	#DIV/0!	#DIV/0!	#DIV/0!		20.6986	0	#DIV/0!	#DIV/0!	#DIV/0!		20.6986	0	#DIV/0!	#DIV/0!	#DIV/0!
		222	419.527	77.8122	100	43.7609	26	0.12	0.7	45		20.6986	20.6986	-5.18437e-06	5.18722e-05	0.000195003	0.000194878		20.6986	0	#DIV/0!	#DIV/0!	#DIV/0!		20.6986	0	#DIV/0!	#DIV/0!	#DIV/0!			20.6986	0	#DIV/0!	#DIV/0!	#DIV/0!		20.6986	0	#DIV/0!	#DIV/0!	#DIV/0!		20.6986	0	#DIV/0!	#DIV/0!	#DIV/0!
		223	419.527	77.7123	100	43.7293	26	0.12	0.7	45		20.6986	20.6986	-5.19773e-06	5.20059e-05	0.000195254	0.000195129		20.6986	0	#DIV/0!	#DIV/0!	#DIV/0!		20.6986	0	#DIV/0!	#DIV/0!	#DIV/0!			20.6986	0	#DIV/0!	#DIV/0!	#DIV/0!		20.6986	0	#DIV/0!	#DIV/0!	#DIV/0!		20.6986	0	#DIV/0!	#DIV/0!	#DIV/0!
		224	419.526	77.6123	100	43.6976	26	0.12	0.7	45		20.6986	20.6986	-5.21114e-06	5.21401e-05	0.000195506	0.000195381		20.6986	0	#DIV/0!	#DIV/0!	#DIV/0!		20.6986	0	#DIV/0!	#DIV/0!	#DIV/0!			20.6986	0	#DIV/0!	#DIV/0!	#DIV/0!		20.6986	0	#DIV/0!	#DIV/0!	#DIV/0!		20.6986	0	#DIV/0!	#DIV/0!	#DIV/0!
		225	419.526	77.5124	100	43.6659	26	0.12	0.7	45		20.6986	20.6986	-5.2246e-06	5.22748e-05	0.000195759	0.000195633		20.6986	0	#DIV/0!	#DIV/0!	#DIV/0!		20.6986	0	#DIV/0!	#DIV/0!	#DIV/0!			20.6986	0	#DIV/0!	#DIV/0!	#DIV/0!		20.6986	0	#DIV/0!	#DIV/0!	#DIV/0!		20.6986	0	#DIV/0!	#DIV/0!	#DIV/0!
		226	419.526	77.4124	100	43.6342	26	0.12	0.7	45		20.6986	20.6986	-5.23812e-06	5.241e-05	0.000196013	0.000195886		20.6986	0	#DIV/0!	#DIV/0!	#DIV/0!		20.6986	0	#DIV/0!	#DIV/0!	#DIV/0!			20.6986	0	#DIV/0!	#DIV/0!	#DIV/0!		20.6986	0	#DIV/0!	#DIV/0!	#DIV/0!		20.6986	0	#DIV/0!	#DIV/0!	#DIV/0!
		227	419.525	77.3125	100	43.6024	26	0.12	0.7	45		20.6986	20.6986	-5.25169e-06	5.25458e-05	0.000196267	0.00019614		20.6986	0	#DIV/0!	#DIV/0!	#DIV/0!		20.6986	0	#DIV/0!	#DIV/0!	#DIV/0!			20.6986	0	#DIV/0!	#DIV/0!	#DIV/0!		20.6986	0	#DIV/0!	#DIV/0!	#DIV/0!		20.6986	0	#DIV/0!	#DIV/0!	#DIV/0!
		228	419.525	77.2125	100	43.5706	26	0.12	0.7	45		20.6986	20.6986	-5.26531e-06	5.2682e-05	0.000196521	0.000196394		20.6986	0	#DIV/0!	#DIV/0!	#DIV/0!		20.6986	0	#DIV/0!	#DIV/0!	#DIV/0!			20.6986	0	#DIV/0!	#DIV/0!	#DIV/0!		20.6986	0	#DIV/0!	#DIV/0!	#DIV/0!		20.6986	0	#DIV/0!	#DIV/0!	#DIV/0!
		229	419.525	77.1126	100	43.5387	26	0.12	0.7	45		20.6986	20.6986	-5.27898e-06	5.28188e-05	0.000196777	0.000196649		20.6986	0	#DIV/0!	#DIV/0!	#DIV/0!		20.6986	0	#DIV/0!	#DIV/0!	#DIV/0!			20.6986	0	#DIV/0!	#DIV/0!	#DIV/0!		20.6986	0	#DIV/0!	#DIV/0!	#DIV/0!		20.6986	0	#DIV/0!	#DIV/0!	#DIV/0!
		230	419.524	77.0127	100	43.5069	26	0.12	0.7	45		20.6986	20.6986	-5.29271e-06	5.29562e-05	0.000197033	0.000196905		20.6986	0	#DIV/0!	#DIV/0!	#DIV/0!		20.6986	0	#DIV/0!	#DIV/0!	#DIV/0!			20.6986	0	#DIV/0!	#DIV/0!	#DIV/0!		20.6986	0	#DIV/0!	#DIV/0!	#DIV/0!		20.6986	0	#DIV/0!	#DIV/0!	#DIV/0!
		231	419.524	76.9127	100	43.4749	26	0.12	0.7	45		20.6986	20.6986	-5.30649e-06	5.30941e-05	0.000197289	0.000197161		20.6986	0	#DIV/0!	#DIV/0!	#DIV/0!		20.6986	0	#DIV/0!	#DIV/0!	#DIV/0!			20.6986	0	#DIV/0!	#DIV/0!	#DIV/0!		20.6986	0	#DIV/0!	#DIV/0!	#DIV/0!		20.6986	0	#DIV/0!	#DIV/0!	#DIV/0!
		232	419.524	76.8128	100	43.443	26	0.12	0.7	45		20.6986	20.6986	-5.32032e-06	5.32325e-05	0.000197547	0.000197418		20.6986	0	#DIV/0!	#DIV/0!	#DIV/0!		20.6986	0	#DIV/0!	#DIV/0!	#DIV/0!			20.6986	0	#DIV/0!	#DIV/0!	#DIV/0!		20.6986	0	#DIV/0!	#DIV/0!	#DIV/0!		20.6986	0	#DIV/0!	#DIV/0!	#DIV/0!
		233	419.523	76.7128	100	43.411	26	0.12	0.7	45		20.6986	20.6986	-5.33421e-06	5.33714e-05	0.000197805	0.000197676		20.6986	0	#DIV/0!	#DIV/0!	#DIV/0!		20.6986	0	#DIV/0!	#DIV/0!	#DIV/0!			20.6986	0	#DIV/0!	#DIV/0!	#DIV/0!		20.6986	0	#DIV/0!	#DIV/0!	#DIV/0!		20.6986	0	#DIV/0!	#DIV/0!	#DIV/0!
		234	419.523	76.6129	100	43.379	26	0.12	0.7	45		20.6986	20.6986	-5.34815e-06	5.35109e-05	0.000198063	0.000197934		20.6986	0	#DIV/0!	#DIV/0!	#DIV/0!		20.6986	0	#DIV/0!	#DIV/0!	#DIV/0!			20.6986	0	#DIV/0!	#DIV/0!	#DIV/0!		20.6986	0	#DIV/0!	#DIV/0!	#DIV/0!		20.6986	0	#DIV/0!	#DIV/0!	#DIV/0!
		235	419.522	76.5129	100	43.3469	26	0.12	0.7	45		20.6986	20.6985	-5.36215e-06	5.3651e-05	0.000198323	0.000198193		20.6986	0	#DIV/0!	#DIV/0!	#DIV/0!		20.6986	0	#DIV/0!	#DIV/0!	#DIV/0!			20.6986	0	#DIV/0!	#DIV/0!	#DIV/0!		20.6986	0	#DIV/0!	#DIV/0!	#DIV/0!		20.6986	0	#DIV/0!	#DIV/0!	#DIV/0!
		236	419.522	76.413	100	43.3148	26	0.12	0.7	45		20.6985	20.6985	-5.3762e-06	5.37916e-05	0.000198583	0.000198453		20.6985	0	#DIV/0!	#DIV/0!	#DIV/0!		20.6985	0	#DIV/0!	#DIV/0!	#DIV/0!			20.6985	0	#DIV/0!	#DIV/0!	#DIV/0!		20.6985	0	#DIV/0!	#DIV/0!	#DIV/0!		20.6985	0	#DIV/0!	#DIV/0!	#DIV/0!
		237	419.522	76.313	100	43.2827	26	0.12	0.7	45		20.6985	20.6985	-5.39031e-06	5.39327e-05	0.000198844	0.000198713		20.6985	0	#DIV/0!	#DIV/0!	#DIV/0!		20.6985	0	#DIV/0!	#DIV/0!	#DIV/0!			20.6985	0	#DIV/0!	#DIV/0!	#DIV/0!		20.6985	0	#DIV/0!	#DIV/0!	#DIV/0!		20.6985	0	#DIV/0!	#DIV/0!	#DIV/0!
		238	419.521	76.2131	100	43.2505	26	0.12	0.7	45		20.6985	20.6985	-5.40447e-06	5.40745e-05	0.000199105	0.000198974		20.6985	0	#DIV/0!	#DIV/0!	#DIV/0!		20.6985	0	#DIV/0!	#DIV/0!	#DIV/0!			20.6985	0	#DIV/0!	#DIV/0!	#DIV/0!		20.6985	0	#DIV/0!	#DIV/0!	#DIV/0!		20.6985	0	#DIV/0!	#DIV/0!	#DIV/0!
		239	419.521	76.1131	100	43.2183	26	0.12	0.7	45		20.6985	20.6985	-5.41869e-06	5.42167e-05	0.000199367	0.000199236		20.6985	0	#DIV/0!	#DIV/0!	#DIV/0!		20.6985	0	#DIV/0!	#DIV/0!	#DIV/0!			20.6985	0	#DIV/0!	#DIV/0!	#DIV/0!		20.6985	0	#DIV/0!	#DIV/0!	#DIV/0!		20.6985	0	#DIV/0!	#DIV/0!	#DIV/0!
		240	419.521	76.0132	100	43.1861	26	0.12	0.7	45		20.6985	20.6985	-5.43297e-06	5.43596e-05	0.00019963	0.000199499		20.6985	0	#DIV/0!	#DIV/0!	#DIV/0!		20.6985	0	#DIV/0!	#DIV/0!	#DIV/0!			20.6985	0	#DIV/0!	#DIV/0!	#DIV/0!		20.6985	0	#DIV/0!	#DIV/0!	#DIV/0!		20.6985	0	#DIV/0!	#DIV/0!	#DIV/0!
		241	419.52	75.9133	100	43.1538	26	0.12	0.7	45		20.6985	20.6985	-5.4473e-06	5.4503e-05	0.000199893	0.000199762		20.6985	0	#DIV/0!	#DIV/0!	#DIV/0!		20.6985	0	#DIV/0!	#DIV/0!	#DIV/0!			20.6985	0	#DIV/0!	#DIV/0!	#DIV/0!		20.6985	0	#DIV/0!	#DIV/0!	#DIV/0!		20.6985	0	#DIV/0!	#DIV/0!	#DIV/0!
		242	419.52	75.8133	100	43.1215	26	0.12	0.7	45		20.6985	20.6985	-5.46169e-06	5.46469e-05	0.000200158	0.000200026		20.6985	0	#DIV/0!	#DIV/0!	#DIV/0!		20.6985	0	#DIV/0!	#DIV/0!	#DIV/0!			20.6985	0	#DIV/0!	#DIV/0!	#DIV/0!		20.6985	0	#DIV/0!	#DIV/0!	#DIV/0!		20.6985	0	#DIV/0!	#DIV/0!	#DIV/0!
		243	419.52	75.7134	100	43.0891	26	0.12	0.7	45		20.6985	20.6985	-5.47613e-06	5.47915e-05	0.000200422	0.00020029		20.6985	0	#DIV/0!	#DIV/0!	#DIV/0!		20.6985	0	#DIV/0!	#DIV/0!	#DIV/0!			20.6985	0	#DIV/0!	#DIV/0!	#DIV/0!		20.6985	0	#DIV/0!	#DIV/0!	#DIV/0!		20.6985	0	#DIV/0!	#DIV/0!	#DIV/0!
		244	419.519	75.6134	100	43.0567	26	0.12	0.7	45		20.6985	20.6985	-5.49064e-06	5.49366e-05	0.000200688	0.000200555		20.6985	0	#DIV/0!	#DIV/0!	#DIV/0!		20.6985	0	#DIV/0!	#DIV/0!	#DIV/0!			20.6985	0	#DIV/0!	#DIV/0!	#DIV/0!		20.6985	0	#DIV/0!	#DIV/0!	#DIV/0!		20.6985	0	#DIV/0!	#DIV/0!	#DIV/0!
		245	419.519	75.5135	100	43.0243	26	0.12	0.7	45		20.6985	20.6985	-5.5052e-06	5.50823e-05	0.000200954	0.000200821		20.6985	0	#DIV/0!	#DIV/0!	#DIV/0!		20.6985	0	#DIV/0!	#DIV/0!	#DIV/0!			20.6985	0	#DIV/0!	#DIV/0!	#DIV/0!		20.6985	0	#DIV/0!	#DIV/0!	#DIV/0!		20.6985	0	#DIV/0!	#DIV/0!	#DIV/0!
		246	419.519	75.4135	100	42.9919	26	0.12	0.7	45		20.6985	20.6985	-5.51982e-06	5.52285e-05	0.000201221	0.000201088		20.6985	0	#DIV/0!	#DIV/0!	#DIV/0!		20.6985	0	#DIV/0!	#DIV/0!	#DIV/0!			20.6985	0	#DIV/0!	#DIV/0!	#DIV/0!		20.6985	0	#DIV/0!	#DIV/0!	#DIV/0!		20.6985	0	#DIV/0!	#DIV/0!	#DIV/0!
		247	419.518	75.3136	100	42.9594	26	0.12	0.7	45		20.6985	20.6985	-5.53449e-06	5.53754e-05	0.000201489	0.000201355		20.6985	0	#DIV/0!	#DIV/0!	#DIV/0!		20.6985	0	#DIV/0!	#DIV/0!	#DIV/0!			20.6985	0	#DIV/0!	#DIV/0!	#DIV/0!		20.6985	0	#DIV/0!	#DIV/0!	#DIV/0!		20.6985	0	#DIV/0!	#DIV/0!	#DIV/0!
		248	419.518	75.2136	100	42.9268	26	0.12	0.7	45		20.6985	20.6985	-5.54923e-06	5.55228e-05	0.000201757	0.000201623		20.6985	0	#DIV/0!	#DIV/0!	#DIV/0!		20.6985	0	#DIV/0!	#DIV/0!	#DIV/0!			20.6985	0	#DIV/0!	#DIV/0!	#DIV/0!		20.6985	0	#DIV/0!	#DIV/0!	#DIV/0!		20.6985	0	#DIV/0!	#DIV/0!	#DIV/0!
		249	419.517	75.1137	100	42.8942	26	0.12	0.7	45		20.6985	20.6985	-5.56402e-06	5.56709e-05	0.000202027	0.000201892		20.6985	0	#DIV/0!	#DIV/0!	#DIV/0!		20.6985	0	#DIV/0!	#DIV/0!	#DIV/0!			20.6985	0	#DIV/0!	#DIV/0!	#DIV/0!		20.6985	0	#DIV/0!	#DIV/0!	#DIV/0!		20.6985	0	#DIV/0!	#DIV/0!	#DIV/0!
		250	419.517	75.0138	100	42.8616	26	0.12	0.7	45		20.6985	20.6985	-5.57888e-06	5.58195e-05	0.000202296	0.000202162		20.6985	0	#DIV/0!	#DIV/0!	#DIV/0!		20.6985	0	#DIV/0!	#DIV/0!	#DIV/0!			20.6985	0	#DIV/0!	#DIV/0!	#DIV/0!		20.6985	0	#DIV/0!	#DIV/0!	#DIV/0!		20.6985	0	#DIV/0!	#DIV/0!	#DIV/0!
		251	419.517	74.9138	100	42.829	26	0.12	0.7	45		20.6985	20.6985	-5.59379e-06	5.59687e-05	0.000202567	0.000202432		20.6985	0	#DIV/0!	#DIV/0!	#DIV/0!		20.6985	0	#DIV/0!	#DIV/0!	#DIV/0!			20.6985	0	#DIV/0!	#DIV/0!	#DIV/0!		20.6985	0	#DIV/0!	#DIV/0!	#DIV/0!		20.6985	0	#DIV/0!	#DIV/0!	#DIV/0!
		252	419.516	74.8139	100	42.7963	26	0.12	0.7	45		20.6985	20.6985	-5.60876e-06	5.61185e-05	0.000202838	0.000202703		20.6985	0	#DIV/0!	#DIV/0!	#DIV/0!		20.6985	0	#DIV/0!	#DIV/0!	#DIV/0!			20.6985	0	#DIV/0!	#DIV/0!	#DIV/0!		20.6985	0	#DIV/0!	#DIV/0!	#DIV/0!		20.6985	0	#DIV/0!	#DIV/0!	#DIV/0!
		253	419.516	74.7139	100	42.7636	26	0.12	0.7	45		20.6985	20.6984	-5.6238e-06	5.62689e-05	0.00020311	0.000202975		20.6985	0	#DIV/0!	#DIV/0!	#DIV/0!		20.6985	0	#DIV/0!	#DIV/0!	#DIV/0!			20.6985	0	#DIV/0!	#DIV/0!	#DIV/0!		20.6985	0	#DIV/0!	#DIV/0!	#DIV/0!		20.6985	0	#DIV/0!	#DIV/0!	#DIV/0!
		254	419.516	74.614	100	42.7308	26	0.12	0.7	45		20.6984	20.6984	-5.63889e-06	5.642e-05	0.000203383	0.000203247		20.6984	0	#DIV/0!	#DIV/0!	#DIV/0!		20.6984	0	#DIV/0!	#DIV/0!	#DIV/0!			20.6984	0	#DIV/0!	#DIV/0!	#DIV/0!		20.6984	0	#DIV/0!	#DIV/0!	#DIV/0!		20.6984	0	#DIV/0!	#DIV/0!	#DIV/0!
		255	419.515	74.514	100	42.698	26	0.12	0.7	45		20.6984	20.6984	-5.65405e-06	5.65716e-05	0.000203657	0.00020352		20.6984	0	#DIV/0!	#DIV/0!	#DIV/0!		20.6984	0	#DIV/0!	#DIV/0!	#DIV/0!			20.6984	0	#DIV/0!	#DIV/0!	#DIV/0!		20.6984	0	#DIV/0!	#DIV/0!	#DIV/0!		20.6984	0	#DIV/0!	#DIV/0!	#DIV/0!
		256	419.515	74.4141	100	42.6652	26	0.12	0.7	45		20.6984	20.6984	-5.66926e-06	5.67238e-05	0.000203931	0.000203794		20.6984	0	#DIV/0!	#DIV/0!	#DIV/0!		20.6984	0	#DIV/0!	#DIV/0!	#DIV/0!			20.6984	0	#DIV/0!	#DIV/0!	#DIV/0!		20.6984	0	#DIV/0!	#DIV/0!	#DIV/0!		20.6984	0	#DIV/0!	#DIV/0!	#DIV/0!
		257	419.514	74.3141	100	42.6323	26	0.12	0.7	45		20.6984	20.6984	-5.68454e-06	5.68767e-05	0.000204206	0.000204069		20.6984	0	#DIV/0!	#DIV/0!	#DIV/0!		20.6984	0	#DIV/0!	#DIV/0!	#DIV/0!			20.6984	0	#DIV/0!	#DIV/0!	#DIV/0!		20.6984	0	#DIV/0!	#DIV/0!	#DIV/0!		20.6984	0	#DIV/0!	#DIV/0!	#DIV/0!
		258	419.514	74.2142	100	42.5994	26	0.12	0.7	45		20.6984	20.6984	-5.69988e-06	5.70302e-05	0.000204482	0.000204344		20.6984	0	#DIV/0!	#DIV/0!	#DIV/0!		20.6984	0	#DIV/0!	#DIV/0!	#DIV/0!			20.6984	0	#DIV/0!	#DIV/0!	#DIV/0!		20.6984	0	#DIV/0!	#DIV/0!	#DIV/0!		20.6984	0	#DIV/0!	#DIV/0!	#DIV/0!
		259	419.514	74.1142	100	42.5664	26	0.12	0.7	45		20.6984	20.6984	-5.71528e-06	5.71843e-05	0.000204758	0.00020462		20.6984	0	#DIV/0!	#DIV/0!	#DIV/0!		20.6984	0	#DIV/0!	#DIV/0!	#DIV/0!			20.6984	0	#DIV/0!	#DIV/0!	#DIV/0!		20.6984	0	#DIV/0!	#DIV/0!	#DIV/0!		20.6984	0	#DIV/0!	#DIV/0!	#DIV/0!
		260	419.513	74.0143	100	42.5335	26	0.12	0.7	45		20.6984	20.6984	-5.73075e-06	5.7339e-05	0.000205035	0.000204897		20.6984	0	#DIV/0!	#DIV/0!	#DIV/0!		20.6984	0	#DIV/0!	#DIV/0!	#DIV/0!			20.6984	0	#DIV/0!	#DIV/0!	#DIV/0!		20.6984	0	#DIV/0!	#DIV/0!	#DIV/0!		20.6984	0	#DIV/0!	#DIV/0!	#DIV/0!
		261	419.513	73.9144	100	42.5004	26	0.12	0.7	45		20.6984	20.6984	-5.74627e-06	5.74944e-05	0.000205313	0.000205174		20.6984	0	#DIV/0!	#DIV/0!	#DIV/0!		20.6984	0	#DIV/0!	#DIV/0!	#DIV/0!			20.6984	0	#DIV/0!	#DIV/0!	#DIV/0!		20.6984	0	#DIV/0!	#DIV/0!	#DIV/0!		20.6984	0	#DIV/0!	#DIV/0!	#DIV/0!
		262	419.513	73.8144	100	42.4674	26	0.12	0.7	45		20.6984	20.6984	-5.76186e-06	5.76503e-05	0.000205592	0.000205453		20.6984	0	#DIV/0!	#DIV/0!	#DIV/0!		20.6984	0	#DIV/0!	#DIV/0!	#DIV/0!			20.6984	0	#DIV/0!	#DIV/0!	#DIV/0!		20.6984	0	#DIV/0!	#DIV/0!	#DIV/0!		20.6984	0	#DIV/0!	#DIV/0!	#DIV/0!
		263	419.512	73.7145	100	42.4343	26	0.12	0.7	45		20.6984	20.6984	-5.77752e-06	5.7807e-05	0.000205871	0.000205732		20.6984	0	#DIV/0!	#DIV/0!	#DIV/0!		20.6984	0	#DIV/0!	#DIV/0!	#DIV/0!			20.6984	0	#DIV/0!	#DIV/0!	#DIV/0!		20.6984	0	#DIV/0!	#DIV/0!	#DIV/0!		20.6984	0	#DIV/0!	#DIV/0!	#DIV/0!
		264	419.512	73.6145	100	42.4011	26	0.12	0.7	45		20.6984	20.6984	-5.79324e-06	5.79642e-05	0.000206152	0.000206012		20.6984	0	#DIV/0!	#DIV/0!	#DIV/0!		20.6984	0	#DIV/0!	#DIV/0!	#DIV/0!			20.6984	0	#DIV/0!	#DIV/0!	#DIV/0!		20.6984	0	#DIV/0!	#DIV/0!	#DIV/0!		20.6984	0	#DIV/0!	#DIV/0!	#DIV/0!
		265	419.511	73.5146	100	42.368	26	0.12	0.7	45		20.6984	20.6984	-5.80902e-06	5.81221e-05	0.000206433	0.000206292		20.6984	0	#DIV/0!	#DIV/0!	#DIV/0!		20.6984	0	#DIV/0!	#DIV/0!	#DIV/0!			20.6984	0	#DIV/0!	#DIV/0!	#DIV/0!		20.6984	0	#DIV/0!	#DIV/0!	#DIV/0!		20.6984	0	#DIV/0!	#DIV/0!	#DIV/0!
		266	419.511	73.4146	100	42.3347	26	0.12	0.7	45		20.6984	20.6984	-5.82486e-06	5.82807e-05	0.000206714	0.000206574		20.6984	0	#DIV/0!	#DIV/0!	#DIV/0!		20.6984	0	#DIV/0!	#DIV/0!	#DIV/0!			20.6984	0	#DIV/0!	#DIV/0!	#DIV/0!		20.6984	0	#DIV/0!	#DIV/0!	#DIV/0!		20.6984	0	#DIV/0!	#DIV/0!	#DIV/0!
		267	419.511	73.3147	100	42.3015	26	0.12	0.7	45		20.6984	20.6984	-5.84077e-06	5.84399e-05	0.000206997	0.000206856		20.6984	0	#DIV/0!	#DIV/0!	#DIV/0!		20.6984	0	#DIV/0!	#DIV/0!	#DIV/0!			20.6984	0	#DIV/0!	#DIV/0!	#DIV/0!		20.6984	0	#DIV/0!	#DIV/0!	#DIV/0!		20.6984	0	#DIV/0!	#DIV/0!	#DIV/0!
		268	419.51	73.2147	100	42.2682	26	0.12	0.7	45		20.6984	20.6984	-5.85675e-06	5.85997e-05	0.00020728	0.000207139		20.6984	0	#DIV/0!	#DIV/0!	#DIV/0!		20.6984	0	#DIV/0!	#DIV/0!	#DIV/0!			20.6984	0	#DIV/0!	#DIV/0!	#DIV/0!		20.6984	0	#DIV/0!	#DIV/0!	#DIV/0!		20.6984	0	#DIV/0!	#DIV/0!	#DIV/0!
		269	419.51	73.1148	100	42.2349	26	0.12	0.7	45		20.6984	20.6984	-5.87279e-06	5.87603e-05	0.000207564	0.000207423		20.6984	0	#DIV/0!	#DIV/0!	#DIV/0!		20.6984	0	#DIV/0!	#DIV/0!	#DIV/0!			20.6984	0	#DIV/0!	#DIV/0!	#DIV/0!		20.6984	0	#DIV/0!	#DIV/0!	#DIV/0!		20.6984	0	#DIV/0!	#DIV/0!	#DIV/0!
		270	419.51	73.0148	100	42.2015	26	0.12	0.7	45		20.6984	20.6984	-5.8889e-06	5.89214e-05	0.000207849	0.000207707		20.6984	0	#DIV/0!	#DIV/0!	#DIV/0!		20.6984	0	#DIV/0!	#DIV/0!	#DIV/0!			20.6984	0	#DIV/0!	#DIV/0!	#DIV/0!		20.6984	0	#DIV/0!	#DIV/0!	#DIV/0!		20.6984	0	#DIV/0!	#DIV/0!	#DIV/0!
		271	419.509	72.9149	100	42.1681	26	0.12	0.7	45		20.6984	20.6983	-5.90508e-06	5.90833e-05	0.000208135	0.000207992		20.6984	0	#DIV/0!	#DIV/0!	#DIV/0!		20.6984	0	#DIV/0!	#DIV/0!	#DIV/0!			20.6984	0	#DIV/0!	#DIV/0!	#DIV/0!		20.6984	0	#DIV/0!	#DIV/0!	#DIV/0!		20.6984	0	#DIV/0!	#DIV/0!	#DIV/0!
		272	419.509	72.815	100	42.1346	26	0.12	0.7	45		20.6983	20.6983	-5.92132e-06	5.92458e-05	0.000208421	0.000208278		20.6983	0	#DIV/0!	#DIV/0!	#DIV/0!		20.6983	0	#DIV/0!	#DIV/0!	#DIV/0!			20.6983	0	#DIV/0!	#DIV/0!	#DIV/0!		20.6983	0	#DIV/0!	#DIV/0!	#DIV/0!		20.6983	0	#DIV/0!	#DIV/0!	#DIV/0!
		273	419.508	72.715	100	42.1012	26	0.12	0.7	45		20.6983	20.6983	-5.93763e-06	5.94089e-05	0.000208709	0.000208565		20.6983	0	#DIV/0!	#DIV/0!	#DIV/0!		20.6983	0	#DIV/0!	#DIV/0!	#DIV/0!			20.6983	0	#DIV/0!	#DIV/0!	#DIV/0!		20.6983	0	#DIV/0!	#DIV/0!	#DIV/0!		20.6983	0	#DIV/0!	#DIV/0!	#DIV/0!
		274	419.508	72.6151	100	42.0676	26	0.12	0.7	45		20.6983	20.6983	-5.954e-06	5.95728e-05	0.000208997	0.000208853		20.6983	0	#DIV/0!	#DIV/0!	#DIV/0!		20.6983	0	#DIV/0!	#DIV/0!	#DIV/0!			20.6983	0	#DIV/0!	#DIV/0!	#DIV/0!		20.6983	0	#DIV/0!	#DIV/0!	#DIV/0!		20.6983	0	#DIV/0!	#DIV/0!	#DIV/0!
		275	419.508	72.5151	100	42.0341	26	0.12	0.7	45		20.6983	20.6983	-5.97045e-06	5.97373e-05	0.000209285	0.000209141		20.6983	0	#DIV/0!	#DIV/0!	#DIV/0!		20.6983	0	#DIV/0!	#DIV/0!	#DIV/0!			20.6983	0	#DIV/0!	#DIV/0!	#DIV/0!		20.6983	0	#DIV/0!	#DIV/0!	#DIV/0!		20.6983	0	#DIV/0!	#DIV/0!	#DIV/0!
		276	419.507	72.4152	100	42.0005	26	0.12	0.7	45		20.6983	20.6983	-5.98696e-06	5.99025e-05	0.000209575	0.00020943		20.6983	0	#DIV/0!	#DIV/0!	#DIV/0!		20.6983	0	#DIV/0!	#DIV/0!	#DIV/0!			20.6983	0	#DIV/0!	#DIV/0!	#DIV/0!		20.6983	0	#DIV/0!	#DIV/0!	#DIV/0!		20.6983	0	#DIV/0!	#DIV/0!	#DIV/0!
		277	419.507	72.3152	100	41.9668	26	0.12	0.7	45		20.6983	20.6983	-6.00354e-06	6.00684e-05	0.000209866	0.00020972		20.6983	0	#DIV/0!	#DIV/0!	#DIV/0!		20.6983	0	#DIV/0!	#DIV/0!	#DIV/0!			20.6983	0	#DIV/0!	#DIV/0!	#DIV/0!		20.6983	0	#DIV/0!	#DIV/0!	#DIV/0!		20.6983	0	#DIV/0!	#DIV/0!	#DIV/0!
		278	419.506	72.2153	100	41.9331	26	0.12	0.7	45		20.6983	20.6983	-6.02019e-06	6.0235e-05	0.000210157	0.000210011		20.6983	0	#DIV/0!	#DIV/0!	#DIV/0!		20.6983	0	#DIV/0!	#DIV/0!	#DIV/0!			20.6983	0	#DIV/0!	#DIV/0!	#DIV/0!		20.6983	0	#DIV/0!	#DIV/0!	#DIV/0!		20.6983	0	#DIV/0!	#DIV/0!	#DIV/0!
		279	419.506	72.1153	100	41.8994	26	0.12	0.7	45		20.6983	20.6983	-6.03691e-06	6.04023e-05	0.000210449	0.000210303		20.6983	0	#DIV/0!	#DIV/0!	#DIV/0!		20.6983	0	#DIV/0!	#DIV/0!	#DIV/0!			20.6983	0	#DIV/0!	#DIV/0!	#DIV/0!		20.6983	0	#DIV/0!	#DIV/0!	#DIV/0!		20.6983	0	#DIV/0!	#DIV/0!	#DIV/0!
		280	419.506	72.0154	100	41.8657	26	0.12	0.7	45		20.6983	20.6983	-6.0537e-06	6.05703e-05	0.000210742	0.000210595		20.6983	0	#DIV/0!	#DIV/0!	#DIV/0!		20.6983	0	#DIV/0!	#DIV/0!	#DIV/0!			20.6983	0	#DIV/0!	#DIV/0!	#DIV/0!		20.6983	0	#DIV/0!	#DIV/0!	#DIV/0!		20.6983	0	#DIV/0!	#DIV/0!	#DIV/0!
		281	419.505	71.9155	100	41.8319	26	0.12	0.7	45		20.6983	20.6983	-6.07056e-06	6.0739e-05	0.000211035	0.000210889		20.6983	0	#DIV/0!	#DIV/0!	#DIV/0!		20.6983	0	#DIV/0!	#DIV/0!	#DIV/0!			20.6983	0	#DIV/0!	#DIV/0!	#DIV/0!		20.6983	0	#DIV/0!	#DIV/0!	#DIV/0!		20.6983	0	#DIV/0!	#DIV/0!	#DIV/0!
		282	419.505	71.8155	100	41.798	26	0.12	0.7	45		20.6983	20.6983	-6.08748e-06	6.09083e-05	0.00021133	0.000211183		20.6983	0	#DIV/0!	#DIV/0!	#DIV/0!		20.6983	0	#DIV/0!	#DIV/0!	#DIV/0!			20.6983	0	#DIV/0!	#DIV/0!	#DIV/0!		20.6983	0	#DIV/0!	#DIV/0!	#DIV/0!		20.6983	0	#DIV/0!	#DIV/0!	#DIV/0!
		283	419.504	71.7156	100	41.7642	26	0.12	0.7	45		20.6983	20.6983	-6.10449e-06	6.10784e-05	0.000211625	0.000211478		20.6983	0	#DIV/0!	#DIV/0!	#DIV/0!		20.6983	0	#DIV/0!	#DIV/0!	#DIV/0!			20.6983	0	#DIV/0!	#DIV/0!	#DIV/0!		20.6983	0	#DIV/0!	#DIV/0!	#DIV/0!		20.6983	0	#DIV/0!	#DIV/0!	#DIV/0!
		284	419.504	71.6156	100	41.7302	26	0.12	0.7	45		20.6983	20.6983	-6.12156e-06	6.12493e-05	0.000211921	0.000211773		20.6983	0	#DIV/0!	#DIV/0!	#DIV/0!		20.6983	0	#DIV/0!	#DIV/0!	#DIV/0!			20.6983	0	#DIV/0!	#DIV/0!	#DIV/0!		20.6983	0	#DIV/0!	#DIV/0!	#DIV/0!		20.6983	0	#DIV/0!	#DIV/0!	#DIV/0!
		285	419.504	71.5157	100	41.6963	26	0.12	0.7	45		20.6983	20.6983	-6.1387e-06	6.14208e-05	0.000212218	0.00021207		20.6983	0	#DIV/0!	#DIV/0!	#DIV/0!		20.6983	0	#DIV/0!	#DIV/0!	#DIV/0!			20.6983	0	#DIV/0!	#DIV/0!	#DIV/0!		20.6983	0	#DIV/0!	#DIV/0!	#DIV/0!		20.6983	0	#DIV/0!	#DIV/0!	#DIV/0!
		286	419.503	71.4157	100	41.6623	26	0.12	0.7	45		20.6983	20.6983	-6.15592e-06	6.1593e-05	0.000212516	0.000212367		20.6983	0	#DIV/0!	#DIV/0!	#DIV/0!		20.6983	0	#DIV/0!	#DIV/0!	#DIV/0!			20.6983	0	#DIV/0!	#DIV/0!	#DIV/0!		20.6983	0	#DIV/0!	#DIV/0!	#DIV/0!		20.6983	0	#DIV/0!	#DIV/0!	#DIV/0!
		287	419.503	71.3158	100	41.6283	26	0.12	0.7	45		20.6983	20.6982	-6.1732e-06	6.1766e-05	0.000212815	0.000212665		20.6983	0	#DIV/0!	#DIV/0!	#DIV/0!		20.6983	0	#DIV/0!	#DIV/0!	#DIV/0!			20.6983	0	#DIV/0!	#DIV/0!	#DIV/0!		20.6983	0	#DIV/0!	#DIV/0!	#DIV/0!		20.6983	0	#DIV/0!	#DIV/0!	#DIV/0!
		288	419.502	71.2158	100	41.5942	26	0.12	0.7	45		20.6982	20.6982	-6.19056e-06	6.19397e-05	0.000213114	0.000212965		20.6982	0	#DIV/0!	#DIV/0!	#DIV/0!		20.6982	0	#DIV/0!	#DIV/0!	#DIV/0!			20.6982	0	#DIV/0!	#DIV/0!	#DIV/0!		20.6982	0	#DIV/0!	#DIV/0!	#DIV/0!		20.6982	0	#DIV/0!	#DIV/0!	#DIV/0!
		289	419.502	71.1159	100	41.5601	26	0.12	0.7	45		20.6982	20.6982	-6.208e-06	6.21141e-05	0.000213414	0.000213264		20.6982	0	#DIV/0!	#DIV/0!	#DIV/0!		20.6982	0	#DIV/0!	#DIV/0!	#DIV/0!			20.6982	0	#DIV/0!	#DIV/0!	#DIV/0!		20.6982	0	#DIV/0!	#DIV/0!	#DIV/0!		20.6982	0	#DIV/0!	#DIV/0!	#DIV/0!
		290	419.502	71.016	100	41.5259	26	0.12	0.7	45		20.6982	20.6982	-6.22551e-06	6.22893e-05	0.000213716	0.000213565		20.6982	0	#DIV/0!	#DIV/0!	#DIV/0!		20.6982	0	#DIV/0!	#DIV/0!	#DIV/0!			20.6982	0	#DIV/0!	#DIV/0!	#DIV/0!		20.6982	0	#DIV/0!	#DIV/0!	#DIV/0!		20.6982	0	#DIV/0!	#DIV/0!	#DIV/0!
		291	419.501	70.916	100	41.4917	26	0.12	0.7	45		20.6982	20.6982	-6.24309e-06	6.24652e-05	0.000214018	0.000213867		20.6982	0	#DIV/0!	#DIV/0!	#DIV/0!		20.6982	0	#DIV/0!	#DIV/0!	#DIV/0!			20.6982	0	#DIV/0!	#DIV/0!	#DIV/0!		20.6982	0	#DIV/0!	#DIV/0!	#DIV/0!		20.6982	0	#DIV/0!	#DIV/0!	#DIV/0!
		292	419.501	70.8161	100	41.4575	26	0.12	0.7	45		20.6982	20.6982	-6.26075e-06	6.26419e-05	0.00021432	0.000214169		20.6982	0	#DIV/0!	#DIV/0!	#DIV/0!		20.6982	0	#DIV/0!	#DIV/0!	#DIV/0!			20.6982	0	#DIV/0!	#DIV/0!	#DIV/0!		20.6982	0	#DIV/0!	#DIV/0!	#DIV/0!		20.6982	0	#DIV/0!	#DIV/0!	#DIV/0!
		293	419.5	70.7161	100	41.4232	26	0.12	0.7	45		20.6982	20.6982	-6.27848e-06	6.28193e-05	0.000214624	0.000214473		20.6982	0	#DIV/0!	#DIV/0!	#DIV/0!		20.6982	0	#DIV/0!	#DIV/0!	#DIV/0!			20.6982	0	#DIV/0!	#DIV/0!	#DIV/0!		20.6982	0	#DIV/0!	#DIV/0!	#DIV/0!		20.6982	0	#DIV/0!	#DIV/0!	#DIV/0!
		294	419.5	70.6162	100	41.3889	26	0.12	0.7	45		20.6982	20.6982	-6.29628e-06	6.29975e-05	0.000214929	0.000214777		20.6982	0	#DIV/0!	#DIV/0!	#DIV/0!		20.6982	0	#DIV/0!	#DIV/0!	#DIV/0!			20.6982	0	#DIV/0!	#DIV/0!	#DIV/0!		20.6982	0	#DIV/0!	#DIV/0!	#DIV/0!		20.6982	0	#DIV/0!	#DIV/0!	#DIV/0!
		295	419.499	70.5162	100	41.3546	26	0.12	0.7	45		20.6982	20.6982	-6.31417e-06	6.31764e-05	0.000215234	0.000215082		20.6982	0	#DIV/0!	#DIV/0!	#DIV/0!		20.6982	0	#DIV/0!	#DIV/0!	#DIV/0!			20.6982	0	#DIV/0!	#DIV/0!	#DIV/0!		20.6982	0	#DIV/0!	#DIV/0!	#DIV/0!		20.6982	0	#DIV/0!	#DIV/0!	#DIV/0!
		296	419.499	70.4163	100	41.3202	26	0.12	0.7	45		20.6982	20.6982	-6.33213e-06	6.33561e-05	0.000215541	0.000215388		20.6982	0	#DIV/0!	#DIV/0!	#DIV/0!		20.6982	0	#DIV/0!	#DIV/0!	#DIV/0!			20.6982	0	#DIV/0!	#DIV/0!	#DIV/0!		20.6982	0	#DIV/0!	#DIV/0!	#DIV/0!		20.6982	0	#DIV/0!	#DIV/0!	#DIV/0!
		297	419.499	70.3163	100	41.2857	26	0.12	0.7	45		20.6982	20.6982	-6.35016e-06	6.35366e-05	0.000215848	0.000215694		20.6982	0	#DIV/0!	#DIV/0!	#DIV/0!		20.6982	0	#DIV/0!	#DIV/0!	#DIV/0!			20.6982	0	#DIV/0!	#DIV/0!	#DIV/0!		20.6982	0	#DIV/0!	#DIV/0!	#DIV/0!		20.6982	0	#DIV/0!	#DIV/0!	#DIV/0!
		298	419.498	70.2164	100	41.2513	26	0.12	0.7	45		20.6982	20.6982	-6.36828e-06	6.37178e-05	0.000216156	0.000216002		20.6982	0	#DIV/0!	#DIV/0!	#DIV/0!		20.6982	0	#DIV/0!	#DIV/0!	#DIV/0!			20.6982	0	#DIV/0!	#DIV/0!	#DIV/0!		20.6982	0	#DIV/0!	#DIV/0!	#DIV/0!		20.6982	0	#DIV/0!	#DIV/0!	#DIV/0!
		299	419.498	70.1164	100	41.2167	26	0.12	0.7	45		20.6982	20.6982	-6.38647e-06	6.38998e-05	0.000216465	0.000216311		20.6982	0	#DIV/0!	#DIV/0!	#DIV/0!		20.6982	0	#DIV/0!	#DIV/0!	#DIV/0!			20.6982	0	#DIV/0!	#DIV/0!	#DIV/0!		20.6982	0	#DIV/0!	#DIV/0!	#DIV/0!		20.6982	0	#DIV/0!	#DIV/0!	#DIV/0!
		300	419.497	70.0165	100	41.1822	26	0.12	0.7	45		20.6982	20.6982	-6.40474e-06	6.40826e-05	0.000216775	0.00021662		20.6982	0	#DIV/0!	#DIV/0!	#DIV/0!		20.6982	0	#DIV/0!	#DIV/0!	#DIV/0!			20.6982	0	#DIV/0!	#DIV/0!	#DIV/0!		20.6982	0	#DIV/0!	#DIV/0!	#DIV/0!		20.6982	0	#DIV/0!	#DIV/0!	#DIV/0!
		301	419.497	69.9166	100	41.1476	26	0.12	0.7	45		20.6982	20.6982	-6.42308e-06	6.42662e-05	0.000217085	0.00021693		20.6982	0	#DIV/0!	#DIV/0!	#DIV/0!		20.6982	0	#DIV/0!	#DIV/0!	#DIV/0!			20.6982	0	#DIV/0!	#DIV/0!	#DIV/0!		20.6982	0	#DIV/0!	#DIV/0!	#DIV/0!		20.6982	0	#DIV/0!	#DIV/0!	#DIV/0!
		302	419.497	69.8166	100	41.1129	26	0.12	0.7	45		20.6982	20.6982	-6.44151e-06	6.44505e-05	0.000217397	0.000217241		20.6982	0	#DIV/0!	#DIV/0!	#DIV/0!		20.6982	0	#DIV/0!	#DIV/0!	#DIV/0!			20.6982	0	#DIV/0!	#DIV/0!	#DIV/0!		20.6982	0	#DIV/0!	#DIV/0!	#DIV/0!		20.6982	0	#DIV/0!	#DIV/0!	#DIV/0!
		303	419.496	69.7167	100	41.0783	26	0.12	0.7	45		20.6982	20.6981	-6.46002e-06	6.46357e-05	0.00021771	0.000217553		20.6982	0	#DIV/0!	#DIV/0!	#DIV/0!		20.6982	0	#DIV/0!	#DIV/0!	#DIV/0!			20.6982	0	#DIV/0!	#DIV/0!	#DIV/0!		20.6982	0	#DIV/0!	#DIV/0!	#DIV/0!		20.6982	0	#DIV/0!	#DIV/0!	#DIV/0!
		304	419.496	69.6167	100	41.0435	26	0.12	0.7	45		20.6981	20.6981	-6.4786e-06	6.48217e-05	0.000218023	0.000217866		20.6981	0	#DIV/0!	#DIV/0!	#DIV/0!		20.6981	0	#DIV/0!	#DIV/0!	#DIV/0!			20.6981	0	#DIV/0!	#DIV/0!	#DIV/0!		20.6981	0	#DIV/0!	#DIV/0!	#DIV/0!		20.6981	0	#DIV/0!	#DIV/0!	#DIV/0!
		305	419.495	69.5168	100	41.0088	26	0.12	0.7	45		20.6981	20.6981	-6.49727e-06	6.50084e-05	0.000218337	0.00021818		20.6981	0	#DIV/0!	#DIV/0!	#DIV/0!		20.6981	0	#DIV/0!	#DIV/0!	#DIV/0!			20.6981	0	#DIV/0!	#DIV/0!	#DIV/0!		20.6981	0	#DIV/0!	#DIV/0!	#DIV/0!		20.6981	0	#DIV/0!	#DIV/0!	#DIV/0!
		306	419.495	69.4168	100	40.974	26	0.12	0.7	45		20.6981	20.6981	-6.51601e-06	6.5196e-05	0.000218653	0.000218495		20.6981	0	#DIV/0!	#DIV/0!	#DIV/0!		20.6981	0	#DIV/0!	#DIV/0!	#DIV/0!			20.6981	0	#DIV/0!	#DIV/0!	#DIV/0!		20.6981	0	#DIV/0!	#DIV/0!	#DIV/0!		20.6981	0	#DIV/0!	#DIV/0!	#DIV/0!
		307	419.494	69.3169	100	40.9391	26	0.12	0.7	45		20.6981	20.6981	-6.53484e-06	6.53844e-05	0.000218969	0.000218811		20.6981	0	#DIV/0!	#DIV/0!	#DIV/0!		20.6981	0	#DIV/0!	#DIV/0!	#DIV/0!			20.6981	0	#DIV/0!	#DIV/0!	#DIV/0!		20.6981	0	#DIV/0!	#DIV/0!	#DIV/0!		20.6981	0	#DIV/0!	#DIV/0!	#DIV/0!
		308	419.494	69.2169	100	40.9043	26	0.12	0.7	45		20.6981	20.6981	-6.55375e-06	6.55736e-05	0.000219286	0.000219127		20.6981	0	#DIV/0!	#DIV/0!	#DIV/0!		20.6981	0	#DIV/0!	#DIV/0!	#DIV/0!			20.6981	0	#DIV/0!	#DIV/0!	#DIV/0!		20.6981	0	#DIV/0!	#DIV/0!	#DIV/0!		20.6981	0	#DIV/0!	#DIV/0!	#DIV/0!
		309	419.494	69.117	100	40.8693	26	0.12	0.7	45		20.6981	20.6981	-6.57274e-06	6.57636e-05	0.000219604	0.000219445		20.6981	0	#DIV/0!	#DIV/0!	#DIV/0!		20.6981	0	#DIV/0!	#DIV/0!	#DIV/0!			20.6981	0	#DIV/0!	#DIV/0!	#DIV/0!		20.6981	0	#DIV/0!	#DIV/0!	#DIV/0!		20.6981	0	#DIV/0!	#DIV/0!	#DIV/0!
		310	419.493	69.017	100	40.8344	26	0.12	0.7	45		20.6981	20.6981	-6.59182e-06	6.59545e-05	0.000219923	0.000219763		20.6981	0	#DIV/0!	#DIV/0!	#DIV/0!		20.6981	0	#DIV/0!	#DIV/0!	#DIV/0!			20.6981	0	#DIV/0!	#DIV/0!	#DIV/0!		20.6981	0	#DIV/0!	#DIV/0!	#DIV/0!		20.6981	0	#DIV/0!	#DIV/0!	#DIV/0!
		311	419.493	68.9171	100	40.7994	26	0.12	0.7	45		20.6981	20.6981	-6.61098e-06	6.61461e-05	0.000220242	0.000220083		20.6981	0	#DIV/0!	#DIV/0!	#DIV/0!		20.6981	0	#DIV/0!	#DIV/0!	#DIV/0!			20.6981	0	#DIV/0!	#DIV/0!	#DIV/0!		20.6981	0	#DIV/0!	#DIV/0!	#DIV/0!		20.6981	0	#DIV/0!	#DIV/0!	#DIV/0!
		312	419.492	68.8172	100	40.7643	26	0.12	0.7	45		20.6981	20.6981	-6.63022e-06	6.63387e-05	0.000220563	0.000220403		20.6981	0	#DIV/0!	#DIV/0!	#DIV/0!		20.6981	0	#DIV/0!	#DIV/0!	#DIV/0!			20.6981	0	#DIV/0!	#DIV/0!	#DIV/0!		20.6981	0	#DIV/0!	#DIV/0!	#DIV/0!		20.6981	0	#DIV/0!	#DIV/0!	#DIV/0!
		313	419.492	68.7172	100	40.7292	26	0.12	0.7	45		20.6981	20.6981	-6.64954e-06	6.6532e-05	0.000220885	0.000220724		20.6981	0	#DIV/0!	#DIV/0!	#DIV/0!		20.6981	0	#DIV/0!	#DIV/0!	#DIV/0!			20.6981	0	#DIV/0!	#DIV/0!	#DIV/0!		20.6981	0	#DIV/0!	#DIV/0!	#DIV/0!		20.6981	0	#DIV/0!	#DIV/0!	#DIV/0!
		314	419.491	68.6173	100	40.6941	26	0.12	0.7	45		20.6981	20.6981	-6.66895e-06	6.67262e-05	0.000221208	0.000221046		20.6981	0	#DIV/0!	#DIV/0!	#DIV/0!		20.6981	0	#DIV/0!	#DIV/0!	#DIV/0!			20.6981	0	#DIV/0!	#DIV/0!	#DIV/0!		20.6981	0	#DIV/0!	#DIV/0!	#DIV/0!		20.6981	0	#DIV/0!	#DIV/0!	#DIV/0!
		315	419.491	68.5173	100	40.6589	26	0.12	0.7	45		20.6981	20.6981	-6.68845e-06	6.69213e-05	0.000221531	0.00022137		20.6981	0	#DIV/0!	#DIV/0!	#DIV/0!		20.6981	0	#DIV/0!	#DIV/0!	#DIV/0!			20.6981	0	#DIV/0!	#DIV/0!	#DIV/0!		20.6981	0	#DIV/0!	#DIV/0!	#DIV/0!		20.6981	0	#DIV/0!	#DIV/0!	#DIV/0!
		316	419.49	68.4174	100	40.6237	26	0.12	0.7	45		20.6981	20.6981	-6.70803e-06	6.71172e-05	0.000221856	0.000221694		20.6981	0	#DIV/0!	#DIV/0!	#DIV/0!		20.6981	0	#DIV/0!	#DIV/0!	#DIV/0!			20.6981	0	#DIV/0!	#DIV/0!	#DIV/0!		20.6981	0	#DIV/0!	#DIV/0!	#DIV/0!		20.6981	0	#DIV/0!	#DIV/0!	#DIV/0!
		317	419.49	68.3174	100	40.5884	26	0.12	0.7	45		20.6981	20.6981	-6.7277e-06	6.7314e-05	0.000222181	0.000222019		20.6981	0	#DIV/0!	#DIV/0!	#DIV/0!		20.6981	0	#DIV/0!	#DIV/0!	#DIV/0!			20.6981	0	#DIV/0!	#DIV/0!	#DIV/0!		20.6981	0	#DIV/0!	#DIV/0!	#DIV/0!		20.6981	0	#DIV/0!	#DIV/0!	#DIV/0!
		318	419.49	68.2175	100	40.5531	26	0.12	0.7	45		20.6981	20.698	-6.74745e-06	6.75116e-05	0.000222508	0.000222345		20.6981	0	#DIV/0!	#DIV/0!	#DIV/0!		20.6981	0	#DIV/0!	#DIV/0!	#DIV/0!			20.6981	0	#DIV/0!	#DIV/0!	#DIV/0!		20.6981	0	#DIV/0!	#DIV/0!	#DIV/0!		20.6981	0	#DIV/0!	#DIV/0!	#DIV/0!
		319	419.489	68.1175	100	40.5178	26	0.12	0.7	45		20.698	20.698	-6.76729e-06	6.77101e-05	0.000222835	0.000222671		20.698	0	#DIV/0!	#DIV/0!	#DIV/0!		20.698	0	#DIV/0!	#DIV/0!	#DIV/0!			20.698	0	#DIV/0!	#DIV/0!	#DIV/0!		20.698	0	#DIV/0!	#DIV/0!	#DIV/0!		20.698	0	#DIV/0!	#DIV/0!	#DIV/0!
		320	419.489	68.0176	100	40.4824	26	0.12	0.7	45		20.698	20.698	-6.78722e-06	6.79095e-05	0.000223163	0.000222999		20.698	0	#DIV/0!	#DIV/0!	#DIV/0!		20.698	0	#DIV/0!	#DIV/0!	#DIV/0!			20.698	0	#DIV/0!	#DIV/0!	#DIV/0!		20.698	0	#DIV/0!	#DIV/0!	#DIV/0!		20.698	0	#DIV/0!	#DIV/0!	#DIV/0!
		321	419.488	67.9177	100	40.447	26	0.12	0.7	45		20.698	20.698	-6.80723e-06	6.81098e-05	0.000223493	0.000223328		20.698	0	#DIV/0!	#DIV/0!	#DIV/0!		20.698	0	#DIV/0!	#DIV/0!	#DIV/0!			20.698	0	#DIV/0!	#DIV/0!	#DIV/0!		20.698	0	#DIV/0!	#DIV/0!	#DIV/0!		20.698	0	#DIV/0!	#DIV/0!	#DIV/0!
		322	419.488	67.8177	100	40.4115	26	0.12	0.7	45		20.698	20.698	-6.82734e-06	6.8311e-05	0.000223823	0.000223658		20.698	0	#DIV/0!	#DIV/0!	#DIV/0!		20.698	0	#DIV/0!	#DIV/0!	#DIV/0!			20.698	0	#DIV/0!	#DIV/0!	#DIV/0!		20.698	0	#DIV/0!	#DIV/0!	#DIV/0!		20.698	0	#DIV/0!	#DIV/0!	#DIV/0!
		323	419.487	67.7178	100	40.376	26	0.12	0.7	45		20.698	20.698	-6.84753e-06	6.8513e-05	0.000224154	0.000223989		20.698	0	#DIV/0!	#DIV/0!	#DIV/0!		20.698	0	#DIV/0!	#DIV/0!	#DIV/0!			20.698	0	#DIV/0!	#DIV/0!	#DIV/0!		20.698	0	#DIV/0!	#DIV/0!	#DIV/0!		20.698	0	#DIV/0!	#DIV/0!	#DIV/0!
		324	419.487	67.6178	100	40.3405	26	0.12	0.7	45		20.698	20.698	-6.86782e-06	6.8716e-05	0.000224486	0.000224321		20.698	0	#DIV/0!	#DIV/0!	#DIV/0!		20.698	0	#DIV/0!	#DIV/0!	#DIV/0!			20.698	0	#DIV/0!	#DIV/0!	#DIV/0!		20.698	0	#DIV/0!	#DIV/0!	#DIV/0!		20.698	0	#DIV/0!	#DIV/0!	#DIV/0!
		325	419.486	67.5179	100	40.3049	26	0.12	0.7	45		20.698	20.698	-6.88819e-06	6.89198e-05	0.00022482	0.000224653		20.698	0	#DIV/0!	#DIV/0!	#DIV/0!		20.698	0	#DIV/0!	#DIV/0!	#DIV/0!			20.698	0	#DIV/0!	#DIV/0!	#DIV/0!		20.698	0	#DIV/0!	#DIV/0!	#DIV/0!		20.698	0	#DIV/0!	#DIV/0!	#DIV/0!
		326	419.486	67.4179	100	40.2692	26	0.12	0.7	45		20.698	20.698	-6.90866e-06	6.91246e-05	0.000225154	0.000224987		20.698	0	#DIV/0!	#DIV/0!	#DIV/0!		20.698	0	#DIV/0!	#DIV/0!	#DIV/0!			20.698	0	#DIV/0!	#DIV/0!	#DIV/0!		20.698	0	#DIV/0!	#DIV/0!	#DIV/0!		20.698	0	#DIV/0!	#DIV/0!	#DIV/0!
		327	419.486	67.318	100	40.2336	26	0.12	0.7	45		20.698	20.698	-6.92921e-06	6.93303e-05	0.000225489	0.000225322		20.698	0	#DIV/0!	#DIV/0!	#DIV/0!		20.698	0	#DIV/0!	#DIV/0!	#DIV/0!			20.698	0	#DIV/0!	#DIV/0!	#DIV/0!		20.698	0	#DIV/0!	#DIV/0!	#DIV/0!		20.698	0	#DIV/0!	#DIV/0!	#DIV/0!
		328	419.485	67.218	100	40.1978	26	0.12	0.7	45		20.698	20.698	-6.94986e-06	6.95369e-05	0.000225825	0.000225658		20.698	0	#DIV/0!	#DIV/0!	#DIV/0!		20.698	0	#DIV/0!	#DIV/0!	#DIV/0!			20.698	0	#DIV/0!	#DIV/0!	#DIV/0!		20.698	0	#DIV/0!	#DIV/0!	#DIV/0!		20.698	0	#DIV/0!	#DIV/0!	#DIV/0!
		329	419.485	67.1181	100	40.1621	26	0.12	0.7	45		20.698	20.698	-6.9706e-06	6.97444e-05	0.000226163	0.000225994		20.698	0	#DIV/0!	#DIV/0!	#DIV/0!		20.698	0	#DIV/0!	#DIV/0!	#DIV/0!			20.698	0	#DIV/0!	#DIV/0!	#DIV/0!		20.698	0	#DIV/0!	#DIV/0!	#DIV/0!		20.698	0	#DIV/0!	#DIV/0!	#DIV/0!
		330	419.484	67.0181	100	40.1263	26	0.12	0.7	45		20.698	20.698	-6.99144e-06	6.99528e-05	0.000226501	0.000226332		20.698	0	#DIV/0!	#DIV/0!	#DIV/0!		20.698	0	#DIV/0!	#DIV/0!	#DIV/0!			20.698	0	#DIV/0!	#DIV/0!	#DIV/0!		20.698	0	#DIV/0!	#DIV/0!	#DIV/0!		20.698	0	#DIV/0!	#DIV/0!	#DIV/0!
		331	419.484	66.9182	100	40.0904	26	0.12	0.7	45		20.698	20.698	-7.01236e-06	7.01622e-05	0.00022684	0.000226671		20.698	0	#DIV/0!	#DIV/0!	#DIV/0!		20.698	0	#DIV/0!	#DIV/0!	#DIV/0!			20.698	0	#DIV/0!	#DIV/0!	#DIV/0!		20.698	0	#DIV/0!	#DIV/0!	#DIV/0!		20.698	0	#DIV/0!	#DIV/0!	#DIV/0!
		332	419.483	66.8183	100	40.0545	26	0.12	0.7	45		20.698	20.698	-7.03339e-06	7.03726e-05	0.00022718	0.000227011		20.698	0	#DIV/0!	#DIV/0!	#DIV/0!		20.698	0	#DIV/0!	#DIV/0!	#DIV/0!			20.698	0	#DIV/0!	#DIV/0!	#DIV/0!		20.698	0	#DIV/0!	#DIV/0!	#DIV/0!		20.698	0	#DIV/0!	#DIV/0!	#DIV/0!
		333	419.483	66.7183	100	40.0186	26	0.12	0.7	45		20.698	20.6979	-7.0545e-06	7.05838e-05	0.000227522	0.000227351		20.698	0	#DIV/0!	#DIV/0!	#DIV/0!		20.698	0	#DIV/0!	#DIV/0!	#DIV/0!			20.698	0	#DIV/0!	#DIV/0!	#DIV/0!		20.698	0	#DIV/0!	#DIV/0!	#DIV/0!		20.698	0	#DIV/0!	#DIV/0!	#DIV/0!
		334	419.482	66.6184	100	39.9826	26	0.12	0.7	45		20.6979	20.6979	-7.07571e-06	7.07961e-05	0.000227864	0.000227693		20.6979	0	#DIV/0!	#DIV/0!	#DIV/0!		20.6979	0	#DIV/0!	#DIV/0!	#DIV/0!			20.6979	0	#DIV/0!	#DIV/0!	#DIV/0!		20.6979	0	#DIV/0!	#DIV/0!	#DIV/0!		20.6979	0	#DIV/0!	#DIV/0!	#DIV/0!
		335	419.482	66.5184	100	39.9466	26	0.12	0.7	45		20.6979	20.6979	-7.09702e-06	7.10093e-05	0.000228207	0.000228036		20.6979	0	#DIV/0!	#DIV/0!	#DIV/0!		20.6979	0	#DIV/0!	#DIV/0!	#DIV/0!			20.6979	0	#DIV/0!	#DIV/0!	#DIV/0!		20.6979	0	#DIV/0!	#DIV/0!	#DIV/0!		20.6979	0	#DIV/0!	#DIV/0!	#DIV/0!
		336	419.481	66.4185	100	39.9105	26	0.12	0.7	45		20.6979	20.6979	-7.11842e-06	7.12234e-05	0.000228552	0.00022838		20.6979	0	#DIV/0!	#DIV/0!	#DIV/0!		20.6979	0	#DIV/0!	#DIV/0!	#DIV/0!			20.6979	0	#DIV/0!	#DIV/0!	#DIV/0!		20.6979	0	#DIV/0!	#DIV/0!	#DIV/0!		20.6979	0	#DIV/0!	#DIV/0!	#DIV/0!
		337	419.481	66.3185	100	39.8744	26	0.12	0.7	45		20.6979	20.6979	-7.13992e-06	7.14385e-05	0.000228897	0.000228725		20.6979	0	#DIV/0!	#DIV/0!	#DIV/0!		20.6979	0	#DIV/0!	#DIV/0!	#DIV/0!			20.6979	0	#DIV/0!	#DIV/0!	#DIV/0!		20.6979	0	#DIV/0!	#DIV/0!	#DIV/0!		20.6979	0	#DIV/0!	#DIV/0!	#DIV/0!
		338	419.48	66.2186	100	39.8383	26	0.12	0.7	45		20.6979	20.6979	-7.16152e-06	7.16546e-05	0.000229244	0.000229071		20.6979	0	#DIV/0!	#DIV/0!	#DIV/0!		20.6979	0	#DIV/0!	#DIV/0!	#DIV/0!			20.6979	0	#DIV/0!	#DIV/0!	#DIV/0!		20.6979	0	#DIV/0!	#DIV/0!	#DIV/0!		20.6979	0	#DIV/0!	#DIV/0!	#DIV/0!
		339	419.48	66.1186	100	39.8021	26	0.12	0.7	45		20.6979	20.6979	-7.18322e-06	7.18717e-05	0.000229591	0.000229418		20.6979	0	#DIV/0!	#DIV/0!	#DIV/0!		20.6979	0	#DIV/0!	#DIV/0!	#DIV/0!			20.6979	0	#DIV/0!	#DIV/0!	#DIV/0!		20.6979	0	#DIV/0!	#DIV/0!	#DIV/0!		20.6979	0	#DIV/0!	#DIV/0!	#DIV/0!
		340	419.48	66.0187	100	39.7658	26	0.12	0.7	45		20.6979	20.6979	-7.20501e-06	7.20898e-05	0.00022994	0.000229766		20.6979	0	#DIV/0!	#DIV/0!	#DIV/0!		20.6979	0	#DIV/0!	#DIV/0!	#DIV/0!			20.6979	0	#DIV/0!	#DIV/0!	#DIV/0!		20.6979	0	#DIV/0!	#DIV/0!	#DIV/0!		20.6979	0	#DIV/0!	#DIV/0!	#DIV/0!
		341	419.479	65.9188	100	39.7295	26	0.12	0.7	45		20.6979	20.6979	-7.22691e-06	7.23089e-05	0.00023029	0.000230115		20.6979	0	#DIV/0!	#DIV/0!	#DIV/0!		20.6979	0	#DIV/0!	#DIV/0!	#DIV/0!			20.6979	0	#DIV/0!	#DIV/0!	#DIV/0!		20.6979	0	#DIV/0!	#DIV/0!	#DIV/0!		20.6979	0	#DIV/0!	#DIV/0!	#DIV/0!
		342	419.479	65.8188	100	39.6932	26	0.12	0.7	45		20.6979	20.6979	-7.2489e-06	7.25289e-05	0.00023064	0.000230465		20.6979	0	#DIV/0!	#DIV/0!	#DIV/0!		20.6979	0	#DIV/0!	#DIV/0!	#DIV/0!			20.6979	0	#DIV/0!	#DIV/0!	#DIV/0!		20.6979	0	#DIV/0!	#DIV/0!	#DIV/0!		20.6979	0	#DIV/0!	#DIV/0!	#DIV/0!
		343	419.478	65.7189	100	39.6568	26	0.12	0.7	45		20.6979	20.6979	-7.271e-06	7.275e-05	0.000230992	0.000230816		20.6979	0	#DIV/0!	#DIV/0!	#DIV/0!		20.6979	0	#DIV/0!	#DIV/0!	#DIV/0!			20.6979	0	#DIV/0!	#DIV/0!	#DIV/0!		20.6979	0	#DIV/0!	#DIV/0!	#DIV/0!		20.6979	0	#DIV/0!	#DIV/0!	#DIV/0!
[truncated: 657 more rows]
[truncated: 2 more columns]

## Sheet: 2. Diff
N° of transitions (1, 2)		1
Ca		420	Expected Inputs are in red
State I			State II			State III															CM	A(i)	A(ii)	A(iii)		Check
																				0	1	-9.11491	-9.11491	#N/A
[truncated: 2,030 more rows]
[truncated: 2 more columns]

## Sheet: 3. StomNstom
N° of transitions (1, 2)		2
Ca		420	Expected Inputs are in red
[truncated: 2,032 more rows]
[truncated: 2 more columns]

## Sheet: 4. StomMesBiochContr
N° of transitions (1, 2)		1
[truncated: 2,033 more rows]
[truncated: 2 more columns]

[truncated: 6 more sheets: 5. ControlAnalysis, 6. Light, 7. Light Nlight, 8. Bjor, 9. StomFirst, 10. MesFirst]
